# Supplementary material for: Mechanical analysis of avian feet: multiarticular muscles in grasping and perching
Source: R Soc Open Sci. 2015 Feb 25;2(2):140350. doi: 10.1098/rsos.140350 (PMC4448815; doi:10.1098/rsos.140350)
Supplement: Supplementary Materials Tables - Table of the aggregated link length and muscle force data used throughout the paper. [file rsos140350supp2.xlsx]

## Sheet: Table S1 Muscle data
Order	Family	Genus	Species	Common Name	Grasp type (1=raptorial/prey carry; 0=perching/non-raptorial)	Source*	Units	Total Flexor Musculature	Flexor Digitorum Longus	Flexor Hallucis Longus	Flexor P. D. II	Flexor P. et P. D. II	Flexor P. D. III	Flexor P. et P. D. III	Flexor P. D. IV	Flexor hallucis brevis	Total muscle force (excl FHB)	Body mass (g)	N (number specimens from which values here were averaged)
Galliformes	Numididae	Numida	meleagris	Helmeted Guineafowl	0	R.L. Marsh, Pers. Comm.	Muscle fascicle CSA (mm^2)	1212.15	295.82	167.97	86.37	74.26	168	205.26	214.44	N/A	1212.12	1500	5
Galliformes	Numididae	Numida	meleagris	Helmeted Guineafowl	0	R.L. Marsh, Pers. Comm.	Muscle mass (g)	1257.4	324	151.6	89.2	76.6	155.2	233.6	227.2	N/A	1257.4	1500	5
Accipitriformes	Accipitridae	Accipiter	cooperii	Cooper's Hawk	1	Goslow 1967 [S5]	muscle force /body weight	1320	350	550	30	130	80	80	100	N/A	1320	450**	1
Accipitriformes	Accipitridae	Buteo	jamaicensis	Red-tailed Hawk	1	Goslow 1967 [S5]	muscle force /body weight	560	150	200	30	75	20	45	40	N/A	560	1080**	1
Accipitriformes	Accipitridae	Aquila	rapax	Tawny Eagle	1	Hertel et al. 2014 [S6]	Max muscle anatomical cross-sectional area (mm^2)	555.2	88.7	209.5	7.5	41.3	50.2	42.5	76.9	38.6	516.6	2400*	1
Accipitriformes	Accipitridae	Buteo	lineatus	Red-shouldered hawk	1	Hertel et al. 2014 [S6]	Max muscle anatomical cross-sectional area (mm^2)	113.9	16.9	26.3	4.5	32.1	5.8	15	5.3	8	105.9	600*	1
Accipitriformes	Accipitridae	Gyps	africanus	White-backed Vulture	1	Hertel et al. 2014 [S6]	Max muscle anatomical cross-sectional area (mm^2)	1066.9	148.8	166.1	25.9	197.5	181.9	184.3	66.9	95.5	971.4	5700*	1
Accipitriformes	Cathartidae	Cathartes	aura	Turkey Vulture	0	Hertel et al. 2014 [S6]	Max muscle anatomical cross-sectional area (mm^2)	244.7	50	38.4	11.6	19.3	41.5	32.9	40.1	10.9	233.8	1400*	1
Accipitriformes	Cathartidae	Vultur	gryphus	Andean Condor	0	Hertel et al. 2014 [S6]	Max muscle anatomical cross-sectional area (mm^2)	1172.8	130.7	85.3	84.7	153.2	200.6	267.8	229	21.5	1151.3	11500*	1
Accipitriformes	Cathartidae	Cathartes	aura	Turkey Vulture	0	Fisher 1946 [S4]	Volume of individual muscle/total volume of hind limb muscles	16.42	5.33*	N/A	0.67	1.5	2.67	3.5	2.67	0.08	16.34	1400*	1?
Accipitriformes	Cathartidae	Coragyps	atratus	Black Vulture	0	Fisher 1946 [S4]	Volume of individual muscle/total volume of hind limb muscles	13.88	3.97	N/A	0.68	1.36	2.15	3.51	2.04	0.17	13.71	2000**	1?
Accipitriformes	Cathartidae	Gymnogyps	californianus	California Condor	0	Fisher 1946 [S4]	Volume of individual muscle/total volume of hind limb muscles	15.88	5.43	N/A	1.02	1.22	2.49	2.99	2.03	0.7	15.18	10500**	1?
Accipitriformes	Cathartidae	Vultur	gryphus	Andean Condor	0	Fisher 1946 [S4]	Volume of individual muscle/total volume of hind limb muscles	15.89	4.39	N/A	1.02	1.04	3.35	3.39	2.5	0.2	15.69	11500*	1?
Accipitriformes	Cathartidae	Sarcoramphus	papa	King Vulture	0	Fisher 1946 [S4]	Volume of individual muscle/total volume of hind limb muscles	14.11	5.55	N/A	0.67	1.02	1.86	2.66	1.91	0.44	13.67	3375*	1?
Accipitriformes	Accipitridae	Accipiter	striatus	Sharp-shinned Hawk	1	Sustaita 2008 [S1]	Muscle PCSA (mm^2)	127.156	20.59	68.09	3.86	8.71	5.85	5.086	6.33	8.64	118.516	113.5	7
Accipitriformes	Accipitridae	Accipiter	cooperii	Cooper's Hawk	1	Sustaita 2008 [S1]	Muscle PCSA (mm^2)	382.11	65.63	187	11.5	26.43	19.17	24.54	21.93	25.91	356.2	342.7	7
Strigiformes	Strigidae	Asio	otus	Long-eared owl	1	Goslow 1967 [S5]	muscle force /body weight	1270	100	400	170	180	160	160	100	N/A	1270	260**	1
Strigiformes	Strigidae	Athene	cunicularia	Burrowing Owl	1	Goslow 1967 [S5]	muscle force /body weight	2460	1300	350	160	200	100	300	50	N/A	2460	155**	1
Strigiformes	Tytonidae	Tyto	alba	Barn Owl	1	Goslow 1967 [S5]	muscle force /body weight	2420	800	600	150	250	160	160	300	N/A	2420	460**	1
Columbiformes	Columbidae	Columba	livia	Rock Dove	0	Goslow 1967 [S5]	muscle force /body weight	1115	175	50	160	120	190	200	220	N/A	1115	270**	2
Falconiformes	Falconidae	Falco	sparverius	American Kestrel	1	Goslow 1967 [S5]	muscle force /body weight	2830	500	1500	150	160	150	160	210	N/A	2830	117**	10
Falconiformes	Falconidae	Falco	mexicanus	Prairie Falcon	1	Goslow 1967 [S5]	muscle force /body weight	1630	400	600	90	100	100	160	180	N/A	1630	720**	1
Falconiformes	Falconidae	Falco	sparverius	American Kestrel	1	Sustaita 2008 [S1]	Muscle PCSA (mm^2)	120.93	25.39	54.14	5.49	6.61	5.9	6.84	7.94	8.62	112.31	78.8	5
Falconiformes	Falconidae	Falco	mexicanus	Prairie Falcon	1	Sustaita 2008 [S1]	Muscle PCSA (mm^2)	445.8	81.85	203.8	19.14	20.66	21.06	30.01	32.74	36.54	409.26	487.7	3
Falconiformes	Falconidae	Falco	columbarius	Merlin	1	Sustaita 2008 [S1]	Muscle PCSA (mm^2)	162.48	25.28	85.3	8.47	5.6	8.91	8.58	10.38	9.96	152.52	137	5
Falconiformes	Falconidae	Falco	peregrinus	Peregrine Falcon	1	Sustaita 2008 [S1]	Muscle PCSA (mm^2)	418.73	46.92	208.69	15.93	25.88	33.98	40.39	36.44	10.5	408.23	683.6	5
Falconiformes	Falconidae	Milvago	chimango	Chimango Caracara	1	Mosto et al. 2013 [S8]	Muscle mass (g)	2.762	0.359	1.13	0.114	0.261	0.262	0.29	0.285	0.061	2.701	280	18
Psittaciformes	Psittacidae	Myiopsitta	monachus	Monk Parakeet	0	Carril et al. 2014 [S10]	Muscle mass (g)	0.619	0.162	0.069	0.028	0.052	0.095	0.1	0.096	0.017	0.602	117.97	8
Psittaciformes	Psittacidae	Myiopsitta	monachus	Monk Parakeet	1	Carril et al. 2014 [S10]	% Muscle mass of body weight	1.049	0.274	0.117	0.048	0.088	0.161	0.17	0.162	0.029	1.02	117.97	8
Psittaciformes	Psittacidae	Myiopsitta	monachus	Monk Parakeet	1	Carril et al. 2014 [S10]	Muscle PCSA (mm^2)	16.336	10.179	6.157	N/A	N/A	N/A	N/A	N/A	N/A	N/A	117.97	8
Passeriformes	Sturnidae	Sturnus	vulgaris	European Starling	0	Klijn 1976 [S7]	muscle weight (g)	0.1335	0.0309	0.0507	0.0072	N/A	0.0108	0.0206	0.0133	N/A	0.1335	80.6	15
Passeriformes	Corvidae	Pica	pica	Eurasian Magpie	0	Verstappen et al. 1998 [S9]	Muscle PCSA (mm^2)	167.34	40.18	33.76	14.31	9.45	14.49	35.82	19.33	N/A	167.34	185	1
						*Numbered references correspond to those in Supplementary Materials Text			*specifies both the FHL and FDL as a single value									*from ranges published by del Hoyo et al. (1994)
																		**from Sibley 2000

## Sheet: Table S2 Bird kinematics
Genus	Species	Common Name	source	Specimen ID	Sex	foot	Normalizing length (mm)	digit 1 phalanx 1 (mm)	digit 1 phalanx 2 (mm)*	digit 2 phalanx 1 (mm)	digit 2 phalanx 2 (mm)	digit 2 phalanx 3 (mm)*	digit 3 phalanx 1 (mm)	digit 3 phalanx 2 (mm)	digit 3 phalanx 3 (mm)	digit 3 phalanx 4 (mm)*	digit 4 phalanx 1 (mm)	digit 4 phalanx 2 (mm)	digit 4 phalanx 3 (mm)	digit 4 phalanx 4 (mm)	digit 4 phalanx 5 (mm)*
Falco	sparverius	American Kestrel	D. Sustaita	amke3m	M	left	21.6	8.5	7.53	5.59	8.5	7.23	8.73	5.82	7.05	7.22	3.64	2.73	3.72	6.27	5.87
Falco	sparverius	American Kestrel	D. Sustaita	amke5f	F	left	22.03	9.13	5.8	8.42	7.24	7.41	8.95	5.93	7.15	8.71	2.81	2.63	3.01	6.92	6.63
Falco	mexicanus	Prairie Falcon	D. Sustaita	prfa2f	F	right	49	19.85	16.34	11.2	19.63	15.72	19.98	12.17	16.85	13.9	7.06	5.65	7.62	16.57	11.65
Falco	columbarius	Merlin	D. Sustaita	merl4m	M	left	29.94	10.23	7.77	6.4	9.92	7.66	11.62	9.01	9.31	8.16	4.07	3.87	4.84	8.92	7.25
Falco	columbarius	Merlin	D. Sustaita	merl5fj	F	right	32.16	11.45	10.41	7.51	10.36	9.26	12.87	9.24	10.05	9.12	4.01	4.07	5.89	9.74	7.72
Falco	peregrinus	Peregrine Falcon	D. Sustaita	pefa3m	M	left	46.21	17.84	13.65	10.42	16.41	12.62	17.51	13.16	15.54	12.33	6.79	5.7	7.32	14.31	10.88
Falco	peregrinus	Peregrine Falcon	D. Sustaita	pefa4f	F	right	52.6	21.01	17.28	11.4	20.49	17.64	19.92	14.13	18.55	16.06	7.45	7	8.33	17.7	14.24
Accipiter	cooperii	Cooper's Hawk	D. Sustaita	coha7m	M	right	38.94	15.89	16.77	4.39	14.05	15.59	15.44	11.53	11.97	10.74	7.37	3.68	3.65	9.48	8.78
Accipiter	cooperii	Cooper's Hawk	D. Sustaita	coha6f	F	left	41.93	18.42	18.03	6.62	17.41	17.16	17.37	10.81	13.75	12.46	7.41	4.63	4.58	11.79	9.65
Accipiter	striatus	Sharp-shinned Hawk	D. Sustaita	ssha4m	M	left	29.83	10.49	11.42	3.1	9.64	12.68	12.71	9.27	7.85	9.08	5.45	3.24	3.73	6.62	7.78
Accipiter	striatus	Sharp-shinned Hawk	D. Sustaita	ssha6f	F	left	34.88	13.23	11.32	4.45	12.6	10.63	15.18	10.46	9.24	8.42	6.69	4.28	4.48	7.79	7.1
Pandion	haliaetus	Osprey	Yale Peabody	YPM ORN 104409	M	foot 1	41.402	22.86	29.972	9.144	17.78	29.464	15.24	5.08	21.082	29.21	4.572	4.064	3.556	18.288	30.48
Pandion	haliaetus	Osprey	Yale Peabody	YPM ORN 104409	M	foot 2	41.402	22.86	30.226	8.89	18.288	28.956	14.732	5.842	20.828	29.21	5.08	4.572	4.064	18.288	29.464
Pandion	haliaetus	Osprey	Yale Peabody	YPM ORN 102021	F	foot 1	42.418	23.622	26.924	8.128	20.32	27.94	14.478	6.35	21.59	26.162	6.858	4.318	3.81	20.574	27.432
Gallus	domesticus	Chicken	Fisher 1946 [S4]				50.3	13.9	8.8	14.4	14.5	11.3	20	15.6	14.7	12.8	19.1	9.1	7.8	9.1	9.8
Pandion	haliaetus	Osprey	Fisher 1946 [S4]				43.3	23.2	23.1	9.8	19.9	23.5	15.2	6.2	21.9	24.1	4.4	4.7	4.4	19.8	23.7
Aquila	chrysaetos	Golden Eagle	Fisher 1946 [S4]				64.9	39	36.5	14.96	30.5	40.7	27.5	12.1	25.3	27.3	15	6.8	5.9	19.5	22.1
Cathartes	aura	Turkey Vultures	Fisher 1946 [S4]				65	17.5	10	15.3	13.6	16.2	25.9	20.4	18.7	16.8	13.4	8.3	7.3	11.1	12.6
Coragyps	atratus	Black Vulture	Fisher 1946 [S4]				73.4	17.8	10.9	21.6	18.2	15.4	30.1	22.8	20.5	17	17.1	9.8	7.9	12.1	12.1
Gymnogyps	californianus	California Condor	Fisher 1946 [S4]				99.7	23.6	17.9	30.6	24.8	25.3	42.5	30.8	26.4	27.5	23.4	15.6	13.1	16.9	21.5
Sarcoramphus	papa	King Vulture	Fisher 1946 [S4]				76.5	23.2	13.5	21.6	23.5	21.3	29.7	23.8	23	20.9	18.5	14	11.1	16.5	17.7
Vultur	gryphus	Andean Condor	Fisher 1946 [S4]				112.6	21.2	19.3	34.1	25.6	26.6	49.9	36.1	26.6	29.1	26.6	16	11.8	14.1	21.5
									*Ungual phalanx; this value includes the chord length of the claw
