# Supplementary material for: Mechanical analysis of avian feet: multiarticular muscles in grasping and perching
Source: R Soc Open Sci. 2015 Feb 25;2(2):140350. doi: 10.1098/rsos.140350 (PMC4448815; doi:10.1098/rsos.140350)
Supplement: Simulation results - file containing the parameterization and raw output from out simulation. [file rsos140350supp3.zip]

Archive with 1 entries (1 files):
- simulation results final.xls
