# Supplementary material for: Mechanical analysis of avian feet: multiarticular muscles in grasping and perching
Source: R Soc Open Sci. 2015 Feb 25;2(2):140350. doi: 10.1098/rsos.140350 (PMC4448815; doi:10.1098/rsos.140350)
Supplement: Simulation results - file containing the parameterization and raw output from out simulation. [file rsos140350supp3.zip › simulation results final.xls]

## Sheet: proto results up
Kinematics								Solver		Fully actuated tendon force						Single tendon tendon force
(All lengths are normalized by the total foot span and are therefore unitless)								Value of 1 indicates that a valid solution was found. Other values indicate that the solver faild. Refer to the matlab documentation for the quadprog function exitflag for explanations of the meaning of other values.		(All tendon forces are expressed relative to the force applied to the object and therefore are unitles)
D1P1	D1P2	Palm	D3P1	D3P2	D3P3	D3P4	Object Diameter	Fully actuated solution	Single tendon solution	d1t2	d1t1	d3t4	d3t3	d3t2	d3t1	d1t2	d1t1	d3t4	d3t3	d3t2	d3t1
0.025	0.025	0.05	0.025	0.2625	0.5875	0.025	0.1	1	-2	4.9825e-37	0.00030764	2.1326e-20	0.00010324	0	3.8765e-05	-3.7179e-05	0.00010402	2.525e-06	-0.00010402	-0.00010402	3.0213e-05
0.025	0.025	0.05	0.05	0.2625	0.5625	0.025	0.1	1	-2	9.1441e-06	0.00021551	1.4693e-20	-1.2848e-22	-1.0347e-16	0.00013751	-2.5029e-05	7.003e-05	-3.7379e-06	-7.003e-05	-7.003e-05	7.003e-05
0.025	0.025	0.05	0.075	0.2625	0.5375	0.025	0.1	1	-2	0	0.00032046	6.5377e-22	3.3884e-20	-1.7934e-16	0.00017563	-2.5554e-05	7.15e-05	5.0455e-06	-7.15e-05	-7.15e-05	-7.15e-05
0.025	0.025	0.05	0.1	0.2625	0.5125	0.025	0.1	1	-2	1.6941e-21	0.00029849	-8.758e-20	2.3544e-18	-1.8289e-18	0.00017679	-1.3256e-05	7.1143e-05	-1.8296e-06	-7.1143e-05	-7.1143e-05	-7.1143e-05
0.025	0.025	0.05	0.125	0.2625	0.4875	0.025	0.1	1	-2	-1.8509e-23	0.00025308	1.4911e-18	0.00015971	-1.4435e-18	0	-9.1122e-06	6.5712e-05	-4.4607e-06	-6.5712e-05	-6.5712e-05	-6.5712e-05
0.025	0.025	0.05	0.15	0.2625	0.4625	0.025	0.1	1	-2	1.9152e-20	0.00026345	3.6884e-16	0.00014003	-1.2757e-16	-1.6121e-16	-9.1139e-06	7.2324e-05	-7.8307e-06	-7.2324e-05	-7.2324e-05	-7.2324e-05
0.025	0.025	0.05	0.175	0.2625	0.4375	0.025	0.1	1	-2	1.035e-19	0.00030062	1.2347e-16	0.00012013	-2.2556e-16	-1.5702e-16	-1.2763e-05	8.6428e-05	-1.3101e-05	-8.6428e-05	-8.6428e-05	-8.6428e-05
0.025	0.025	0.05	0.2	0.2625	0.4125	0.025	0.1	1	-2	4.0274e-20	0.00034632	1.3136e-16	9.1768e-05	-2.1908e-16	-4.1634e-16	-1.8691e-05	0.00010404	-2.0004e-05	-0.00010404	-0.00010404	-0.00010404
0.025	0.025	0.05	0.225	0.2625	0.3875	0.025	0.1	1	-2	-1.4891e-15	0.00041186	8.6387e-16	5.3629e-05	-2.7724e-16	-1.748e-16	-2.8436e-05	0.0001283	-2.9702e-05	-0.0001283	-0.0001283	-0.0001283
0.025	0.025	0.05	0.25	0.2625	0.3625	0.025	0.1	1	-2	-8.8205e-16	0.00052428	1.5897e-16	9.7777e-06	-1.4435e-16	-8.9523e-17	-5.8979e-05	0.00016502	-3.9568e-05	-0.00016502	-0.00016502	-0.00016502
0.025	0.025	0.05	0.275	0.2625	0.3375	0.025	0.1	1	-2	3.7899e-06	0.00056457	3.7569e-21	1.2457e-32	-4.05e-33	-2.712e-19	-6.1845e-05	0.00017304	-4.0569e-05	-0.00017304	-0.00017304	-0.00017304
0.025	0.025	0.05	0.3	0.2625	0.3125	0.025	0.1	-2	-2	4.2908e-06	0.00053972	5.5958e-06	1.9536e-05	-1.2006e-05	-1.2006e-05	-3.1448e-05	0.00013858	-3.6363e-05	-0.00013858	-0.00013858	-0.00013858
0.025	0.025	0.05	0.325	0.2625	0.2875	0.025	0.1	1	-2	7.4103e-05	0.00049426	2.1172e-18	-3.4307e-17	-4.8163e-17	-6.5578e-17	-3.5482e-05	0.00014748	-3.2389e-05	-0.00014748	-0.00014748	-0.00014748
0.025	0.025	0.05	0.35	0.2625	0.2625	0.025	0.1	-2	-2	6.3045e-06	0.00023213	8.2218e-06	-1.764e-05	-1.764e-05	-1.764e-05	-1.6689e-05	6.9866e-05	-1.017e-05	-6.9866e-05	-6.9866e-05	-6.9866e-05
0.025	0.025	0.05	0.375	0.2625	0.2375	0.025	0.1	1	-2	0	0.00045981	1.2805e-18	3.7488e-17	-1.3085e-18	4.9554e-05	-5.782e-05	0.00016178	-6.6513e-05	-5.231e-05	-0.00016178	-0.00016178
0.025	0.025	0.05	0.4	0.2625	0.2125	0.025	0.1	1	-2	-9.5911e-37	0.00042526	7.3964e-17	3.528e-15	-1.3281e-16	7.2271e-05	-3.7161e-05	0.00015161	-6.2926e-05	-5.5068e-05	-0.00015161	-0.00015161
0.025	0.025	0.05	0.425	0.2625	0.1875	0.025	0.1	1	-2	3.0722e-35	0.00040341	8.182e-20	1.3128e-18	-8.4179e-17	8.7654e-05	8.2434e-05	0.00014111	-1.1644e-05	-0.00014111	-0.00014111	-0.00014111
0.025	0.025	0.05	0.45	0.2625	0.1625	0.025	0.1	1	-2	4.574e-20	0.00038828	5.6026e-17	3.735e-16	-3.518e-17	9.8437e-05	-5.0899e-05	0.00014241	-1.6177e-05	-5.6346e-05	-0.00014241	-0.00014241
0.025	0.025	0.05	0.475	0.2625	0.1375	0.025	0.1	1	-2	1.7957e-19	0.00037719	-3.9389e-20	3.6584e-19	2.0977e-20	0.00010625	-4.7095e-05	0.00013884	-1.6638e-05	-5.4406e-05	-0.00013884	-0.00013884
0.025	0.025	0.05	0.5	0.2625	0.1125	0.025	0.1	1	-2	0	0.00036875	7.3618e-17	2.5977e-16	3.5645e-21	0.00011209	-4.3689e-05	0.00013592	-2.0604e-05	-5.1326e-05	-0.00013592	-0.00013592
0.025	0.025	0.05	0.525	0.2625	0.0875	0.025	0.1	1	-2	1.3214e-19	0.00036215	2.4861e-17	6.0227e-17	1.1986e-20	0.00011655	-4.0905e-05	0.00013357	-2.6505e-05	-4.6922e-05	-0.00013357	-0.00013357
0.025	0.025	0.05	0.55	0.2625	0.0625	0.025	0.1	1	-2	4.4046e-20	0.00035687	4.0448e-17	6.2264e-17	2.3273e-20	0.00012004	-3.8034e-05	0.00013148	-3.6079e-05	-4.0737e-05	-0.00013148	-0.00013148
0.025	0.025	0.05	0.575	0.2625	0.0375	0.025	0.1	1	-2	0	0.00035257	7.3344e-20	1.9098e-21	8.7562e-21	0.00012281	-3.2721e-05	0.00012881	-5.4568e-05	-3.4168e-05	-0.00012881	-0.00012881
0.025	0.025	0.05	0.6	0.2625	0.0125	0.025	0.1	1	-2	1.711e-19	0.00034903	3.683e-17	1.7175e-17	1.2528e-20	0.00012505	2.9086e-05	0.00011981	-5.0959e-05	-2.0372e-05	-0.00011981	-0.00011981
0.05	0.025	0.05	0.025	0.255	0.57	0.025	0.1	1	-2	1.4838e-05	0.00053153	1.2083e-21	0.00019592	-1.6059e-21	4.8797e-05	-3.0749e-05	0.00012282	3.8634e-06	-0.00012282	-0.00012282	4.4087e-05
0.05	0.025	0.05	0.05	0.255	0.545	0.025	0.1	1	-2	1.3195e-05	0.00027738	1.3272e-19	-4.0885e-32	-1.8812e-21	0.00013515	-6.999e-06	4.567e-05	1.4885e-05	-4.567e-05	-4.567e-05	-4.567e-05
0.05	0.025	0.05	0.075	0.255	0.52	0.025	0.1	1	-2	0	0.00032954	3.0428e-21	-8.6226e-22	-9.532e-18	0.00017255	-1.0604e-05	4.6765e-05	4.8869e-06	-4.6765e-05	-4.6765e-05	-4.6765e-05
0.05	0.025	0.05	0.1	0.255	0.495	0.025	0.1	1	-2	1.9138e-06	0.00033919	-6.7715e-20	5.3379e-32	-6.5818e-17	0.00018924	-2.1872e-05	6.1196e-05	-6.7577e-07	-6.1196e-05	-6.1196e-05	-6.1196e-05
0.05	0.025	0.05	0.125	0.255	0.47	0.025	0.1	1	-2	5.5254e-06	0.00040536	5.1806e-20	0.0002261	-9.2517e-17	0	-2.7134e-05	7.5921e-05	-4.6341e-06	-7.5921e-05	-7.5921e-05	-7.5921e-05
0.05	0.025	0.05	0.15	0.255	0.445	0.025	0.1	1	-2	8.8676e-06	0.00045517	7.7028e-17	0.00022185	-6.4398e-17	-5.0311e-17	0.00015029	5.3626e-05	2.4995e-05	-5.3626e-05	-5.3626e-05	-5.3626e-05
0.05	0.025	0.05	0.175	0.255	0.42	0.025	0.1	1	-2	1.2127e-05	0.00050989	1.3629e-16	0.00020647	-5.5314e-17	-4.5254e-17	0.00021173	7.6772e-05	3.5783e-05	-7.6772e-05	-7.6772e-05	-7.6772e-05
0.05	0.025	0.05	0.2	0.255	0.395	0.025	0.1	1	-2	1.5437e-05	0.00057586	7.7113e-16	0.0001803	-2.0256e-16	-1.8068e-16	1.506e-05	0.00011128	-2.0037e-05	-0.00011128	-0.00011128	-0.00011128
0.05	0.025	0.05	0.225	0.255	0.37	0.025	0.1	1	-2	1.8887e-05	0.00066326	2.3834e-16	0.00014165	-1.3074e-16	-1.1606e-16	-3.4377e-05	0.00013989	-3.3662e-05	-0.00013989	-0.00013989	-0.00013989
0.05	0.025	0.05	0.25	0.255	0.345	0.025	0.1	1	-2	2.1772e-05	0.00078452	1.6298e-16	9.7377e-05	-9.4493e-17	-8.2409e-17	-5.3024e-05	0.00017521	-4.3893e-05	-0.00017521	-0.00017521	-0.00017521
0.05	0.025	0.05	0.275	0.255	0.32	0.025	0.1	1	-2	6.0986e-20	0.00091774	4.7626e-16	0.00013344	-2.0416e-16	-1.638e-16	-5.8379e-05	0.00018338	-4.4504e-05	-0.00018338	-0.00018338	-0.00018338
0.05	0.025	0.05	0.3	0.255	0.295	0.025	0.1	1	-2	8.3009e-20	0.00097038	1.6793e-16	0.00013854	-1.0303e-16	-1.5661e-16	-6.3121e-05	0.00018037	-4.0928e-05	-0.00018037	-0.00018037	-0.00018037
0.05	0.025	0.05	0.325	0.255	0.27	0.025	0.1	1	-2	1.9387e-05	0.00083195	3.4199e-16	8.5055e-05	-1.0416e-16	-1.6191e-16	-4.4671e-05	0.00016079	-3.9246e-05	-0.00016079	-0.00016079	-0.00016079
0.05	0.025	0.05	0.35	0.255	0.245	0.025	0.1	1	-2	2.4081e-05	0.00083677	9.8704e-20	8.7626e-18	-6.0237e-19	0.00015982	-2.1718e-05	0.00019669	-7.9959e-05	-6.9932e-05	-0.00019669	-0.00019669
0.05	0.025	0.05	0.375	0.255	0.22	0.025	0.1	1	-2	2.3453e-05	0.00077201	-1.1336e-19	7.2587e-16	-3.1987e-20	0.00017597	-8.8525e-06	0.00018137	-7.5184e-05	-3.941e-05	-0.00018137	-0.00018137
0.05	0.025	0.05	0.4	0.255	0.195	0.025	0.1	1	-2	2.2278e-05	0.00072367	3.4117e-20	1.5752e-20	-1.3467e-16	0.00019956	0.00012916	0.00015908	1.4716e-05	-0.00014644	-0.00015908	-0.00015908
0.05	0.025	0.05	0.425	0.255	0.17	0.025	0.1	1	-2	2.1333e-05	0.00069129	-4.9169e-20	-3.5745e-22	1.6305e-19	0.00021407	0.00011275	0.00014029	-2.1585e-06	-0.00014029	-0.00014029	-0.00014029
0.05	0.025	0.05	0.45	0.255	0.145	0.025	0.1	1	-2	2.058e-05	0.00066816	3.7641e-20	2.2247e-20	-5.0702e-18	0.00022347	0.00010249	0.00012909	-1.3172e-05	-0.00012909	-0.00012909	-0.00012909
0.05	0.025	0.05	0.475	0.255	0.12	0.025	0.1	1	-2	1.9976e-05	0.0006509	1.6124e-20	5.8208e-19	2.8513e-20	0.00022983	9.8187e-05	0.0001212	-1.9602e-05	-0.0001212	-0.0001212	-0.0001212
0.05	0.025	0.05	0.5	0.255	0.095	0.025	0.1	1	-2	1.9486e-05	0.00063762	2.6276e-20	5.9263e-16	3.3785e-20	0.00023431	0.00013353	0.00011502	-1.9818e-05	-0.00011502	-0.00011502	-0.00011502
0.05	0.025	0.05	0.525	0.255	0.07	0.025	0.1	1	-2	1.9084e-05	0.00062715	2.166e-17	4.0272e-17	1.2629e-20	0.00023756	0.00013405	0.00010987	-2.4499e-05	-0.00010987	-0.00010987	-0.00010987
0.05	0.025	0.05	0.55	0.255	0.045	0.025	0.1	1	-2	1.8752e-05	0.00061874	2.062e-16	2.3217e-16	-7.5018e-21	0.00023998	0.00014099	0.0001052	-2.9877e-05	-0.0001052	-0.0001052	-0.0001052
0.05	0.025	0.05	0.575	0.255	0.02	0.025	0.1	1	-2	1.8475e-05	0.00061188	3.3759e-16	2.0461e-16	-1.3362e-20	0.00024183	0.000158	0.00010752	-3.7592e-05	-6.5686e-05	-0.00010752	-0.00010752
0.075	0.025	0.05	0.025	0.2475	0.5525	0.025	0.1	1	-2	1.0687e-05	0.00079641	-3.4766e-20	0.00033497	-2.1891e-16	3.8681e-05	-1.5468e-05	0.0001217	-2.1407e-07	-0.0001217	-0.0001217	8.9955e-05
0.075	0.025	0.05	0.05	0.2475	0.5275	0.025	0.1	1	-2	5.4362e-05	9.2418e-05	9.6416e-21	-2.1769e-18	3.3308e-20	0.00010428	4.6097e-05	9.8133e-06	4.5739e-06	9.8133e-06	9.8133e-06	9.8133e-06
0.075	0.025	0.05	0.075	0.2475	0.5025	0.025	0.1	1	-2	5.9907e-05	0.00010462	-2.3506e-19	-1.8439e-15	-7.9868e-17	0.00021033	3.4202e-05	1.3645e-05	6.36e-06	1.3645e-05	1.3645e-05	1.3645e-05
0.075	0.025	0.05	0.1	0.2475	0.4775	0.025	0.1	1	-2	7.1229e-05	0.00031567	3.4436e-20	-2.0548e-19	-4.7502e-19	0.00038077	1.8727e-05	2.3058e-05	1.0747e-05	-2.3058e-05	-2.3058e-05	-2.3058e-05
0.075	0.025	0.05	0.125	0.2475	0.4525	0.025	0.1	1	-2	1.6374e-23	0.00060882	9.2629e-17	9.8766e-06	-4.9223e-17	0.00032078	3.7076e-05	2.7886e-05	1.2998e-05	-2.7886e-05	-2.7886e-05	-2.7886e-05
0.075	0.025	0.05	0.15	0.2475	0.4275	0.025	0.1	1	-2	1.0201e-05	0.00066243	6.1484e-19	0.00033982	-1.7421e-19	-1.3022e-19	3.7846e-05	4.4703e-05	4.313e-06	-4.4703e-05	-4.4703e-05	-4.4703e-05
0.075	0.025	0.05	0.175	0.2475	0.4025	0.025	0.1	1	-2	5.5328e-06	0.00074524	6.0944e-16	0.00031779	-2.1369e-16	-1.7455e-16	3.4575e-05	6.7299e-05	-4.1089e-06	-6.7299e-05	-6.7299e-05	-6.7299e-05
0.075	0.025	0.05	0.2	0.2475	0.3775	0.025	0.1	1	-2	9.9145e-06	0.00082091	3.2401e-16	0.00028424	-1.1831e-16	-1.174e-16	0.00018308	6.0412e-05	2.8158e-05	-6.0412e-05	-6.0412e-05	-6.0412e-05
0.075	0.025	0.05	0.225	0.2475	0.3525	0.025	0.1	1	-2	1.4551e-05	0.00091924	2.155e-20	0.00023344	-2.971e-19	-7.0166e-20	0.00028167	9.7322e-05	4.5361e-05	-9.7322e-05	-9.7322e-05	-9.7322e-05
0.075	0.025	0.05	0.25	0.2475	0.3275	0.025	0.1	1	-2	1.6748e-05	0.0010395	1.646e-16	0.00019501	-7.8325e-17	-8.151e-17	5.2852e-06	0.00017289	-4.5508e-05	-0.00017289	-0.00017289	-0.00017289
0.075	0.025	0.05	0.275	0.2475	0.3025	0.025	0.1	1	-2	1.1739e-05	0.0011615	9.6144e-17	0.00022703	-1.3151e-17	-2.4924e-17	-6.095e-05	0.00017764	-4.6244e-05	-0.00017764	-0.00017764	-0.00017764
0.075	0.025	0.05	0.3	0.2475	0.2775	0.025	0.1	1	-2	0	0.0013488	3.9093e-20	0.0002655	-1.9701e-21	5.2835e-21	-6.5179e-05	0.00018237	-4.414e-05	-0.00018237	-0.00018237	-0.00018237
0.075	0.025	0.05	0.325	0.2475	0.2525	0.025	0.1	1	-2	1.1337e-05	0.0011981	1.7024e-16	0.00020687	-4.3384e-17	-7.2387e-17	-4.757e-05	0.0001661	-4.4006e-05	-0.0001661	-0.0001661	-0.0001661
0.075	0.025	0.05	0.35	0.2475	0.2275	0.025	0.1	1	-2	2.1318e-05	0.0011975	1.1949e-19	6.22e-16	7.5199e-17	0.00034516	-2.2337e-05	0.00019167	-7.803e-05	-8.6248e-05	-0.00019167	-0.00019167
0.075	0.025	0.05	0.375	0.2475	0.2025	0.025	0.1	1	-2	2.2104e-05	0.0011351	-7.4257e-20	2.3309e-20	-7.0789e-17	0.00031317	0.00012008	0.00017899	6.2568e-06	-0.0001353	-0.00017899	-0.00017899
0.075	0.025	0.05	0.4	0.2475	0.1775	0.025	0.1	1	-2	2.1569e-05	0.0010819	4.4286e-21	6.4097e-17	0	0.00031797	0.00017388	0.00014315	1.2916e-05	-0.00013431	-0.00014315	-0.00014315
0.075	0.025	0.05	0.425	0.2475	0.1525	0.025	0.1	1	-2	2.0166e-05	0.0010363	2.511e-17	1.3215e-16	-4.6111e-17	0.00034073	0.00017969	0.00011961	1.7628e-05	-0.00011961	-0.00011961	-0.00011961
0.075	0.025	0.05	0.45	0.2475	0.1275	0.025	0.1	1	-2	1.9067e-05	0.0010037	7.1202e-20	3.8557e-19	-2.7817e-18	0.00035478	0.0001853	0.00010365	2.05e-05	-0.00010365	-0.00010365	-0.00010365
0.075	0.025	0.05	0.475	0.2475	0.1025	0.025	0.1	1	-2	1.8197e-05	0.00097939	5.8194e-20	-2.1239e-19	-5.4518e-17	0.00036389	0.00018712	9.1903e-05	2.0258e-05	-9.1903e-05	-9.1903e-05	-9.1903e-05
0.075	0.025	0.05	0.5	0.2475	0.0775	0.025	0.1	1	-2	1.75e-05	0.00096072	5.8769e-20	2.8352e-19	-1.1242e-16	0.00037002	0.00018224	8.3581e-05	1.5108e-05	-8.3581e-05	-8.3581e-05	-8.3581e-05
0.075	0.025	0.05	0.525	0.2475	0.0525	0.025	0.1	1	-2	1.6935e-05	0.00094603	-1.3566e-19	8.9997e-20	3.9132e-19	0.00037431	0.00022975	7.7593e-05	3.6166e-05	-2.777e-05	-7.7593e-05	-7.7593e-05
0.075	0.025	0.05	0.55	0.2475	0.0275	0.025	0.1	1	-2	1.6472e-05	0.00093425	1.2935e-19	6.8532e-34	-1.5345e-17	0.00037738	0.00023258	7.2278e-05	3.3689e-05	-1.3382e-05	-7.2278e-05	-7.2278e-05
0.1	0.025	0.05	0.025	0.24	0.535	0.025	0.1	1	-2	5.7373e-06	0.0011266	-3.8693e-20	0.0005523	0	4.1078e-06	-4.0622e-06	0.00010538	7.4031e-06	-0.00010538	-0.00010538	0.00010538
0.1	0.025	0.05	0.05	0.24	0.51	0.025	0.1	1	-2	1.8862e-07	-4.6153e-35	9.3957e-20	-1.6883e-22	-3.6854e-23	6.0579e-05	3.0081e-06	-5.6878e-06	2.651e-06	5.6878e-06	5.6878e-06	5.6878e-06
0.1	0.025	0.05	0.075	0.24	0.485	0.025	0.1	1	-2	4.2025e-05	2.456e-37	6.811e-19	-1.4996e-17	-6.4316e-17	0.00023177	-3.4593e-07	-1.824e-05	8.5016e-06	1.824e-05	1.824e-05	1.824e-05
0.1	0.025	0.05	0.1	0.24	0.46	0.025	0.1	1	-2	-4.0608e-16	0.00050897	1.3799e-16	-2.1431e-16	-9.8056e-17	0.00029289	-1.0264e-05	3.4225e-05	8.6352e-06	-3.4225e-05	-3.4225e-05	-3.4225e-05
0.1	0.025	0.05	0.125	0.24	0.435	0.025	0.1	1	-2	0.00015168	0.00023886	1.9135e-16	0.00070626	-6.9717e-17	0	-3.6858e-06	3.4945e-05	9.2902e-06	-3.4945e-05	-3.4945e-05	3.4945e-05
0.1	0.025	0.05	0.15	0.24	0.41	0.025	0.1	1	-2	6.1595e-06	0.00089149	1.7668e-16	0.00050299	-3.1101e-17	0	2.1686e-05	2.7773e-05	1.2945e-05	-2.7773e-05	-2.7773e-05	-2.7773e-05
0.1	0.025	0.05	0.175	0.24	0.385	0.025	0.1	1	-2	1.1121e-05	0.00097057	8.7102e-17	0.00048033	-1.3293e-17	-2.6482e-17	4.9378e-05	3.641e-05	8.2697e-06	-3.641e-05	-3.641e-05	-3.641e-05
0.1	0.025	0.05	0.2	0.24	0.36	0.025	0.1	1	-2	1.6091e-05	0.0010644	1.1357e-16	0.000437	-1.4239e-17	-3.2858e-17	4.1159e-05	7.0481e-05	-6.4338e-06	-7.0481e-05	-7.0481e-05	-7.0481e-05
0.1	0.025	0.05	0.225	0.24	0.335	0.025	0.1	1	-2	8.3528e-06	0.0012004	1.9407e-16	0.00036126	-1.7643e-17	-4.1718e-17	2.4225e-05	0.0001156	-2.7341e-05	-0.0001156	-0.0001156	-0.0001156
0.1	0.025	0.05	0.25	0.24	0.31	0.025	0.1	1	-2	1.1642e-05	0.0013166	6.3623e-20	0.00030187	-7.2076e-21	-9.8816e-20	0.00036457	0.00011803	5.5014e-05	-0.00011803	-0.00011803	-0.00011803
0.1	0.025	0.05	0.275	0.24	0.285	0.025	0.1	1	-2	6.6663e-06	0.0014131	8.1007e-17	0.00031861	-1.9444e-17	-4.1098e-17	-6.2174e-05	0.00017396	-4.9119e-05	-0.00017396	-0.00017396	-0.00017396
0.1	0.025	0.05	0.3	0.24	0.26	0.025	0.1	1	-2	6.1221e-06	0.0015426	2.3527e-16	0.00033958	-3.3517e-17	-6.3365e-17	-5.7516e-05	0.00017423	-4.7699e-05	-0.00017423	-0.00017423	-0.00017423
0.1	0.025	0.05	0.325	0.24	0.235	0.025	0.1	1	-2	0	0.0016122	-5.615e-20	0.0003305	-1.8014e-21	-1.1929e-19	-5.0438e-05	0.00016947	-4.7544e-05	-0.00016947	-0.00016947	-0.00016947
0.1	0.025	0.05	0.35	0.24	0.21	0.025	0.1	1	-2	1.8037e-05	0.001675	2.3687e-16	6.1518e-15	-2.6769e-16	0.00058388	-2.9177e-05	0.00018837	-7.674e-05	-9.9758e-05	-0.00018837	-0.00018837
0.1	0.025	0.05	0.375	0.24	0.185	0.025	0.1	1	-2	1.8878e-05	0.0015822	2.2214e-19	1.2181e-18	9.1763e-49	0.00053702	0.00017635	0.0001637	4.6989e-06	-0.00014111	-0.0001637	-0.0001637
0.1	0.025	0.05	0.4	0.24	0.16	0.025	0.1	1	-2	1.9472e-05	0.0015204	9.6564e-17	2.6857e-32	-6.3164e-16	0.00050574	0.00018019	0.00013312	1.0474e-05	-0.00013312	-0.00013312	-0.00013312
0.1	0.025	0.05	0.425	0.24	0.135	0.025	0.1	1	-2	1.9844e-05	0.001476	1.1818e-19	-1.5521e-32	1.2246e-18	0.00048525	0.00018741	0.00011354	1.4896e-05	-0.00011354	-0.00011354	-0.00011354
0.1	0.025	0.05	0.45	0.24	0.11	0.025	0.1	1	-2	1.8259e-05	0.001433	-1.2876e-19	2.8184e-19	-1.954e-16	0.00051377	0.00018177	9.3119e-05	1.6009e-05	-9.3119e-05	-9.3119e-05	-9.3119e-05
0.1	0.025	0.05	0.475	0.24	0.085	0.025	0.1	1	-2	1.7009e-05	0.0014008	-1.8148e-19	2.6327e-33	-7.799e-18	0.0005321	0.00017329	7.9815e-05	1.3269e-05	-7.9815e-05	-7.9815e-05	-7.9815e-05
0.1	0.025	0.05	0.5	0.24	0.06	0.025	0.1	1	-2	1.6016e-05	0.0013762	-4.2229e-21	-1.3345e-19	6.1389e-19	0.00054431	0.00020413	6.8575e-05	3.1962e-05	-2.1511e-05	-6.8575e-05	-6.8575e-05
0.1	0.025	0.05	0.525	0.24	0.035	0.025	0.1	1	-2	1.5218e-05	0.0013567	-4.2046e-20	-1.6649e-31	9.2915e-20	0.00055274	0.00019811	6.1156e-05	2.8505e-05	-1.3627e-05	-6.1156e-05	-6.1156e-05
0.125	0.025	0.05	0.025	0.2325	0.5175	0.025	0.1	-2	-2	2.2369e-05	0.00122	4.5292e-06	0.0007124	-9.7173e-06	-9.7173e-06	1.1557e-06	9.1033e-05	1.8832e-05	-1.2227e-05	-9.1033e-05	9.1033e-05
0.125	0.025	0.05	0.05	0.2325	0.4925	0.025	0.1	1	-2	4.3901e-20	0.00014118	3.5865e-20	8.9259e-34	-1.3553e-20	5.6302e-05	-3.257e-06	1.086e-05	3.3256e-06	-1.086e-05	-1.086e-05	-1.086e-05
0.125	0.025	0.05	0.075	0.2325	0.4675	0.025	0.1	1	-2	-3.1107e-17	0.00037956	-3.7572e-20	9.0407e-32	-7.0111e-17	0.00023186	-6.2169e-06	2.073e-05	9.6622e-06	-2.073e-05	-2.073e-05	1.2231e-05
0.125	0.025	0.05	0.1	0.2325	0.4425	0.025	0.1	1	-2	-3.3596e-20	0.00059647	2.7163e-18	-3.791e-18	-1.0062e-17	0.00037237	-8.0342e-06	2.679e-05	1.2487e-05	-4.543e-07	-2.679e-05	-1.5303e-05
0.125	0.025	0.05	0.125	0.2325	0.4175	0.025	0.1	1	-2	-2.7939e-19	0.0008208	2.0879e-18	-2.1853e-18	-2.5775e-18	0.00049902	1.4551e-05	4.0713e-05	1.8976e-05	4.0416e-06	-4.0713e-05	-4.0713e-05
0.125	0.025	0.05	0.15	0.2325	0.3925	0.025	0.1	1	-2	0.00017755	0.00034335	1.7474e-16	0.00094793	-3.1507e-19	0	1.2687e-05	-2.674e-05	1.2463e-05	2.674e-05	2.674e-05	2.674e-05
0.125	0.025	0.05	0.175	0.2325	0.3675	0.025	0.1	1	-2	7.6001e-06	0.0011982	2.8335e-16	0.00069491	5.3181e-20	0	4.8905e-05	2.3936e-05	1.1248e-05	2.4131e-05	2.4131e-05	2.4131e-05
0.125	0.025	0.05	0.2	0.2325	0.3425	0.025	0.1	1	-2	1.3362e-05	0.0013039	2.387e-17	0.00063496	-7.5406e-18	-9.9741e-18	5.9696e-05	3.2043e-05	1.1518e-05	-3.2043e-05	-3.2043e-05	-3.2043e-05
0.125	0.025	0.05	0.225	0.2325	0.3175	0.025	0.1	1	-2	1.8948e-05	0.0014351	5.2548e-17	0.0005464	-9.5991e-18	-2.206e-17	4.3394e-05	8.3026e-05	-1.3662e-05	-8.3026e-05	-8.3026e-05	-8.3026e-05
0.125	0.025	0.05	0.25	0.2325	0.2925	0.025	0.1	1	-2	2.3299e-05	0.0015929	3.0108e-16	0.00043574	-4.6466e-17	-9.8928e-17	0.00025817	7.3152e-05	3.4096e-05	-7.3152e-05	-7.3152e-05	-7.3152e-05
0.125	0.025	0.05	0.275	0.2325	0.2675	0.025	0.1	1	-2	2.5175e-06	0.0016782	4.8614e-19	0.00042084	-1.4043e-19	-1.4315e-19	-6.172e-05	0.00017269	-5.2814e-05	-0.00017269	-0.00017269	-0.00017269
0.125	0.025	0.05	0.3	0.2325	0.2425	0.025	0.1	1	-2	7.2016e-07	0.0017322	-2.38e-20	0.00041533	-5.4723e-17	-1.055e-16	-5.071e-05	0.00017119	-5.3144e-05	-0.00017119	-0.00017119	-0.00017119
0.125	0.025	0.05	0.325	0.2325	0.2175	0.025	0.1	1	-2	2.287e-20	0.001853	-4.5755e-20	0.00041705	1.2901e-21	-1.437e-22	-4.636e-05	0.00016505	-5.2375e-05	-0.00016505	-0.00016505	-0.00016505
0.125	0.025	0.05	0.35	0.2325	0.1925	0.025	0.1	1	-2	7.1063e-06	0.0017044	-4.3421e-20	0.00035547	-6.5831e-17	-1.0812e-16	-3.7037e-05	0.00015395	-5.1475e-05	-0.00015395	-0.00015395	-0.00015395
0.125	0.025	0.05	0.375	0.2325	0.1675	0.025	0.1	1	-2	1.5782e-05	0.0021458	3.9639e-18	3.1993e-17	-1.2128e-18	0.00081804	-3.5858e-05	0.0001815	-2.8002e-05	-0.0001493	-0.0001815	-0.0001815
0.125	0.025	0.05	0.4	0.2325	0.1425	0.025	0.1	1	-2	1.6398e-05	0.0020603	6.7147e-17	5.8145e-16	2.1494e-31	0.00077496	-2.7297e-05	0.00017459	-3.3182e-05	-0.00014287	-0.00017459	-0.00017459
0.125	0.025	0.05	0.425	0.2325	0.1175	0.025	0.1	1	-2	1.6854e-05	0.0020009	-4.6528e-20	4.6624e-19	9.0063e-32	0.000745	0.00018892	0.00010951	1.2121e-05	-0.00010951	-0.00010951	-0.00010951
0.125	0.025	0.05	0.45	0.2325	0.0925	0.025	0.1	1	-2	1.7204e-05	0.0019575	-5.5665e-20	2.3288e-19	9.4164e-19	0.00072315	0.00018951	9.4191e-05	1.1817e-05	-9.4191e-05	-9.4191e-05	-9.4191e-05
0.125	0.025	0.05	0.475	0.2325	0.0675	0.025	0.1	1	-2	1.6557e-05	0.0019222	9.809e-21	-3.4458e-32	-8.9017e-17	0.00073102	0.00022664	7.889e-05	3.677e-05	-1.3797e-05	-7.889e-05	-7.889e-05
0.125	0.025	0.05	0.5	0.2325	0.0425	0.025	0.1	1	-2	1.5164e-05	0.0018921	-1.5323e-20	9.8776e-20	-1.3016e-18	0.00075718	0.00020817	6.6126e-05	3.0821e-05	-1.3965e-05	-6.6126e-05	-6.6126e-05
0.125	0.025	0.05	0.525	0.2325	0.0175	0.025	0.1	1	-2	1.4053e-05	0.0018681	1.5409e-19	8.0021e-20	2.653e-19	0.00077513	0.00019782	5.7872e-05	2.6974e-05	-3.2357e-06	-5.7872e-05	-5.7872e-05
0.15	0.025	0.05	0.025	0.225	0.5	0.025	0.1	-2	-2	-3.7111e-06	0.0017954	5.7678e-06	0.00093835	-1.2375e-05	-1.2375e-05	-3.1667e-05	0.00010559	2.1936e-05	-4.3986e-05	-0.00010559	0.00010559
0.15	0.025	0.05	0.05	0.225	0.475	0.025	0.1	1	-2	-6.1456e-20	0.00013617	1.9541e-19	1.8933e-32	-1.1357e-32	5.7587e-05	3.3505e-06	9.3744e-06	3.762e-06	-9.3744e-06	-9.3744e-06	-9.3744e-06
0.15	0.025	0.05	0.075	0.225	0.45	0.025	0.1	1	-2	1.2565e-34	0.00038244	-1.6087e-20	-7.8605e-19	-2.7344e-18	0.00024007	-6.2038e-06	2.0687e-05	9.6419e-06	-1.8824e-05	-2.0687e-05	2.0687e-05
0.15	0.025	0.05	0.1	0.225	0.425	0.025	0.1	1	-2	8.9877e-20	0.00060969	5.2593e-17	-7.4607e-17	-1.0815e-16	0.00038791	-3.1101e-06	2.6573e-05	1.2385e-05	-2.6573e-05	-2.6573e-05	2.6342e-05
0.15	0.025	0.05	0.125	0.225	0.4	0.025	0.1	1	-2	-4.3361e-20	0.0008534	4.53e-17	-2.1447e-17	-2.1987e-17	0.00052953	1.1639e-05	3.2565e-05	1.5178e-05	1.8018e-06	-3.2565e-05	-3.2565e-05
0.15	0.025	0.05	0.15	0.225	0.375	0.025	0.1	1	-2	-4.2618e-20	0.0010473	8.0704e-17	0.00061289	-1.7484e-17	0	2.0622e-05	5.7699e-05	2.6893e-05	-5.7699e-05	-5.7699e-05	5.5763e-05
0.15	0.025	0.05	0.175	0.225	0.35	0.025	0.1	1	-2	3.617e-20	0.0012379	2.165e-18	0.00066736	-1.7246e-19	1.0489e-33	1.6412e-06	6.8551e-05	3.1951e-05	2.1812e-05	-6.8551e-05	-6.8551e-05
0.15	0.025	0.05	0.2	0.225	0.325	0.025	0.1	1	-2	1.1454e-19	0.0014387	7.9712e-18	0.00068896	-1.0894e-18	-1.5958e-18	-2.6272e-05	8.7603e-05	4.0447e-05	-8.7603e-05	-8.7603e-05	-8.7603e-05
0.15	0.025	0.05	0.225	0.225	0.3	0.025	0.1	1	-2	1.637e-05	0.0016317	-7.5665e-20	0.0007785	-7.3977e-20	-1.7951e-19	6.8016e-05	3.2462e-05	1.2873e-05	-3.2462e-05	-3.2462e-05	-3.2462e-05
0.15	0.025	0.05	0.25	0.225	0.275	0.025	0.1	1	-2	2.2103e-05	0.0018234	9.2129e-20	0.00063286	-1.4086e-21	-1.1812e-20	0.00017976	4.9008e-05	2.2842e-05	-4.9008e-05	-4.9008e-05	-4.9008e-05
0.15	0.025	0.05	0.275	0.225	0.25	0.025	0.1	1	-2	1.135e-19	0.0019733	7.6316e-17	0.00054516	-2.1451e-17	-4.1015e-17	0.00036789	0.00010771	5.0201e-05	-0.00010771	-0.00010771	-0.00010771
0.15	0.025	0.05	0.3	0.225	0.225	0.025	0.1	1	-2	6.9433e-33	0.0019681	1.3412e-16	0.00050982	-2.595e-17	-4.7546e-17	-6.1683e-05	0.00017259	-5.5782e-05	-0.00017259	-0.00017259	-0.00017259
0.15	0.025	0.05	0.325	0.225	0.2	0.025	0.1	1	-2	7.4135e-07	0.0019795	3.1939e-16	0.00048113	-5.4556e-17	-9.283e-17	-3.9869e-05	0.0001634	-5.3778e-05	-0.0001634	-0.0001634	-0.0001634
0.15	0.025	0.05	0.35	0.225	0.175	0.025	0.1	1	-2	0	0.002053	2.0658e-18	0.0004227	-2.5872e-19	-1.2665e-19	-3.7994e-05	0.00015718	-5.3397e-05	-0.00015718	-0.00015718	-0.00015718
0.15	0.025	0.05	0.375	0.225	0.15	0.025	0.1	1	-2	1.3151e-05	0.0028058	9.2296e-17	1.0132e-15	-1.2188e-16	0.0011497	-5.0582e-05	0.0001831	-3.2523e-05	-0.0001508	-0.0001831	-0.0001831
0.15	0.025	0.05	0.4	0.225	0.125	0.025	0.1	1	-2	1.3774e-05	0.0026917	3.7408e-17	2.6983e-16	-7.0434e-33	0.001092	-4.2284e-05	0.00017882	-3.8712e-05	-0.00014145	-0.00017882	-0.00017882
0.15	0.025	0.05	0.425	0.225	0.1	0.025	0.1	1	-2	1.4233e-05	0.0026149	-8.4351e-21	8.6008e-19	9.3245e-19	0.0010532	-3.731e-05	0.00017504	-4.7016e-05	-0.00012963	-0.00017504	-0.00017504
0.15	0.025	0.05	0.45	0.225	0.075	0.025	0.1	1	-2	1.4583e-05	0.0025603	3.5749e-16	9.3607e-16	-1.6924e-31	0.0010256	-3.5884e-05	0.00017315	-5.9259e-05	-0.00011294	-0.00017315	-0.00017315
0.15	0.025	0.05	0.475	0.225	0.05	0.025	0.1	1	-2	1.4854e-05	0.0025199	3.9332e-18	9.7331e-19	-1.8356e-18	0.0010052	-4.7671e-05	0.0001799	-7.5518e-05	-8.3436e-05	-0.0001799	-0.0001799
0.15	0.025	0.05	0.5	0.225	0.025	0.025	0.1	1	-2	1.4883e-05	0.0024888	3.7033e-19	3.9077e-17	4.5147e-16	0.00099528	-6.9369e-05	0.00019409	-8.56e-05	-4.6486e-05	-0.00019409	-0.00019409
0.175	0.025	0.05	0.025	0.2175	0.4825	0.025	0.1	-2	-2	5.5317e-06	0.0018932	7.214e-06	0.0010164	-1.5478e-05	-1.5478e-05	-3.0759e-05	0.00010256	2.3585e-05	-1.9601e-06	-0.00010256	0.00010256
0.175	0.025	0.05	0.05	0.2175	0.4575	0.025	0.1	1	-2	-1.0081e-20	0.00013366	1.8395e-18	1.182e-31	-1.3553e-20	6.2278e-05	3.0215e-06	8.4541e-06	3.9404e-06	-8.4541e-06	-8.4541e-06	-3.3256e-06
0.175	0.025	0.05	0.075	0.2175	0.4325	0.025	0.1	1	-2	-5.0756e-18	0.00038587	1.0006e-19	-1.737e-17	-2.3371e-17	0.00024753	7.3176e-06	2.0474e-05	9.543e-06	1.5284e-06	-2.0474e-05	2.0474e-05
0.175	0.025	0.05	0.1	0.2175	0.4075	0.025	0.1	1	-2	1.1869e-19	0.00062114	4.0044e-17	-2.8074e-17	-3.4352e-17	0.00040049	9.3424e-06	2.614e-05	1.2184e-05	-6.2539e-06	-2.614e-05	2.614e-05
0.175	0.025	0.05	0.125	0.2175	0.3825	0.025	0.1	1	-2	1.2599e-19	0.00087728	3.7081e-17	-1.8167e-17	-1.6945e-17	0.0005506	1.0993e-05	3.0758e-05	1.4336e-05	3.0758e-05	-3.0758e-05	-2.9039e-05
0.175	0.025	0.05	0.15	0.2175	0.3575	0.025	0.1	1	-2	-1.2274e-19	0.001082	7.8648e-17	0.00064261	-2.6436e-17	0	1.4569e-05	4.0764e-05	1.9e-05	-4.0764e-05	-4.0764e-05	-4.0764e-05
0.175	0.025	0.05	0.175	0.2175	0.3325	0.025	0.1	1	-2	-8.5772e-20	0.0012883	5.414e-18	0.00071216	-5.0111e-20	0	2.0027e-05	5.6036e-05	1.4764e-05	-5.6036e-05	-5.6036e-05	-5.6036e-05
0.175	0.025	0.05	0.2	0.2175	0.3075	0.025	0.1	1	-2	1.3312e-19	0.0015153	-1.8627e-20	0.00076387	-5.9797e-33	-2.3717e-19	7.5426e-06	7.7518e-05	3.6131e-05	-9.4071e-06	-7.7518e-05	-7.7518e-05
0.175	0.025	0.05	0.225	0.2175	0.2825	0.025	0.1	1	-2	5.265e-20	0.0017597	1.5038e-17	0.0007774	-1.0872e-18	-1.7551e-18	1.0717e-05	9.8068e-05	3.831e-05	-9.8068e-05	-9.8068e-05	-9.8068e-05
0.175	0.025	0.05	0.25	0.2175	0.2575	0.025	0.1	1	-2	-1.8693e-18	0.001953	2.6324e-16	0.0007149	-2.6101e-17	-4.761e-17	-3.6269e-05	0.00012094	-2.6994e-05	-0.00012094	-0.00012094	-0.00012094
0.175	0.025	0.05	0.275	0.2175	0.2325	0.025	0.1	1	-2	2.461e-05	0.0022063	1.8724e-16	0.00069504	-6.3726e-17	-1.0531e-16	0.00022804	5.9047e-05	2.7522e-05	-5.9047e-05	-5.9047e-05	-5.9047e-05
0.175	0.025	0.05	0.3	0.2175	0.2075	0.025	0.1	1	-2	1.1181e-19	0.0022353	5.801e-19	0.000629	-1.0852e-20	-8.7856e-20	-6.1488e-05	0.00017204	-5.758e-05	-0.00017204	-0.00017204	-0.00017204
0.175	0.025	0.05	0.325	0.2175	0.1825	0.025	0.1	1	-2	1.7703e-05	0.0020386	9.177e-20	0.00047963	-2.3869e-19	-5.1405e-20	-6.1447e-05	0.00017193	-5.8499e-05	-0.00017193	-0.00017193	-0.00017193
0.175	0.025	0.05	0.35	0.2175	0.1575	0.025	0.1	1	-2	1.2257e-05	0.0021609	2.0406e-17	0.00025976	0.00030734	-4.3849e-17	-6.1411e-05	0.00017182	-5.9011e-05	-0.00017182	-0.00017182	-0.00017182
0.175	0.025	0.05	0.375	0.2175	0.1325	0.025	0.1	1	-2	9.7226e-06	0.0031328	5.3727e-17	1.934e-05	0.0012227	-1.123e-16	-6.3491e-05	0.00017764	-2.9691e-05	-0.00017764	-0.00017764	-0.00017764
0.175	0.025	0.05	0.4	0.2175	0.1075	0.025	0.1	1	-2	1.1654e-05	0.0033881	5.2936e-18	2.5124e-17	-1.6512e-18	0.0014455	-5.9192e-05	0.00018232	-4.5694e-05	-0.0001385	-0.00018232	-0.00018232
0.175	0.025	0.05	0.425	0.2175	0.0825	0.025	0.1	1	-2	1.2115e-05	0.0032905	2.0173e-16	8.6941e-16	3.0073e-31	0.0013959	-5.4741e-05	0.00018124	-5.6626e-05	-0.00012234	-0.00018124	-0.00018124
0.175	0.025	0.05	0.45	0.2175	0.0575	0.025	0.1	1	-2	-6.4645e-18	0.0029386	-4.4975e-20	-5.3506e-20	-4.8306e-17	0.0013446	-4.9956e-05	0.00016658	-7.7811e-06	2.8269e-05	-0.00016658	-0.00016658
0.175	0.025	0.05	0.475	0.2175	0.0325	0.025	0.1	1	-2	-8.7544e-17	0.0029257	8.2793e-21	-4.8713e-20	-2.0247e-16	0.001346	-5.0036e-05	0.00016684	3.5418e-06	3.1864e-05	-0.00016684	-0.00016684
0.2	0.025	0.05	0.025	0.21	0.465	0.025	0.1	-2	-2	5.6527e-06	0.0018672	7.3718e-06	0.0010256	-1.5816e-05	-1.5816e-05	-3.0506e-05	0.00010172	2.4905e-05	2.4357e-05	-0.00010172	0.00010172
0.2	0.025	0.05	0.05	0.21	0.44	0.025	0.1	1	-2	1.7857e-20	0.00013274	1.232e-18	-1.8752e-34	-2.4078e-33	6.7575e-05	2.9292e-06	8.1959e-06	3.8201e-06	-8.1959e-06	-8.1959e-06	4.684e-06
0.2	0.025	0.05	0.075	0.21	0.415	0.025	0.1	1	-2	4.9941e-20	0.0003899	-5.8573e-20	-1.6577e-17	-3.9308e-17	0.00025492	7.2762e-06	2.0359e-05	9.489e-06	1.4228e-05	-2.0359e-05	2.0359e-05
0.2	0.025	0.05	0.1	0.21	0.39	0.025	0.1	1	-2	-1.7067e-19	0.0006327	3.2388e-17	-2.3741e-17	-2.6413e-17	0.00041274	9.229e-06	2.5822e-05	1.2036e-05	9.3451e-06	-2.5822e-05	2.5822e-05
0.2	0.025	0.05	0.125	0.21	0.365	0.025	0.1	1	-2	-2.9835e-20	0.00090063	5.3907e-17	-2.701e-17	-2.4309e-17	0.00057082	1.084e-05	3.0329e-05	1.4136e-05	-9.537e-06	-3.0329e-05	3.0329e-05
0.2	0.025	0.05	0.15	0.21	0.34	0.025	0.1	1	-2	6.091e-20	0.0011137	1.2742e-16	0.00066919	-4.5562e-17	0	1.3252e-05	3.7079e-05	1.7282e-05	2.5486e-06	-3.7079e-05	-3.7079e-05
0.2	0.025	0.05	0.175	0.21	0.315	0.025	0.1	1	-2	0	0.0013285	5.8885e-19	0.00074579	1.0301e-19	-2.5002e-33	1.7914e-05	5.0124e-05	1.7829e-05	-5.0124e-05	-5.0124e-05	-5.0124e-05
0.2	0.025	0.05	0.2	0.21	0.29	0.025	0.1	1	-2	-1.8672e-19	0.0015647	1.9661e-16	0.00080781	-1.0929e-16	-8.0333e-17	2.3534e-05	6.5847e-05	3.0691e-05	-6.5847e-05	-6.5847e-05	-6.5847e-05
0.2	0.025	0.05	0.225	0.21	0.265	0.025	0.1	1	-2	-6.7296e-20	0.0018225	5.432e-16	0.00084567	-1.1191e-16	-9.9496e-17	1.7578e-05	8.6278e-05	4.0214e-05	-7.6592e-05	-8.6278e-05	-8.6278e-05
0.2	0.025	0.05	0.25	0.21	0.24	0.025	0.1	1	-2	3.2331e-20	0.0021014	4.0773e-19	0.00084008	2.3256e-33	-3.3543e-19	-1.5538e-05	0.0001098	-1.8023e-05	-0.0001098	-0.0001098	-0.0001098
0.2	0.025	0.05	0.275	0.21	0.215	0.025	0.1	1	-2	-4.4038e-18	0.0024033	1.4332e-16	0.00075747	-4.6811e-17	-7.2442e-17	-4.823e-05	0.00016082	-5.4462e-05	-0.00016082	-0.00016082	-0.00016082
0.2	0.025	0.05	0.3	0.21	0.19	0.025	0.1	1	-2	-1.6918e-17	0.0022102	4.3278e-16	0.00060737	-6.8636e-17	-1.0937e-16	-4.908e-05	0.00016366	-5.6535e-05	-0.00016366	-0.00016366	-0.00016366
0.2	0.025	0.05	0.325	0.21	0.165	0.025	0.1	1	-2	-8.9699e-18	0.0020422	4.3528e-16	0.00048055	-2.0621e-17	-3.185e-17	-4.9035e-05	0.00016351	-5.7331e-05	-0.00016351	-0.00016351	-0.00016351
0.2	0.025	0.05	0.35	0.21	0.14	0.025	0.1	1	-2	1.7803e-20	0.0026489	1.5634e-19	0.00018274	0.00066721	1.3138e-32	-4.9215e-05	0.00016411	-5.4138e-05	-0.00016411	-0.00016411	-0.00016411
0.2	0.025	0.05	0.375	0.21	0.115	0.025	0.1	1	-2	-1.0166e-17	0.0038299	-7.1615e-20	1.0436e-18	-3.3015e-31	0.0016653	-5.0668e-05	0.00016895	-6.9381e-05	-0.00012802	-0.00016895	-0.00016895
0.2	0.025	0.05	0.4	0.21	0.09	0.025	0.1	1	-2	-2.7603e-17	0.0038299	-4.5428e-20	9.1455e-16	1.1827e-15	0.0016653	-5.1206e-05	0.00017074	-6.5617e-05	-0.00012406	-0.00017074	-0.00017074
0.2	0.025	0.05	0.425	0.21	0.065	0.025	0.1	1	-2	-2.831e-16	0.0038299	-4.6187e-20	1.682e-19	1.5991e-19	0.0016653	-5.1766e-05	0.00017261	-7.0642e-05	-0.00011099	-0.00017261	-0.00017261
0.2	0.025	0.05	0.45	0.21	0.04	0.025	0.1	1	-2	-2.6223e-18	0.0038299	1.3598e-19	-9.1027e-19	-5.2961e-19	0.0016653	-5.2801e-05	0.00017606	-7.0879e-05	-9.5894e-05	-0.00017606	-0.00017606
0.2	0.025	0.05	0.475	0.21	0.015	0.025	0.1	1	-2	-1.8184e-18	0.0038299	1.6966e-19	4.6137e-20	-2.2763e-17	0.0016652	-5.4959e-05	0.00018326	-7.0522e-05	-6.5267e-05	-0.00018326	-0.00018326
0.225	0.025	0.05	0.025	0.2025	0.4475	0.025	0.1	-2	-2	5.4781e-06	0.0018069	7.1441e-06	0.0010173	-1.5328e-05	-1.5328e-05	3.4349e-05	9.6108e-05	2.555e-05	8.1992e-05	-9.6108e-05	9.6108e-05
0.225	0.025	0.05	0.05	0.2025	0.4225	0.025	0.1	1	-2	-3.0519e-20	0.00013361	2.4786e-18	-2.7209e-32	-3.7232e-32	7.3248e-05	2.9376e-06	8.2193e-06	3.831e-06	-4.0061e-06	-8.2193e-06	8.2193e-06
0.225	0.025	0.05	0.075	0.2025	0.3975	0.025	0.1	1	-2	-8.3155e-21	0.0003948	-2.3069e-21	-9.8181e-17	-1.7009e-16	0.00026227	7.297e-06	2.0417e-05	9.5162e-06	2.0417e-05	-1.5701e-05	2.0417e-05
0.225	0.025	0.05	0.1	0.2025	0.3725	0.025	0.1	1	-2	-6.3805e-20	0.00064469	4.5481e-17	-3.5067e-17	-3.6875e-17	0.00042473	9.2132e-06	2.5778e-05	1.2015e-05	2.2797e-05	-2.5778e-05	2.5778e-05
0.225	0.025	0.05	0.125	0.2025	0.3475	0.025	0.1	1	-2	-1.316e-19	0.00092417	3.3087e-19	-3.3881e-19	-3.8312e-19	0.00059064	1.0763e-05	3.0115e-05	1.4037e-05	7.0771e-06	-3.0115e-05	3.0115e-05
0.225	0.025	0.05	0.15	0.2025	0.3225	0.025	0.1	1	-2	7.5733e-20	0.0011454	2.3924e-19	0.0006953	-5.2668e-20	0	1.23e-05	3.4416e-05	1.6041e-05	3.4416e-05	-2.6692e-05	-3.4416e-05
0.225	0.025	0.05	0.175	0.2025	0.2975	0.025	0.1	1	-2	3.7579e-20	0.0013673	2.9967e-18	0.00077827	1.0198e-19	0	1.6304e-05	4.5618e-05	2.0745e-05	-4.5618e-05	-4.5618e-05	-4.5618e-05
0.225	0.025	0.05	0.2	0.2025	0.2725	0.025	0.1	1	-2	-3.0507e-20	0.0016085	2.7232e-16	0.00084621	-1.2259e-16	-1.0788e-16	2.1277e-05	5.9534e-05	7.2731e-06	2.0705e-05	-5.9534e-05	-5.9534e-05
0.225	0.025	0.05	0.225	0.2025	0.2475	0.025	0.1	1	-2	-1.1421e-19	0.001869	1.199e-16	0.00089136	-3.3001e-17	-5.3878e-17	1.1245e-05	8.035e-05	3.7451e-05	-4.991e-05	-8.035e-05	-8.035e-05
0.225	0.025	0.05	0.25	0.2025	0.2225	0.025	0.1	1	-2	-6.1493e-20	0.00215	2.4036e-17	0.00090601	-6.763e-18	-9.5342e-18	-2.0763e-05	0.00010386	2.3278e-05	-0.00010386	-0.00010386	-0.00010386
0.225	0.025	0.05	0.275	0.2025	0.1975	0.025	0.1	1	-2	-5.3031e-20	0.0023904	6.593e-18	0.00073229	-2.6064e-18	-3.4491e-18	-4.878e-05	0.00016266	-5.6972e-05	-0.00016266	-0.00016266	-0.00016266
0.225	0.025	0.05	0.3	0.2025	0.1725	0.025	0.1	1	-2	-7.8645e-20	0.0021602	1.1491e-16	0.0005727	-3.5433e-17	-5.368e-17	-4.8756e-05	0.00016258	-5.7407e-05	-0.00016258	-0.00016258	-0.00016258
0.225	0.025	0.05	0.325	0.2025	0.1475	0.025	0.1	1	-2	4.6926e-20	0.0020449	5.2684e-16	0.00044175	-3.9134e-17	-5.7666e-17	-4.8705e-05	0.00016241	-5.8321e-05	-0.00016241	-0.00016241	-0.00016241
0.225	0.025	0.05	0.35	0.2025	0.1225	0.025	0.1	1	-2	8.8466e-21	0.0029357	-4.6631e-20	0.00010817	0.00094629	-1.4182e-18	-4.922e-05	0.00016412	-4.9156e-05	-0.00016412	-0.00016412	-0.00016412
0.225	0.025	0.05	0.375	0.2025	0.0975	0.025	0.1	1	-2	3.1613e-19	0.0038299	-5.444e-20	2.3016e-19	3.1005e-19	0.0016653	-5.0751e-05	0.00016923	-6.0281e-05	-0.00013088	-0.00016923	-0.00016923
0.225	0.025	0.05	0.4	0.2025	0.0725	0.025	0.1	1	-2	-1.9089e-19	0.0038299	-4.0658e-19	1.209e-18	2.0079e-18	0.0016653	-5.1273e-05	0.00017097	-6.536e-05	-0.00011825	-0.00017097	-0.00017097
0.225	0.025	0.05	0.425	0.2025	0.0475	0.025	0.1	1	-2	-1.1761e-19	0.0038299	4.6145e-20	-7.542e-19	-1.7017e-18	0.0016653	-5.2056e-05	0.00017358	-7.0317e-05	-0.00010197	-0.00017358	-0.00017358
0.225	0.025	0.05	0.45	0.2025	0.0225	0.025	0.1	1	-2	1.6558e-19	0.0038299	-5.7762e-19	3.6789e-20	-7.5827e-19	0.0016653	-5.3727e-05	0.00017915	-7.02e-05	-7.7937e-05	-0.00017915	-0.00017915
0.25	0.025	0.05	0.025	0.195	0.43	0.025	0.1	-2	-2	5.0152e-06	0.0017149	6.5404e-06	-1.4032e-05	0.00099196	-1.4032e-05	3.2505e-05	9.0948e-05	2.5444e-05	-6.9113e-05	9.0948e-05	9.0948e-05
0.25	0.025	0.05	0.05	0.195	0.405	0.025	0.1	1	-2	2.8008e-20	0.00013626	3.5097e-20	-6.7763e-21	-1.0552e-35	7.9312e-05	3.0284e-06	8.4734e-06	3.9494e-06	3.0746e-06	-8.4734e-06	8.4734e-06
0.25	0.025	0.05	0.075	0.195	0.38	0.025	0.1	1	-2	2.6944e-20	0.00040076	3.7885e-20	-5.4213e-16	-4.2369e-17	0.00026969	7.3746e-06	2.0634e-05	9.6174e-06	2.0634e-05	-6.5964e-06	2.0634e-05
0.25	0.025	0.05	0.1	0.195	0.355	0.025	0.1	1	-2	-4.2745e-20	0.00065746	1.0409e-16	-8.5025e-17	-8.688e-17	0.00043654	9.281e-06	2.5968e-05	1.2104e-05	2.5968e-05	-1.7399e-05	2.5968e-05
0.25	0.025	0.05	0.125	0.195	0.33	0.025	0.1	1	-2	2.534e-20	0.00094828	8.4662e-17	-4.5767e-17	-4.0915e-17	0.00061007	1.075e-05	3.0079e-05	1.402e-05	2.1176e-05	-3.0079e-05	3.0079e-05
0.25	0.025	0.05	0.15	0.195	0.305	0.025	0.1	1	-2	-1.6187e-20	0.0011773	3.8757e-17	0.00072082	-1.5625e-17	0	1.2175e-05	3.4066e-05	1.5878e-05	3.4066e-05	-3.4066e-05	-5.5193e-06
0.25	0.025	0.05	0.175	0.195	0.28	0.025	0.1	1	-2	1.6336e-19	0.0014055	9.512e-20	0.00080998	-7.3292e-20	0	1.5093e-05	4.223e-05	1.9683e-05	-3.8254e-06	-4.223e-05	-4.223e-05
0.25	0.025	0.05	0.2	0.195	0.255	0.025	0.1	1	-2	-1.3478e-19	0.0016501	2.9109e-19	0.00088351	1.2904e-19	1.2031e-20	1.943e-05	5.4364e-05	2.5339e-05	1.2189e-05	-5.4364e-05	-5.4364e-05
0.25	0.025	0.05	0.225	0.195	0.23	0.025	0.1	1	-2	-1.7665e-20	0.0019099	7.4416e-17	0.00093335	-2.5442e-17	-3.8252e-17	1.2272e-05	7.3983e-05	3.4483e-05	-3.3802e-05	-7.3983e-05	-7.3983e-05
0.25	0.025	0.05	0.25	0.195	0.205	0.025	0.1	1	-2	-1.2898e-20	0.0021867	8.3783e-17	0.00093217	-2.4489e-17	-3.5189e-17	-7.4961e-06	9.9497e-05	1.5662e-05	-9.9497e-05	-9.9497e-05	-9.9497e-05
0.25	0.025	0.05	0.275	0.195	0.18	0.025	0.1	1	-2	-2.6914e-20	0.0023388	3.33e-17	0.00069652	-1.3142e-17	-1.8215e-17	5.7149e-05	0.0001599	-5.1826e-05	-0.0001599	-0.0001599	-0.0001599
0.25	0.025	0.05	0.3	0.195	0.155	0.025	0.1	1	-2	-1.4096e-20	0.0021079	1.9012e-16	0.0005364	-6.1705e-17	-8.8453e-17	5.6981e-05	0.00015943	-5.4395e-05	-0.00015943	-0.00015943	-0.00015943
0.25	0.025	0.05	0.325	0.195	0.13	0.025	0.1	1	-2	1.6732e-19	0.002201	1.852e-20	0.00034374	0.0001836	1.4633e-33	5.6846e-05	0.00015905	-5.6467e-05	-0.00015905	-0.00015905	-0.00015905
0.25	0.025	0.05	0.35	0.195	0.105	0.025	0.1	1	-2	1.7237e-18	0.0032518	2.0154e-19	4.5305e-05	0.0012289	-1.4196e-18	5.8981e-05	0.00016503	-2.3856e-05	-0.00016503	-0.00016503	-0.00016503
0.25	0.025	0.05	0.375	0.195	0.08	0.025	0.1	1	-2	2.4627e-16	0.0038299	5.522e-20	1.7991e-17	-2.4652e-32	0.0016653	-4.8597e-05	0.00017377	-5.6914e-05	-0.00012518	-0.00017377	-0.00017377
0.25	0.025	0.05	0.4	0.195	0.055	0.025	0.1	1	-2	3.1892e-16	0.0038299	-4.324e-19	1.2566e-19	-6.5842e-19	0.0016653	6.176e-05	0.0001728	-7.2017e-05	-8.2187e-05	-0.0001728	-0.0001728
0.25	0.025	0.05	0.425	0.195	0.03	0.025	0.1	1	-2	5.2988e-16	0.0038299	1.2273e-19	1.4494e-19	-1.2723e-18	0.0016652	6.2856e-05	0.00017587	-7.2184e-05	-6.8332e-05	-0.00017587	-0.00017587
0.275	0.025	0.05	0.025	0.1875	0.4125	0.025	0.1	-2	-2	4.1368e-06	0.0015753	5.3949e-06	-1.1575e-05	0.00093974	-1.1575e-05	2.5545e-05	8.8132e-05	2.531e-05	-4.3017e-05	8.8132e-05	8.8132e-05
0.275	0.025	0.05	0.05	0.1875	0.3875	0.025	0.1	1	-2	1.3852e-16	0.00014064	1.1724e-20	4.3604e-34	-6.1492e-33	8.5856e-05	3.1613e-06	8.8453e-06	4.1228e-06	8.8453e-06	-8.1679e-06	8.8453e-06
0.275	0.025	0.05	0.075	0.1875	0.3625	0.025	0.1	1	-2	-1.6873e-20	0.00040792	-1.6276e-20	1.1072e-18	-3.2599e-17	0.00027731	7.487e-06	2.0948e-05	9.7639e-06	2.0948e-05	1.1921e-06	2.0948e-05
0.275	0.025	0.05	0.1	0.1875	0.3375	0.025	0.1	1	-2	-4.631e-20	0.00067134	2.0916e-17	-3.0192e-17	-3.0736e-17	0.00044844	9.3978e-06	2.6295e-05	1.2256e-05	2.6295e-05	-7.8021e-06	2.6295e-05
0.275	0.025	0.05	0.125	0.1875	0.3125	0.025	0.1	1	-2	-2.4411e-20	0.00097348	6.3253e-17	-3.6216e-17	-3.3242e-17	0.00062939	1.0807e-05	3.0238e-05	1.4094e-05	3.0238e-05	-2.7156e-05	3.0238e-05
0.275	0.025	0.05	0.15	0.1875	0.2875	0.025	0.1	1	-2	-3.5422e-20	0.0012102	1.6486e-16	0.00074594	-4.9463e-16	0	1.2241e-05	3.4249e-05	1.5963e-05	3.4249e-05	-3.4249e-05	1.023e-05
0.275	0.025	0.05	0.175	0.1875	0.2625	0.025	0.1	1	-2	0	0.0014439	8.2948e-19	0.00084078	-1.5716e-19	0	1.4119e-05	3.9505e-05	1.8413e-05	3.6572e-05	-3.9505e-05	-3.9505e-05
0.275	0.025	0.05	0.2	0.1875	0.2375	0.025	0.1	1	-2	7.324e-21	0.0016901	2.317e-19	0.00091943	-9.4907e-20	0	1.7939e-05	5.0193e-05	2.3395e-05	2.3469e-05	-5.0193e-05	-5.0193e-05
0.275	0.025	0.05	0.225	0.1875	0.2125	0.025	0.1	1	-2	-1.3471e-19	0.0019472	1.7298e-16	0.00097382	-7.2105e-17	-9.6291e-17	2.2308e-05	6.2417e-05	2.9092e-05	-3.4635e-05	-6.2417e-05	-6.2417e-05
0.275	0.025	0.05	0.25	0.1875	0.1875	0.025	0.1	1	-2	6.7063e-20	0.0022387	5.9679e-19	0.000888	1.546e-33	-1.6263e-19	3.7881e-05	0.00010599	-1.486e-05	-0.00010599	-0.00010599	-0.00010599
0.275	0.025	0.05	0.275	0.1875	0.1625	0.025	0.1	1	-2	5.6544e-20	0.0022842	4.078e-19	0.00065864	-2.973e-19	-2.6427e-19	5.4777e-05	0.00015326	-5.1445e-05	-0.00015326	-0.00015326	-0.00015326
0.275	0.025	0.05	0.3	0.1875	0.1375	0.025	0.1	1	-2	4.4139e-20	0.0020536	1.699e-16	0.00049882	-5.921e-17	-8.0746e-17	5.4592e-05	0.00015275	-5.4404e-05	-0.00015275	-0.00015275	-0.00015275
0.275	0.025	0.05	0.325	0.1875	0.1125	0.025	0.1	1	-2	2.0479e-16	0.002513	6.0754e-20	0.00022777	0.00052793	-3.8259e-17	5.4487e-05	0.00015245	-5.607e-05	-0.00015245	-0.00015245	-0.00015245
0.275	0.025	0.05	0.35	0.1875	0.0875	0.025	0.1	1	-2	8.569e-18	0.0038299	2.3199e-19	-3.1014e-19	-3.5427e-32	0.0016653	5.7311e-05	0.00016035	-6.1794e-05	-0.0001096	-0.00016035	-0.00016035
0.275	0.025	0.05	0.375	0.1875	0.0625	0.025	0.1	1	-2	1.448e-18	0.0038299	1.271e-19	2.6848e-19	0	0.0016653	5.7714e-05	0.00016148	-6.6368e-05	-9.9737e-05	-0.00016148	-0.00016148
0.275	0.025	0.05	0.4	0.1875	0.0375	0.025	0.1	1	-2	4.3662e-16	0.0038299	-2.5392e-19	-6.4173e-19	-1.1297e-18	0.0016653	5.8733e-05	0.00016433	-6.6318e-05	-8.6394e-05	-0.00016433	-0.00016433
0.275	0.025	0.05	0.425	0.1875	0.0125	0.025	0.1	1	-2	7.1562e-17	0.0038299	3.7659e-19	-7.1306e-19	-1.0816e-17	0.0016652	6.1123e-05	0.00017102	-6.5573e-05	-5.5705e-05	-0.00017102	-0.00017102
0.3	0.025	0.05	0.025	0.18	0.395	0.025	0.1	-2	-2	3.1444e-06	0.0014318	4.1006e-06	-8.7979e-06	0.00088304	-8.7979e-06	1.9108e-05	8.6782e-05	2.5133e-05	-2.5746e-05	8.6782e-05	8.6782e-05
0.3	0.025	0.05	0.05	0.18	0.37	0.025	0.1	1	-2	2.9931e-16	0.00014665	3.4422e-18	-1.0889e-16	4.2161e-32	9.2942e-05	3.3506e-06	9.3749e-06	4.3696e-06	9.3749e-06	-2.9827e-06	9.3749e-06
0.3	0.025	0.05	0.075	0.18	0.345	0.025	0.1	1	-2	4.1066e-20	0.0004164	6.5414e-20	4.941e-19	-1.8357e-16	0.00028532	7.6333e-06	2.1358e-05	9.9547e-06	2.1358e-05	8.0206e-06	2.1358e-05
0.3	0.025	0.05	0.1	0.18	0.32	0.025	0.1	1	-2	-5.1074e-20	0.00068666	3.483e-17	-7.0005e-17	-5.5814e-17	0.0004607	9.5514e-06	2.6725e-05	1.2456e-05	2.6725e-05	4.2905e-07	2.6725e-05
0.3	0.025	0.05	0.125	0.18	0.295	0.025	0.1	1	-2	3.4448e-20	0.00099774	2.6453e-17	0.0004797	-5.1599e-17	0.0001675	1.0955e-05	3.0653e-05	1.4287e-05	3.0653e-05	-1.7105e-05	3.0653e-05
0.3	0.025	0.05	0.15	0.18	0.27	0.025	0.1	1	-2	-4.8634e-20	0.0012448	3.6448e-19	0.00077121	-8.3421e-19	0	1.2364e-05	3.4594e-05	1.6124e-05	3.4594e-05	-3.4594e-05	2.3804e-05
0.3	0.025	0.05	0.175	0.18	0.245	0.025	0.1	1	-2	3.9759e-20	0.0014833	3.7622e-17	0.00087102	2.4277e-19	0	1.384e-05	3.8723e-05	1.8049e-05	3.8723e-05	-3.5429e-05	-1.5045e-05
0.3	0.025	0.05	0.2	0.18	0.22	0.025	0.1	1	-2	-4.1752e-20	0.0017299	1.7446e-19	0.00095401	-1.2223e-19	4.001e-35	1.6748e-05	4.6861e-05	2.1842e-05	3.3849e-05	-4.6861e-05	-4.6861e-05
0.3	0.025	0.05	0.225	0.18	0.195	0.025	0.1	1	-2	1.6299e-19	0.0019825	8.5665e-21	0.0010125	-2.2617e-19	-2.8221e-19	2.0599e-05	5.7635e-05	1.5585e-05	-7.3395e-06	-5.7635e-05	-5.7635e-05
0.3	0.025	0.05	0.25	0.18	0.17	0.025	0.1	1	-2	-4.7923e-20	0.0023114	2.1258e-16	0.00084886	-6.0177e-17	-7.2133e-17	4.2461e-05	0.00011881	-2.5922e-05	-0.00011881	-0.00011881	-0.00011881
0.3	0.025	0.05	0.275	0.18	0.145	0.025	0.1	1	-2	-1.1364e-19	0.0022267	1.4788e-18	0.00061877	-2.6487e-19	-4.269e-19	5.2974e-05	0.00014822	-5.1905e-05	-0.00014822	-0.00014822	-0.00014822
0.3	0.025	0.05	0.3	0.18	0.12	0.025	0.1	1	-2	1.4965e-18	0.0020404	1.1842e-20	0.00046272	-4.2947e-19	-7.1659e-19	5.2805e-05	0.00014775	-5.4701e-05	-0.00014775	-0.00014775	-0.00014775
0.3	0.025	0.05	0.325	0.18	0.095	0.025	0.1	1	-2	1.5142e-18	0.0028126	3.3886e-19	0.0001445	0.00082541	-5.8953e-19	5.2919e-05	0.00014807	-5.2814e-05	-0.00014807	-0.00014807	-0.00014807
0.3	0.025	0.05	0.35	0.18	0.07	0.025	0.1	1	-2	6.6912e-17	0.0038299	-2.1719e-19	4.043e-19	1.5029e-32	0.0016653	5.4833e-05	0.00015342	-5.6811e-05	-0.0001179	-0.00015342	-0.00015342
0.3	0.025	0.05	0.375	0.18	0.045	0.025	0.1	1	-2	1.9183e-17	0.0038299	-7.5712e-20	8.8331e-20	0	0.0016653	5.5561e-05	0.00015546	-6.2048e-05	-0.0001027	-0.00015546	-0.00015546
0.3	0.025	0.05	0.4	0.18	0.02	0.025	0.1	1	-2	5.5592e-16	0.0038299	-4.2062e-19	-3.466e-19	-1.8828e-17	0.0016653	5.7555e-05	0.00016104	-6.1163e-05	-7.6317e-05	-0.00016104	-0.00016104
0.325	0.025	0.05	0.025	0.1725	0.3775	0.025	0.1	-2	-2	2.1057e-06	0.0012957	2.7461e-06	-5.8917e-06	0.00082684	-5.8917e-06	1.4145e-05	8.6183e-05	2.48e-05	-1.3515e-05	8.6183e-05	8.6183e-05
0.325	0.025	0.05	0.05	0.1725	0.3525	0.025	0.1	1	-2	6.0724e-17	0.00015421	6.6036e-19	-2.1986e-17	5.8966e-33	0.00010065	3.5781e-06	1.0011e-05	4.6662e-06	1.0011e-05	1.843e-06	1.0011e-05
0.325	0.025	0.05	0.075	0.1725	0.3275	0.025	0.1	1	-2	2.3953e-20	0.00042632	5.8501e-20	-7.9923e-32	-2.178e-16	0.00029387	7.815e-06	2.1866e-05	1.0192e-05	2.1866e-05	1.4178e-05	2.1866e-05
0.325	0.025	0.05	0.1	0.1725	0.3025	0.025	0.1	1	-2	-9.1796e-21	0.00070373	-2.4274e-21	-7.4539e-20	-5.6229e-20	0.00047359	9.7434e-06	2.7262e-05	1.2707e-05	2.7262e-05	7.6472e-06	2.7262e-05
0.325	0.025	0.05	0.125	0.1725	0.2775	0.025	0.1	1	-2	-2.004e-21	0.0010242	2.5959e-17	0.00047036	-4.0654e-17	0.00019539	1.1152e-05	3.1203e-05	1.4543e-05	3.1203e-05	-8.5022e-06	3.1203e-05
0.325	0.025	0.05	0.15	0.1725	0.2525	0.025	0.1	1	-2	4.8449e-20	0.0012823	2.7323e-16	0.0007973	-4.9412e-16	-2.8245e-36	1.2549e-05	3.511e-05	1.6365e-05	3.511e-05	-3.4507e-05	3.511e-05
0.325	0.025	0.05	0.175	0.1725	0.2275	0.025	0.1	1	-2	1.2587e-19	0.0015248	4.9803e-17	0.00090138	-8.9243e-17	0	1.4069e-05	3.9364e-05	1.8348e-05	3.9364e-05	-3.9364e-05	4.4579e-06
0.325	0.025	0.05	0.2	0.1725	0.2025	0.025	0.1	1	-2	-4.2989e-20	0.0017708	6.5479e-19	0.00098785	-1.0479e-17	2.1558e-34	1.5811e-05	4.4239e-05	2.0303e-05	4.3613e-05	-4.4239e-05	-4.4239e-05
0.325	0.025	0.05	0.225	0.1725	0.1775	0.025	0.1	1	-2	1.0357e-19	0.002017	1.7414e-16	0.0010491	-5.0883e-17	-5.6277e-17	1.9205e-05	5.3735e-05	2.0808e-05	3.5368e-07	-5.3735e-05	-5.3735e-05
0.325	0.025	0.05	0.25	0.1725	0.1525	0.025	0.1	1	-2	8.704e-20	0.0023849	4.7721e-17	0.00081355	-2.0343e-17	-2.3819e-17	4.6627e-05	0.00013046	-3.7384e-05	-0.00013046	-0.00013046	-0.00013046
0.325	0.025	0.05	0.275	0.1725	0.1275	0.025	0.1	1	-2	-5.0035e-20	0.0021666	1.6812e-20	0.00057713	-2.9434e-33	-7.555e-33	5.1522e-05	0.00014416	-5.2646e-05	-0.00014416	-0.00014416	-0.00014416
0.325	0.025	0.05	0.3	0.1725	0.1025	0.025	0.1	1	-2	3.1335e-16	0.0020698	1.2269e-16	0.00040467	3.2712e-05	-5.3309e-17	5.1373e-05	0.00014374	-5.5157e-05	-0.00014374	-0.00014374	-0.00014374
0.325	0.025	0.05	0.325	0.1725	0.0775	0.025	0.1	1	-2	1.0245e-17	0.0031474	2.5846e-19	7.5512e-05	0.0011277	-1.0063e-18	5.1852e-05	0.00014508	-4.7053e-05	-0.00014508	-0.00014508	-0.00014508
0.325	0.025	0.05	0.35	0.1725	0.0525	0.025	0.1	1	-2	5.7401e-18	0.0038299	1.8666e-19	0	3.3577e-18	0.0016653	5.3126e-05	0.00014864	-5.4623e-05	-0.00011951	-0.00014864	-0.00014864
0.325	0.025	0.05	0.375	0.1725	0.0275	0.025	0.1	1	-2	2.5812e-16	0.0038299	1.7751e-19	5.4969e-19	-3.9418e-31	0.0016653	5.4618e-05	0.00015282	-5.7784e-05	-9.5275e-05	-0.00015282	-0.00015282
0.35	0.025	0.05	0.025	0.165	0.36	0.025	0.1	-2	-2	-9.4068e-07	0.0012876	1.462e-06	-3.1367e-06	0.00081738	-3.1367e-06	1.0191e-05	8.6095e-05	2.4289e-05	-4.9852e-06	8.6095e-05	8.6095e-05
0.35	0.025	0.05	0.05	0.165	0.335	0.025	0.1	1	-2	4.0064e-16	0.00016328	2.8979e-18	-8.5304e-17	-8.648e-32	0.00010906	3.8454e-06	1.0759e-05	5.0149e-06	1.0759e-05	6.4993e-06	1.0759e-05
0.35	0.025	0.05	0.075	0.165	0.31	0.025	0.1	1	-2	-1.8925e-20	0.0004378	-4.683e-20	-1.1272e-18	-1.7763e-16	0.00030314	8.0355e-06	2.2483e-05	1.0479e-05	2.2483e-05	1.9896e-05	2.2483e-05
0.35	0.025	0.05	0.1	0.165	0.285	0.025	0.1	1	-2	-1.3897e-20	0.00072285	3.8658e-17	-8.501e-17	-7.0362e-17	0.00048739	9.9776e-06	2.7917e-05	1.3012e-05	2.7917e-05	1.4135e-05	2.7917e-05
0.35	0.025	0.05	0.125	0.165	0.26	0.025	0.1	1	-2	0	0.0010536	7.094e-17	0.00045954	-1.2717e-16	0.00022608	1.14e-05	3.1898e-05	1.4868e-05	3.1898e-05	-9.9177e-07	3.1898e-05
0.35	0.025	0.05	0.15	0.165	0.235	0.025	0.1	1	-2	4.4349e-20	0.0013237	-1.3583e-19	0.00082499	-2.1097e-19	0	1.2846e-05	3.5941e-05	1.6752e-05	3.5941e-05	-2.5069e-05	3.5941e-05
0.35	0.025	0.05	0.175	0.165	0.21	0.025	0.1	1	-2	3.5525e-20	0.0015698	9.6629e-18	0.00093274	-6.4738e-17	0	1.4401e-05	4.0294e-05	1.8781e-05	4.0294e-05	-4.0294e-05	1.9114e-05
0.35	0.025	0.05	0.2	0.165	0.185	0.025	0.1	1	-2	-1.4734e-19	0.0018145	2.7856e-20	0.0010218	-1.2971e-16	-1.4046e-20	1.6231e-05	4.5413e-05	2.1167e-05	4.5413e-05	-4.5413e-05	-2.4251e-05
0.35	0.025	0.05	0.225	0.165	0.16	0.025	0.1	1	-2	-1.2441e-19	0.0020485	5.5684e-20	0.0010823	2.495e-20	9.2525e-21	1.8895e-05	5.2868e-05	2.4642e-05	1.9877e-05	-5.2868e-05	-5.2868e-05
0.35	0.025	0.05	0.25	0.165	0.135	0.025	0.1	1	-2	5.0478e-19	0.0024332	7.5443e-20	0.00077764	-1.6464e-19	-2.2569e-19	4.96e-05	0.00013878	-4.7555e-05	-0.00013878	-0.00013878	-0.00013878
0.35	0.025	0.05	0.275	0.165	0.11	0.025	0.1	1	-2	-9.0729e-20	0.0021045	7.0743e-20	0.00053411	-5.1116e-17	-4.9004e-17	5.0294e-05	0.00014072	-5.35e-05	-0.00014072	-0.00014072	-0.00014072
0.35	0.025	0.05	0.3	0.165	0.085	0.025	0.1	1	-2	4.6102e-17	0.002381	3.6693e-16	0.00028089	0.00038434	-8.4968e-17	5.0168e-05	0.00014037	-5.5685e-05	-0.00014037	-0.00014037	-0.00014037
0.35	0.025	0.05	0.325	0.165	0.06	0.025	0.1	1	-2	3.2641e-18	0.0035975	3.1178e-19	9.0456e-07	0.0015084	-7.3995e-19	5.0915e-05	0.00014246	-4.2744e-05	-0.00014246	-0.00014246	-0.00014246
0.35	0.025	0.05	0.35	0.165	0.035	0.025	0.1	1	-2	7.9742e-17	0.0038299	-4.9293e-19	-3.1721e-19	2.1487e-19	0.0016653	5.2153e-05	0.00014592	-5.512e-05	-0.0001121	-0.00014592	-0.00014592
0.375	0.025	0.05	0.025	0.1575	0.3425	0.025	0.1	-2	-2	-3.0009e-08	0.0013281	4.664e-08	-1.0006e-07	0.00084692	-1.0006e-07	6.9594e-06	8.6376e-05	2.3585e-05	8.1535e-07	8.6376e-05	8.6376e-05
0.375	0.025	0.05	0.05	0.1575	0.3175	0.025	0.1	1	-2	1.3486e-19	0.0001739	1.0078e-18	-4.436e-19	9.0814e-34	0.00011825	4.156e-06	1.1628e-05	5.42e-06	1.1628e-05	1.1149e-05	1.1628e-05
0.375	0.025	0.05	0.075	0.1575	0.2925	0.025	0.1	1	-2	3.1882e-20	0.00045101	-3.4145e-20	-5.1084e-18	-1.2556e-16	0.0003133	8.3295e-06	2.0283e-05	1.0863e-05	2.3306e-05	2.3306e-05	2.3306e-05
0.375	0.025	0.05	0.1	0.1575	0.2675	0.025	0.1	1	-2	-2.8169e-20	0.00074431	2.4768e-21	-2.9477e-19	-3.7083e-19	0.00050233	1.0261e-05	2.8709e-05	1.3381e-05	2.8709e-05	2.0125e-05	2.8709e-05
0.375	0.025	0.05	0.125	0.1575	0.2425	0.025	0.1	1	-2	-7.8042e-20	0.0010868	1.2294e-19	0.00044781	-3.2082e-20	0.00025956	1.1709e-05	3.276e-05	1.5269e-05	3.276e-05	5.7245e-06	3.276e-05
0.375	0.025	0.05	0.15	0.1575	0.2175	0.025	0.1	1	-2	5.9548e-20	0.00137	7.9629e-17	0.00085514	-3.3766e-16	0	1.3223e-05	3.6998e-05	1.7245e-05	3.6998e-05	-1.678e-05	3.6998e-05
0.375	0.025	0.05	0.175	0.1575	0.1925	0.025	0.1	1	-2	-4.2448e-20	0.0016197	1.1742e-17	0.00096609	-5.7761e-17	-1.6627e-35	1.4852e-05	4.1555e-05	1.9369e-05	4.1555e-05	-4.1555e-05	3.2782e-05
0.375	0.025	0.05	0.2	0.1575	0.1675	0.025	0.1	1	-2	2.0284e-20	0.001861	1.0498e-19	0.0010561	-8.5123e-17	2.8833e-20	1.6959e-05	4.7451e-05	2.2117e-05	4.7451e-05	-4.7451e-05	-3.676e-06
0.375	0.025	0.05	0.225	0.1575	0.1425	0.025	0.1	1	-2	-7.4729e-20	0.0020406	2.9722e-19	0.0010576	-1.1952e-18	-1.5837e-20	2.0118e-05	5.629e-05	2.6237e-05	1.8815e-05	-5.629e-05	-5.629e-05
0.375	0.025	0.05	0.25	0.1575	0.1175	0.025	0.1	1	-2	3.7167e-20	0.0021599	7.2245e-20	0.00066265	-7.9175e-19	-1.5967e-18	4.4684e-05	0.00012503	-3.8078e-05	-0.00012503	-0.00012503	-0.00012503
0.375	0.025	0.05	0.275	0.1575	0.0925	0.025	0.1	1	-2	8.3627e-16	0.0020409	4.7016e-05	0.00019684	-1.1579e-16	-1.3246e-16	4.9443e-05	0.00013834	-5.0469e-05	-0.00013834	-0.00013834	-0.00013834
0.375	0.025	0.05	0.3	0.1575	0.0675	0.025	0.1	1	-2	7.376e-19	0.0020409	0.00018807	5.5785e-05	3.3608e-20	-2.0188e-19	4.9349e-05	0.00013808	-5.2132e-05	-0.00013808	-0.00013808	-0.00013808
0.375	0.025	0.05	0.325	0.1575	0.0425	0.025	0.1	1	-2	1.7274e-19	0.0038299	3.0848e-19	1.4355e-18	-1.9609e-50	0.0016652	5.0607e-05	0.0001416	-3.6107e-05	-0.00013534	-0.0001416	-0.0001416
0.375	0.025	0.05	0.35	0.1575	0.0175	0.025	0.1	1	-2	1.7124e-16	0.0038299	-1.1329e-19	-4.0479e-19	3.7516e-19	0.0016653	5.2788e-05	0.0001477	-5.1026e-05	-8.7998e-05	-0.0001477	-0.0001477
0.4	0.025	0.05	0.025	0.15	0.325	0.025	0.1	1	-2	-8.4038e-20	0.0012653	5.4354e-17	-9.851e-18	0.0007961	1.7846e-05	4.2621e-06	8.6934e-05	2.2675e-05	4.5988e-06	8.6934e-05	8.6934e-05
0.4	0.025	0.05	0.05	0.15	0.3	0.025	0.1	1	-2	1.5612e-18	0.0001861	2.6685e-20	-6.1897e-19	2.4769e-34	0.00012832	4.5694e-06	8.1384e-06	5.9591e-06	1.2785e-05	1.2785e-05	1.2785e-05
0.4	0.025	0.05	0.075	0.15	0.275	0.025	0.1	1	-2	2.7419e-20	0.00046613	-1.7584e-20	-1.2966e-16	-2.0116e-16	0.00032449	8.7046e-06	1.4917e-05	1.1352e-05	2.4355e-05	2.4355e-05	2.4355e-05
0.4	0.025	0.05	0.1	0.15	0.25	0.025	0.1	1	-2	-1.2993e-20	0.00076842	2.5049e-17	-2.8702e-17	-3.061e-17	0.00051865	1.0602e-05	2.9663e-05	1.3826e-05	2.9663e-05	2.5812e-05	2.9663e-05
0.4	0.025	0.05	0.125	0.15	0.225	0.025	0.1	1	-2	-6.4166e-20	0.0011243	6.2621e-17	0.00043562	-3.216e-16	0.00029586	1.2089e-05	3.3824e-05	1.5765e-05	3.3824e-05	1.19e-05	3.3824e-05
0.4	0.025	0.05	0.15	0.15	0.2	0.025	0.1	1	-2	-9.0119e-20	0.0014229	4.9913e-17	0.00088872	-5.8553e-17	1.0842e-19	1.3704e-05	3.8344e-05	1.7872e-05	3.8344e-05	-9.2911e-06	3.8344e-05
0.4	0.025	0.05	0.175	0.15	0.175	0.025	0.1	1	-2	8.9646e-20	0.0016756	2.2376e-19	0.0010024	-6.1076e-18	-1.0842e-19	1.5482e-05	4.3319e-05	2.0191e-05	4.3319e-05	-4.0293e-05	4.3319e-05
0.4	0.025	0.05	0.2	0.15	0.15	0.025	0.1	1	-2	-3.228e-20	0.0019052	1.5174e-19	0.001088	-1.1723e-16	-4.8168e-20	1.7994e-05	5.0347e-05	2.3466e-05	5.0347e-05	-5.0347e-05	1.7257e-05
0.4	0.025	0.05	0.225	0.15	0.125	0.025	0.1	1	-2	1.463e-16	0.0020255	3.5113e-19	0.00097693	-1.9081e-16	0	2.2357e-05	6.2555e-05	2.9157e-05	-3.3646e-05	-6.2555e-05	-6.2555e-05
0.4	0.025	0.05	0.25	0.15	0.1	0.025	0.1	1	-2	3.1914e-16	0.0020872	0.00011103	0.00015932	-2.8704e-17	-2.9421e-17	4.8691e-05	0.00013624	-4.7487e-05	-0.00013624	-0.00013624	-0.00013624
0.4	0.025	0.05	0.275	0.15	0.075	0.025	0.1	1	-2	5.6957e-17	0.0020435	4.4391e-05	0.00020095	-1.1849e-17	-1.2944e-17	4.8309e-05	0.00013517	-5.4374e-05	-0.00013517	-0.00013517	-0.00013517
0.4	0.025	0.05	0.3	0.15	0.05	0.025	0.1	1	-2	1e-18	0.0020442	0.00024892	0	-1.1026e-16	-2.3751e-19	4.824e-05	0.00013497	-5.5629e-05	-0.00013497	-0.00013497	-0.00013497
0.4	0.025	0.05	0.325	0.15	0.025	0.025	0.1	1	-2	1.6441e-17	0.0038299	3.9392e-19	-1.2207e-19	1.813e-19	0.0016653	5.0551e-05	0.00014144	-5.0308e-05	-0.00010512	-0.00014144	-0.00014144
0.425	0.025	0.05	0.025	0.1425	0.3075	0.025	0.1	1	-2	-2.3184e-20	0.0011979	3.2216e-18	-2.5191e-18	0.00074031	3.6795e-05	1.9677e-06	8.7715e-05	2.1536e-05	6.8829e-06	8.7715e-05	8.7715e-05
0.425	0.025	0.05	0.05	0.1425	0.2825	0.025	0.1	1	-2	1.1135e-18	0.00019996	4.8783e-20	-1.9294e-35	3.4931e-35	0.00013938	5.0457e-06	3.9117e-06	6.5802e-06	1.4118e-05	1.4118e-05	1.4118e-05
0.425	0.025	0.05	0.075	0.1425	0.2575	0.025	0.1	1	-2	2.0898e-20	0.00048338	-1.1003e-19	-6.7692e-19	-9.1104e-19	0.0003369	9.1355e-06	9.7788e-06	1.1914e-05	2.5561e-05	2.5561e-05	2.5561e-05
0.425	0.025	0.05	0.1	0.1425	0.2325	0.025	0.1	1	-2	-1.9056e-20	0.00079548	-7.2202e-21	-3.6253e-19	-4.1485e-19	0.00053656	1.102e-05	3.0018e-05	1.4372e-05	3.0834e-05	3.0834e-05	3.0834e-05
0.425	0.025	0.05	0.125	0.1425	0.2075	0.025	0.1	1	-2	-9.3972e-20	0.0011671	1.2521e-16	0.00042339	-9.1281e-17	0.00033507	1.2574e-05	3.5181e-05	1.6398e-05	3.5181e-05	1.7821e-05	3.5181e-05
0.425	0.025	0.05	0.15	0.1425	0.1825	0.025	0.1	1	-2	-5.1626e-21	0.0014839	1.0335e-17	0.00092688	-4.8446e-17	0	1.4326e-05	4.0084e-05	1.8683e-05	4.0084e-05	-2.2579e-06	4.0084e-05
0.425	0.025	0.05	0.175	0.1425	0.1575	0.025	0.1	1	-2	1.1097e-19	0.0017372	2.3793e-20	0.0010414	-7.529e-19	-8.596e-33	1.641e-05	4.5914e-05	2.14e-05	4.5914e-05	-3.0703e-05	4.5914e-05
0.425	0.025	0.05	0.2	0.1425	0.1325	0.025	0.1	1	-2	-1.1692e-19	0.0019247	4.303e-20	0.0011041	-3.8193e-17	-3.5003e-20	1.9399e-05	5.4278e-05	2.5299e-05	5.4278e-05	-5.4278e-05	4.0098e-05
0.425	0.025	0.05	0.225	0.1425	0.1075	0.025	0.1	1	-2	6.6349e-17	0.0017444	0.00013154	0.00021576	-5.5237e-16	8.7404e-20	3.3574e-05	9.3939e-05	1.4647e-05	-9.3939e-05	-9.3939e-05	-9.3939e-05
0.425	0.025	0.05	0.25	0.1425	0.0825	0.025	0.1	1	-2	4.7363e-19	0.0020695	3.3257e-05	0.00047092	-3.9748e-19	-6.8504e-20	4.7766e-05	0.00013365	-4.8828e-05	-0.00013365	-0.00013365	-0.00013365
0.425	0.025	0.05	0.275	0.1425	0.0575	0.025	0.1	1	-2	5.2518e-16	0.0020464	4.2529e-05	0.00020448	-4.1837e-17	-4.6446e-17	4.7383e-05	0.00013258	-5.6105e-05	-0.00013258	-0.00013258	-0.00013258
0.425	0.025	0.05	0.3	0.1425	0.0325	0.025	0.1	1	-2	9.4948e-19	0.0020489	0.00026494	0	3.7573e-20	-3.5488e-19	4.7442e-05	0.00013274	-5.5032e-05	-0.00013274	-0.00013274	-0.00013274
0.45	0.025	0.05	0.025	0.135	0.29	0.025	0.1	1	-2	-1.6126e-20	0.0011298	1.4065e-17	-4.1836e-18	0.00068276	5.6134e-05	-1.7987e-08	8.869e-05	2.0135e-05	8.05e-06	8.869e-05	8.869e-05
0.45	0.025	0.05	0.05	0.135	0.265	0.025	0.1	1	-2	4.287e-17	0.0002156	3.9874e-19	-1.2064e-17	5.3977e-33	0.00015152	5.5872e-06	-5.317e-07	7.2863e-06	1.5633e-05	1.5633e-05	1.5633e-05
0.45	0.025	0.05	0.075	0.135	0.24	0.025	0.1	1	-2	1.8298e-21	0.000503	1.0397e-19	-3.3853e-16	-1.8569e-16	0.0003507	6.3765e-06	2.6946e-05	1.2559e-05	2.6946e-05	2.6946e-05	2.6946e-05
0.45	0.025	0.05	0.1	0.135	0.215	0.025	0.1	1	-2	5.8329e-20	0.0008258	3.4827e-19	-3.5021e-33	-5.7399e-19	0.00055628	1.0399e-05	3.2349e-05	1.5078e-05	3.2349e-05	3.2349e-05	3.2349e-05
0.45	0.025	0.05	0.125	0.135	0.19	0.025	0.1	1	-2	-6.7225e-20	0.0012157	1.9911e-16	0.00041155	-1.0804e-16	0.00037723	1.3187e-05	3.6898e-05	1.7198e-05	3.6898e-05	2.3715e-05	3.6898e-05
0.45	0.025	0.05	0.15	0.135	0.165	0.025	0.1	1	-2	4.5772e-20	0.0015545	1.9119e-19	0.00097064	-1.8807e-17	0	1.5148e-05	4.2384e-05	1.9755e-05	4.2384e-05	4.716e-06	4.2384e-05
0.45	0.025	0.05	0.175	0.135	0.14	0.025	0.1	1	-2	-1.5781e-19	0.001796	-7.2165e-20	0.0010782	-3.2283e-18	1.0842e-19	1.7687e-05	4.9487e-05	2.3066e-05	4.9487e-05	-2.0943e-05	4.9487e-05
0.45	0.025	0.05	0.2	0.135	0.115	0.025	0.1	1	-2	2.306e-16	0.0011759	0.0001365	0.00032485	-5.2416e-17	-2.3405e-20	1.5132e-05	4.2338e-05	8.8171e-05	2.124e-05	-4.2338e-05	-4.2338e-05
0.45	0.025	0.05	0.225	0.135	0.09	0.025	0.1	1	-2	-1.9134e-20	0.0014585	8.421e-05	0.00037723	-1.0147e-16	-9.1916e-17	2.6457e-05	7.4024e-05	4.5788e-05	-7.4024e-05	-7.4024e-05	-7.4024e-05
0.45	0.025	0.05	0.25	0.135	0.065	0.025	0.1	1	-2	1.4279e-16	0.0020114	3.4337e-05	0.00046679	-3.0408e-17	-2.9901e-17	4.4788e-05	0.00012532	-4.3915e-05	-0.00012532	-0.00012532	-0.00012532
0.45	0.025	0.05	0.275	0.135	0.04	0.025	0.1	1	-2	3.6757e-18	0.0020497	3.6398e-05	0.00021249	-2.129e-20	-6.2839e-19	4.6584e-05	0.00013034	-5.6694e-05	-0.00013034	-0.00013034	-0.00013034
0.45	0.025	0.05	0.3	0.135	0.015	0.025	0.1	1	-2	3.8021e-17	0.0038299	-2.6917e-19	-1.397e-17	-9.7964e-17	0.0016653	5.0372e-05	0.00014094	-4.7573e-05	-7.9457e-05	-0.00014094	-0.00014094
0.475	0.025	0.05	0.025	0.1275	0.2725	0.025	0.1	1	-2	3.1932e-20	0.0010614	1.0709e-16	-5.0603e-17	0.00062396	7.5747e-05	-1.7642e-06	8.9844e-05	1.8417e-05	8.395e-06	8.9844e-05	8.9844e-05
0.475	0.025	0.05	0.05	0.1275	0.2475	0.025	0.1	1	-2	-4.8576e-20	0.00023316	8.9165e-19	-2.5249e-17	-6.8496e-32	0.00016486	6.2076e-06	-5.3206e-06	8.0955e-06	1.7369e-05	1.7369e-05	1.7369e-05
0.475	0.025	0.05	0.075	0.1275	0.2225	0.025	0.1	1	-2	2.5081e-20	0.00052525	-3.9756e-20	-3.4348e-18	-1.0417e-17	0.00036607	6.1906e-06	2.8551e-05	1.3308e-05	2.8551e-05	2.8551e-05	2.8551e-05
0.475	0.025	0.05	0.1	0.1275	0.1975	0.025	0.1	1	-2	-1.0397e-20	0.00085968	2.7114e-19	-3.5205e-33	-1.05e-18	0.00057799	1.0126e-05	3.4155e-05	1.592e-05	3.4155e-05	3.4155e-05	3.4155e-05
0.475	0.025	0.05	0.125	0.1275	0.1725	0.025	0.1	1	-2	-5.6153e-20	0.0012695	2.7755e-17	-1.2328e-16	-1.0045e-16	0.00082196	1.3978e-05	3.9111e-05	1.823e-05	3.9111e-05	2.9886e-05	3.9111e-05
0.475	0.025	0.05	0.15	0.1275	0.1475	0.025	0.1	1	-2	-8.169e-20	0.0016338	3.299e-19	0.0010194	-7.8005e-17	0	1.6257e-05	4.5485e-05	2.1201e-05	4.5485e-05	1.2119e-05	4.5485e-05
0.475	0.025	0.05	0.175	0.1275	0.1225	0.025	0.1	1	-2	3.1957e-20	0.0018208	1.6693e-19	0.0010938	-1.7555e-19	-2.3006e-32	1.9374e-05	5.4209e-05	2.5267e-05	5.4209e-05	-1.0149e-05	5.4209e-05
0.475	0.025	0.05	0.2	0.1275	0.0975	0.025	0.1	1	-2	-1.9027e-20	0.0010444	0.00013345	0.00028073	-1.0647e-17	0	1.3341e-05	3.7327e-05	9.413e-05	1.2358e-05	-3.7327e-05	-3.7327e-05
0.475	0.025	0.05	0.225	0.1275	0.0725	0.025	0.1	1	-2	-5.4424e-20	0.0013023	5.9351e-05	0.00048007	-2.0596e-19	-2.6936e-19	2.1437e-05	5.9979e-05	7.8273e-05	-5.0726e-05	-5.9979e-05	-5.9979e-05
0.475	0.025	0.05	0.25	0.1275	0.0475	0.025	0.1	1	-2	3.2762e-17	0.0020051	5.9292e-21	0.00049006	-1.0885e-17	-9.7565e-18	4.3623e-05	0.00012206	-4.3222e-05	-0.00012206	-0.00012206	-0.00012206
0.475	0.025	0.05	0.275	0.1275	0.0225	0.025	0.1	1	-2	1.2748e-19	0.0020534	0.00010355	0.00014747	-1.7493e-36	-2.5594e-19	4.5932e-05	0.00012852	-5.5432e-05	-0.00012852	-0.00012852	-0.00012852
0.5	0.025	0.05	0.025	0.12	0.255	0.025	0.1	1	-2	9.3635e-21	0.00099313	1.3308e-16	-5.7017e-17	0.00056428	9.5566e-05	-3.3225e-06	9.118e-05	1.6305e-05	8.1638e-06	9.118e-05	9.118e-05
0.5	0.025	0.05	0.05	0.12	0.23	0.025	0.1	1	-2	1.5043e-16	0.00025281	3.4189e-17	-9.7815e-17	-1.2706e-16	0.00017952	6.9255e-06	-1.0596e-05	9.0316e-06	1.9377e-05	1.9377e-05	1.9377e-05
0.5	0.025	0.05	0.075	0.12	0.205	0.025	0.1	1	-2	-2.442e-20	0.00055043	5.7085e-19	-2.1674e-18	-3.9253e-19	0.00038318	6.1191e-06	3.0441e-05	1.4189e-05	3.0441e-05	3.0441e-05	3.0441e-05
0.5	0.025	0.05	0.1	0.12	0.18	0.025	0.1	1	-2	6.0851e-20	0.00089739	-3.013e-20	-5.0754e-16	-5.1776e-17	0.00060185	1.0047e-05	3.6362e-05	1.6948e-05	3.6362e-05	3.6362e-05	3.6362e-05
0.5	0.025	0.05	0.125	0.12	0.155	0.025	0.1	1	-2	-6.6091e-20	0.0013227	3.2006e-20	-2.3172e-17	-2.4083e-17	0.0008542	1.5031e-05	4.2056e-05	1.9602e-05	4.2056e-05	3.6789e-05	4.2056e-05
0.5	0.025	0.05	0.15	0.12	0.13	0.025	0.1	1	-2	4.0803e-16	0.0016965	0.00013252	0.00089047	-1.0257e-16	5.8938e-21	2.1819e-05	6.1049e-05	0.00022008	6.1049e-05	-6.1049e-05	-6.1049e-05
0.5	0.025	0.05	0.175	0.12	0.105	0.025	0.1	1	-2	3.993e-20	0.0013047	-4.4111e-21	0.00066575	-4.3547e-17	1.1489e-21	1.5935e-05	4.4586e-05	2.0781e-05	3.2553e-05	-4.4586e-05	-4.4586e-05
0.5	0.025	0.05	0.2	0.12	0.08	0.025	0.1	1	-2	3.2248e-20	0.00098124	7.8268e-05	0.00045866	3.901e-20	-8.5044e-33	1.4577e-05	4.0785e-05	9.7182e-05	4.0785e-05	-4.0785e-05	-3.7532e-05
0.5	0.025	0.05	0.225	0.12	0.055	0.025	0.1	1	-2	2.7331e-16	0.0012132	5.5453e-05	0.0004951	-1.0931e-16	-9.8793e-17	2.1547e-05	6.0289e-05	5.9504e-05	4.7247e-05	-6.0289e-05	-6.0289e-05
0.5	0.025	0.05	0.25	0.12	0.03	0.025	0.1	1	-2	1.5245e-18	0.0020882	4.5064e-06	0.00044462	-2.564e-16	-3.8286e-19	4.5356e-05	0.0001269	-5.0253e-05	-0.0001269	-0.0001269	-0.0001269
0.525	0.025	0.05	0.025	0.1125	0.2375	0.025	0.1	1	-2	-4.7071e-20	0.00092515	1.4197e-17	-3.7947e-17	0.00050395	0.00011556	-4.7307e-06	9.2712e-05	1.3687e-05	7.5907e-06	9.2712e-05	9.2712e-05
0.525	0.025	0.05	0.05	0.1125	0.2125	0.025	0.1	1	-2	-6.2061e-20	0.00027474	5.4936e-18	-3.0987e-17	-4.237e-17	0.00019564	7.7667e-06	-1.6526e-05	1.0129e-05	2.1731e-05	2.1731e-05	2.1731e-05
0.525	0.025	0.05	0.075	0.1125	0.1875	0.025	0.1	1	-2	4.2424e-20	0.00057879	7.5527e-20	-4.3278e-17	-5.7837e-17	0.00040221	6.1546e-06	3.2703e-05	1.5243e-05	3.2703e-05	3.2703e-05	3.2703e-05
0.525	0.025	0.05	0.1	0.1125	0.1625	0.025	0.1	1	-2	1.6375e-21	0.00093905	9.1907e-20	-7.1598e-16	-6.9828e-17	0.00062795	1.0159e-05	3.9139e-05	1.8242e-05	3.9139e-05	3.9139e-05	3.9139e-05
0.525	0.025	0.05	0.125	0.1125	0.1375	0.025	0.1	1	-2	-2.1193e-20	0.0013785	2.9842e-19	-6.2702e-17	-8.625e-17	0.00088779	1.4466e-05	4.6007e-05	2.1444e-05	4.6007e-05	3.7299e-05	4.6007e-05
0.525	0.025	0.05	0.15	0.1125	0.1125	0.025	0.1	1	-2	1.3602e-16	0.0011906	9.2726e-05	0.00062378	-1.1008e-17	4.6618e-20	1.5532e-05	4.3459e-05	0.0001572	4.3459e-05	-4.3459e-05	-4.3459e-05
0.525	0.025	0.05	0.175	0.1125	0.0875	0.025	0.1	1	-2	8.5466e-17	0.00099148	0.00013806	0.00027705	-1.342e-17	4.1717e-20	1.1875e-05	3.3226e-05	9.9828e-05	3.0976e-05	-3.3226e-05	-3.3226e-05
0.525	0.025	0.05	0.2	0.1125	0.0625	0.025	0.1	1	-2	-5.998e-20	0.0010195	6.7644e-05	0.00050275	-1.6663e-17	5.6055e-20	1.8878e-05	5.282e-05	7.4523e-05	5.282e-05	-5.282e-05	3.77e-05
0.525	0.025	0.05	0.225	0.1125	0.0375	0.025	0.1	1	-2	2.9226e-17	0.0011943	3.9659e-06	0.00050409	-1.0523e-17	-9.7172e-18	2.1603e-05	6.0445e-05	1.8441e-05	6.0445e-05	-6.0445e-05	-6.0445e-05
0.525	0.025	0.05	0.25	0.1125	0.0125	0.025	0.1	1	-2	1.9415e-18	0.0020998	0.00027683	0.00019264	2.7153e-34	-1.1861e-18	4.7182e-05	0.00013201	-5.3124e-06	-0.00013201	-0.00013201	-0.00013201
0.55	0.025	0.05	0.025	0.105	0.22	0.025	0.1	1	-2	1.9831e-21	0.0008576	5.0655e-18	-2.3565e-18	0.00044306	0.00013573	-5.6966e-06	9.4564e-05	1.1389e-05	3.8293e-05	6.3904e-05	9.4564e-05
0.55	0.025	0.05	0.05	0.105	0.195	0.025	0.1	1	-2	2.829e-21	0.00029918	-5.5226e-20	-6.0214e-19	-6.673e-19	0.00021336	8.7693e-06	-2.333e-05	1.1436e-05	2.4536e-05	2.4536e-05	2.4536e-05
0.55	0.025	0.05	0.075	0.105	0.17	0.025	0.1	1	-2	-1.0109e-20	0.00061065	2.6912e-19	-1.0525e-16	-2.239e-16	0.00042331	6.3092e-06	3.5467e-05	1.6531e-05	3.5467e-05	3.5467e-05	3.5467e-05
0.55	0.025	0.05	0.1	0.105	0.145	0.025	0.1	1	-2	1.0977e-19	0.00098449	3.1432e-19	2.4276e-18	-4.0833e-18	0.00065614	1.1136e-05	3.8378e-05	1.9954e-05	4.2811e-05	4.2811e-05	4.2811e-05
0.55	0.025	0.05	0.125	0.105	0.12	0.025	0.1	1	-2	-1.1481e-19	0.0014333	3.4783e-19	-1.3876e-17	-2.3238e-17	0.00092061	1.5206e-05	5.1306e-05	2.3914e-05	5.1306e-05	4.2765e-05	5.1306e-05
0.55	0.025	0.05	0.15	0.105	0.095	0.025	0.1	1	-2	1.9292e-16	0.00098844	7.7599e-05	0.0005191	-1.7646e-17	-1.6131e-20	1.2696e-05	3.5524e-05	0.00013136	3.5524e-05	-3.5524e-05	-3.5524e-05
0.55	0.025	0.05	0.175	0.105	0.07	0.025	0.1	1	-2	-1.2307e-20	0.00087902	8.4623e-05	0.00042535	-1.5447e-16	-1.0971e-16	1.4247e-05	3.9862e-05	9.9757e-05	3.9862e-05	-3.9862e-05	-3.007e-06
0.55	0.025	0.05	0.2	0.105	0.045	0.025	0.1	1	-2	1.1066e-19	0.00099718	6.137e-05	0.00050128	-6.7581e-17	-5.5367e-17	2.0317e-05	5.6846e-05	5.558e-05	5.6846e-05	-3.3925e-05	5.6846e-05
0.55	0.025	0.05	0.225	0.105	0.02	0.025	0.1	1	-2	2.7544e-16	0.0016937	3.0031e-05	0.00031335	-1.0863e-16	-1.0381e-16	3.2025e-05	8.9605e-05	-1.4553e-05	-8.9605e-05	-8.9605e-05	-8.9605e-05
0.575	0.025	0.05	0.025	0.0975	0.2025	0.025	0.1	1	-2	-9.0563e-21	0.00079052	1.1261e-16	-5.6141e-18	0.00038162	0.00015613	-6.393e-06	9.6684e-05	9.0817e-06	7.8639e-05	2.6246e-05	9.6684e-05
0.575	0.025	0.05	0.05	0.0975	0.1775	0.025	0.1	1	-2	6.7975e-20	0.00032637	1.5506e-17	-2.46e-17	-3.8535e-17	0.00023282	3.6799e-06	2.7905e-05	1.3006e-05	2.7905e-05	2.7905e-05	2.7905e-05
0.575	0.025	0.05	0.075	0.0975	0.1525	0.025	0.1	1	-2	3.3698e-20	0.00064614	5.0642e-20	-1.9771e-17	-5.4857e-17	0.00044655	8.2209e-06	2.5833e-05	1.8252e-05	3.916e-05	3.916e-05	3.916e-05
0.575	0.025	0.05	0.1	0.0975	0.1275	0.025	0.1	1	-2	-5.0962e-20	0.0010324	-1.192e-19	-1.523e-17	-2.2275e-17	0.00068561	1.2672e-05	3.6617e-05	2.2274e-05	4.7788e-05	4.7788e-05	4.7788e-05
0.575	0.025	0.05	0.125	0.0975	0.1025	0.025	0.1	1	-2	-1.2329e-19	0.0012401	8.4482e-05	0.00069726	-5.8799e-19	-5.0287e-21	1.5998e-05	4.4762e-05	0.00019632	4.4762e-05	-4.4762e-05	-4.4762e-05
0.575	0.025	0.05	0.15	0.0975	0.0775	0.025	0.1	1	-2	9.2049e-17	0.0010053	0.00014548	0.00028413	-3.8822e-17	0	1.1216e-05	3.1381e-05	0.00011936	3.1381e-05	-3.1381e-05	-3.1381e-05
0.575	0.025	0.05	0.175	0.0975	0.0525	0.025	0.1	1	-2	-2.4961e-20	0.00092649	7.3121e-05	0.00047146	-1.1916e-16	3.7201e-21	1.817e-05	2.3138e-05	7.4956e-05	5.0838e-05	-5.0838e-05	5.0838e-05
0.575	0.025	0.05	0.2	0.0975	0.0275	0.025	0.1	1	-2	3.5308e-17	0.00091718	1.1854e-05	0.00049863	-2.1536e-17	-1.8258e-17	1.9438e-05	5.4386e-05	7.8465e-05	5.4386e-05	-5.4386e-05	5.4386e-05
0.6	0.025	0.05	0.025	0.09	0.185	0.025	0.1	1	-2	-2.4922e-20	0.00072388	7.1558e-16	-6.4896e-17	0.00031954	0.00017682	-6.8667e-06	9.9055e-05	9.0753e-06	9.9055e-05	7.0633e-06	9.9055e-05
0.6	0.025	0.05	0.05	0.09	0.16	0.025	0.1	1	-2	2.8873e-20	0.00035656	1.7582e-19	-2.0284e-19	-3.3881e-20	0.00025416	4.0249e-06	3.1495e-05	1.4914e-05	3.1997e-05	3.1997e-05	3.1997e-05
0.6	0.025	0.05	0.075	0.09	0.135	0.025	0.1	1	-2	-5.4885e-20	0.00068499	-2.7032e-19	-2.6087e-17	-9.6633e-17	0.00047173	1.0539e-05	1.4907e-05	2.056e-05	4.4111e-05	4.4111e-05	4.4111e-05
0.6	0.025	0.05	0.1	0.09	0.11	0.025	0.1	1	-2	4.356e-21	0.0010786	1.335e-19	-7.8822e-17	-1.2346e-16	0.00071393	1.4118e-05	3.8732e-05	2.5314e-05	5.4312e-05	5.4312e-05	5.4312e-05
0.6	0.025	0.05	0.125	0.09	0.085	0.025	0.1	1	-2	1.2946e-19	0.0010194	6.8615e-05	0.00057561	-7.1319e-17	0	1.2869e-05	3.6008e-05	0.00016068	3.6008e-05	-3.6008e-05	-3.6008e-05
0.6	0.025	0.05	0.15	0.09	0.06	0.025	0.1	1	-2	3.5416e-20	0.00088075	0.0001051	0.00038661	-7.5193e-17	2.2549e-20	1.4053e-05	3.932e-05	0.00010296	3.932e-05	-3.932e-05	2.0839e-05
0.6	0.025	0.05	0.175	0.09	0.035	0.025	0.1	1	-2	-1.7418e-20	0.00087423	1.1949e-05	0.00050231	-2.8055e-17	-2.1248e-17	1.8984e-05	5.3117e-05	0.00010397	5.3117e-05	-5.3117e-05	5.3117e-05
0.625	0.025	0.05	0.025	0.0825	0.1675	0.025	0.1	1	-2	-9.8633e-21	0.0006577	6.8551e-16	-5.4319e-17	0.00025673	0.00019791	-7.2414e-06	0.00010164	1.2472e-05	0.00010164	2.6267e-06	0.00010164
0.625	0.025	0.05	0.05	0.0825	0.1425	0.025	0.1	1	-2	9.5154e-22	0.00038985	1.2637e-18	-4.7773e-18	-8.5587e-18	0.0002774	7.4558e-06	6.858e-06	1.742e-05	3.7375e-05	3.7375e-05	3.7375e-05
0.625	0.025	0.05	0.075	0.0825	0.1175	0.025	0.1	1	-2	4.6793e-20	0.00072566	-6.6893e-20	-5.2008e-18	-2.05e-17	0.00049784	1.3106e-05	4.8698e-06	2.3665e-05	5.0773e-05	5.0773e-05	5.0773e-05
0.625	0.025	0.05	0.1	0.0825	0.0925	0.025	0.1	1	-2	1.6427e-20	0.0010307	2.1682e-05	-2.6234e-22	-6.5039e-19	0.00065178	1.7298e-05	4.8398e-05	0.00014824	4.8398e-05	-4.8398e-05	4.8398e-05
0.625	0.025	0.05	0.125	0.0825	0.0675	0.025	0.1	1	-2	-1.3371e-20	0.00092927	5.9672e-05	0.00052922	-3.5703e-17	0	1.1365e-05	3.1798e-05	0.00014472	3.1798e-05	-3.1798e-05	-3.1798e-05
0.625	0.025	0.05	0.15	0.0825	0.0425	0.025	0.1	1	-2	-7.8606e-21	0.00085852	8.1578e-05	0.00043942	-1.5639e-16	-1.0466e-16	1.7564e-05	-1.4027e-05	7.7028e-05	4.9145e-05	-4.9145e-05	4.9145e-05
0.625	0.025	0.05	0.175	0.0825	0.0175	0.025	0.1	1	-2	2.1756e-20	0.00099121	0.00033402	0.00025633	-1.1206e-17	1.0842e-19	1.3804e-05	3.8623e-05	0.0001567	3.0046e-05	-3.8623e-05	-3.8623e-05
0.65	0.025	0.05	0.025	0.075	0.15	0.025	0.1	1	-2	-7.6825e-20	0.00059232	1.5365e-17	-1.1344e-18	0.00019338	0.00021937	1.2547e-05	0.00010284	4.7932e-05	0.00010284	0.00010284	0.00010284
0.65	0.025	0.05	0.05	0.075	0.125	0.025	0.1	1	-2	3.0094e-20	0.00042579	5.6693e-20	-1.0299e-18	-2.4395e-19	0.00030218	1.1457e-05	-2.1405e-05	2.0792e-05	4.4608e-05	4.4608e-05	4.4608e-05
0.65	0.025	0.05	0.075	0.075	0.1	0.025	0.1	1	-2	-6.1989e-20	0.00083777	2.1345e-05	-7.7867e-17	-8.19e-17	0.00054225	2.9127e-05	8.1497e-05	0.0004569	-8.1497e-05	-8.1497e-05	8.1497e-05
0.65	0.025	0.05	0.1	0.075	0.075	0.025	0.1	1	-2	1.5172e-20	0.00095265	2.441e-05	-6.2461e-19	-1.0012e-18	0.00060085	1.4031e-05	3.9259e-05	0.00012404	3.9259e-05	-3.9259e-05	3.9259e-05
0.65	0.025	0.05	0.125	0.075	0.05	0.025	0.1	1	-2	4.4285e-20	0.00089898	3.4693e-05	0.00053651	-9.4959e-18	0	1.3997e-05	3.9164e-05	0.0001075	3.9164e-05	-3.9164e-05	3.9164e-05
0.65	0.025	0.05	0.15	0.075	0.025	0.025	0.1	1	-2	5.3581e-16	0.0009495	3.3503e-05	0.00045679	-4.2709e-17	0	1.7379e-05	4.8626e-05	0.00011951	4.8626e-05	-4.8626e-05	4.8626e-05
0.675	0.025	0.05	0.025	0.0675	0.1325	0.025	0.1	1	-2	-1.7774e-20	0.00052952	6.3667e-20	-9.0856e-17	0.00013113	0.00024072	1.1343e-05	0.00010255	4.7797e-05	0.00010255	0.00010255	0.00010255
0.675	0.025	0.05	0.05	0.0675	0.1075	0.025	0.1	1	-2	4.3394e-20	0.00066368	4.4765e-20	6.0166e-20	-3.3665e-19	0.000459	1.5036e-06	0.00012571	0.00021386	0.00012571	-0.00012571	0.00012571
0.675	0.025	0.05	0.075	0.0675	0.0825	0.025	0.1	1	-2	8.5111e-21	0.00074022	2.2627e-05	-5.0393e-18	-2.4748e-18	0.00047865	1.9686e-05	5.508e-05	0.00031614	-5.508e-05	-5.508e-05	5.508e-05
0.675	0.025	0.05	0.1	0.0675	0.0575	0.025	0.1	1	-2	3.0763e-20	0.00091214	3.1004e-05	-1.5077e-17	-1.819e-17	0.00056934	1.2476e-05	3.4909e-05	0.00011359	3.4909e-05	-3.4909e-05	3.4909e-05
0.675	0.025	0.05	0.125	0.0675	0.0325	0.025	0.1	1	-2	-8.5278e-20	0.00091855	0.0001122	0.00047264	-7.2661e-17	-5.2583e-35	1.699e-05	-4.1818e-05	8.1e-05	4.7537e-05	-4.7537e-05	4.7537e-05
0.7	0.025	0.05	0.025	0.06	0.115	0.025	0.1	1	-2	2.9063e-20	0.00047476	-4.7279e-20	-1.2401e-18	7.5583e-05	0.00026005	1.0338e-05	0.0001021	4.7587e-05	0.0001021	0.0001021	0.0001021
0.7	0.025	0.05	0.05	0.06	0.09	0.025	0.1	1	-2	-8.2887e-21	0.00055973	2.1991e-05	-5.4462e-17	-1.0084e-16	0.00036897	2.859e-05	7.9993e-05	0.00050263	-7.9993e-05	-7.9993e-05	7.9993e-05
0.7	0.025	0.05	0.075	0.06	0.065	0.025	0.1	1	-2	-3.0183e-20	0.00069132	2.5545e-05	-2.0845e-16	-1.2529e-16	0.00044432	1.6168e-05	4.5238e-05	0.00017433	4.5238e-05	-4.5238e-05	4.5238e-05
0.7	0.025	0.05	0.1	0.06	0.04	0.025	0.1	1	-2	-2.6843e-20	0.00090557	3.8669e-05	6.2089e-05	-1.3471e-17	0.00049636	1.456e-05	4.9456e-06	0.00011457	4.0739e-05	-4.0739e-05	4.0739e-05
0.7	0.025	0.05	0.125	0.06	0.015	0.025	0.1	1	-2	1.7859e-16	0.00095335	0.00029438	0.00030994	-5.9786e-17	1.066e-20	1.4191e-05	3.9706e-05	0.00011305	3.9706e-05	-3.9706e-05	3.9706e-05
0.725	0.025	0.05	0.025	0.0525	0.0975	0.025	0.1	1	-2	2.3762e-20	0.00037237	2.647e-20	-4.4124e-19	-5.1115e-21	0.00026619	2.7606e-05	7.7241e-05	0.0005203	-7.7241e-05	-7.7241e-05	7.7241e-05
0.725	0.025	0.05	0.05	0.0525	0.0725	0.025	0.1	1	-2	-4.7281e-20	0.00050234	2.3436e-05	-1.104e-16	-5.5851e-17	0.00032917	2.1957e-05	6.1435e-05	0.00039544	-6.1435e-05	-6.1435e-05	6.1435e-05
0.725	0.025	0.05	0.075	0.0525	0.0475	0.025	0.1	1	-2	-5.6192e-20	0.00066832	3.236e-05	-3.23e-19	-4.3142e-20	0.00042291	1.4465e-05	4.0472e-05	0.0001602	4.0472e-05	-4.0472e-05	4.0472e-05
0.725	0.025	0.05	0.1	0.0525	0.0225	0.025	0.1	1	-2	-5.1354e-20	0.00091078	1.4848e-05	6.8023e-05	-7.7795e-17	0.00051799	1.6662e-05	-4.662e-05	8.9955e-05	4.662e-05	-4.662e-05	4.662e-05
0.75	0.025	0.05	0.025	0.045	0.08	0.025	0.1	1	-2	-1.6303e-21	0.00031355	2.4439e-18	-5.0419e-17	6.7763e-21	0.00022541	2.112e-05	5.9094e-05	0.00040935	-5.9094e-05	-5.9094e-05	5.9094e-05
0.75	0.025	0.05	0.05	0.045	0.055	0.025	0.1	1	-2	-1.6126e-20	0.00047376	2.6547e-05	-3.4772e-17	1.5604e-20	0.00030691	1.8574e-05	5.197e-05	0.00034111	-5.197e-05	-5.197e-05	5.197e-05
0.75	0.025	0.05	0.075	0.045	0.03	0.025	0.1	1	-2	1.9971e-20	0.00068012	3.5883e-05	3.3968e-05	-1.2602e-17	0.00039428	1.5801e-05	-4.0285e-05	0.0001219	4.421e-05	-4.421e-05	4.421e-05
0.775	0.025	0.05	0.025	0.0375	0.0625	0.025	0.1	1	-2	6.5169e-22	0.00040575	4.1524e-06	-1.5105e-18	6.2301e-22	0.00028421	1.0732e-05	0.00010058	6.3745e-05	0.00010058	0.00010058	0.00010058
0.775	0.025	0.05	0.05	0.0375	0.0375	0.025	0.1	1	-2	-1.7531e-20	0.00046141	3.3684e-05	-1.0878e-18	-9.3167e-21	0.00029171	1.6758e-05	4.6887e-05	0.00022998	3.6363e-05	-4.6887e-05	4.6887e-05
0.775	0.025	0.05	0.075	0.0375	0.0125	0.025	0.1	1	-2	-1.4803e-19	0.00066726	1.8737e-05	2.669e-05	-7.8072e-16	0.00041001	1.6799e-05	-4.7002e-05	0.00013136	4.7002e-05	-4.7002e-05	4.7002e-05
0.8	0.025	0.05	0.025	0.03	0.045	0.025	0.1	1	-2	-1.5949e-20	0.0004093	8.2268e-06	7.9352e-21	0	0.00028236	5.7708e-06	0.00010374	2.0066e-05	0.00010374	0.00010374	0.00010374
0.8	0.025	0.05	0.05	0.03	0.02	0.025	0.1	1	-2	-2.7831e-20	0.00045433	1.6909e-05	-2.5757e-16	4.9852e-21	0.00030391	1.8097e-05	-5.0635e-05	0.00013994	5.0635e-05	-5.0635e-05	5.0635e-05
0.825	0.025	0.05	0.025	0.0225	0.0275	0.025	0.1	1	-2	3.4196e-21	0.00041084	9.8162e-06	-1.3964e-21	0	0.00028234	8.1955e-06	0.00010201	4.5516e-05	0.00010201	0.00010201	0.00010201
0.025	0.05	0.05	0.025	0.2475	0.5525	0.05	0.1	1	-2	8.647e-23	0.00034147	3.2743e-20	0.00011523	0	4.39e-05	-7.469e-05	0.00010449	4.819e-06	-0.00010449	-0.00010449	2.4343e-05
0.025	0.05	0.05	0.05	0.2475	0.5275	0.05	0.1	1	-2	1.9806e-05	0.00023321	4.5682e-20	-5.2583e-33	-9.8256e-20	0.00014411	-5.0366e-05	7.0462e-05	-5.2968e-06	-4.0029e-05	-7.0462e-05	7.0462e-05
0.025	0.05	0.05	0.075	0.2475	0.5025	0.05	0.1	1	-2	0	0.00032052	-2.3067e-20	2.0556e-18	-6.06e-17	0.00017592	-4.9461e-05	6.9195e-05	9.0683e-06	-6.9195e-05	-6.9195e-05	-6.9195e-05
0.025	0.05	0.05	0.1	0.2475	0.4775	0.05	0.1	1	-2	2.0329e-20	0.00030018	9.8744e-21	2.0025e-17	-2.5417e-17	0.00017719	-4.894e-05	6.8466e-05	-4.5121e-06	-6.8466e-05	-6.8466e-05	-6.8466e-05
0.025	0.05	0.05	0.125	0.2475	0.4525	0.05	0.1	1	-2	-4.099e-22	0.00026575	9.3805e-16	0.00016225	-5.422e-16	0	-8.237e-06	6.2702e-05	-7.8404e-06	-6.2702e-05	-6.2702e-05	-6.2702e-05
0.025	0.05	0.05	0.15	0.2475	0.4275	0.05	0.1	1	-2	0	0.00030541	1.142e-18	0.00014923	-5.8786e-19	-7.0756e-19	-1.0614e-05	7.5815e-05	-1.7015e-05	-7.5815e-05	-7.5815e-05	-7.5815e-05
0.025	0.05	0.05	0.175	0.2475	0.4025	0.05	0.1	1	-2	-3.0324e-19	0.00034968	1.5808e-18	0.00012521	-5.716e-19	-1.5335e-18	-1.7776e-05	9.1584e-05	-2.9224e-05	-9.1584e-05	-9.1584e-05	-9.1584e-05
0.025	0.05	0.05	0.2	0.2475	0.3775	0.05	0.1	1	-2	9.4785e-20	0.00040492	4.7639e-20	8.9259e-05	-2.5128e-20	-4.6146e-33	-3.1353e-05	0.0001118	-4.593e-05	-0.0001118	-0.0001118	-0.0001118
0.025	0.05	0.05	0.225	0.2475	0.3525	0.05	0.1	1	-2	-1.6524e-16	0.00048369	4.1411e-16	4.0074e-05	-9.8263e-17	-8.0263e-17	-5.521e-05	0.00013976	-6.9689e-05	-0.00013976	-0.00013976	-0.00013976
0.025	0.05	0.05	0.25	0.2475	0.3275	0.05	0.1	1	-2	1.6724e-07	0.00056819	3.2862e-16	-1.1542e-30	-3.7923e-17	-2.8354e-17	-0.00011938	0.00016701	-8.4225e-05	-0.00016701	-0.00016701	-0.00016701
0.025	0.05	0.05	0.275	0.2475	0.3025	0.05	0.1	1	-2	9.773e-06	0.00055859	-5.6371e-20	-3.6097e-19	-2.038e-19	-1.7639e-19	-9.0961e-05	0.00016232	-7.3853e-05	-0.00016232	-0.00016232	-0.00016232
0.025	0.05	0.05	0.3	0.2475	0.2775	0.05	0.1	1	-2	0	0.0004946	-1.5878e-21	1.0122e-15	-3.3836e-17	0.00023791	-0.00010227	0.00014307	1.7726e-05	0.00011971	-0.00014307	-0.00014307
0.025	0.05	0.05	0.325	0.2475	0.2525	0.05	0.1	1	-2	1.6041e-05	0.00050974	1.6891e-06	0.00010741	-1.6473e-17	-3.574e-21	-8.2496e-05	0.00015186	-1.3066e-05	-6.7563e-06	-0.00015186	-0.00015186
0.025	0.05	0.05	0.35	0.2475	0.2275	0.05	0.1	1	-2	1.2197e-19	0.00051571	1.2732e-16	2.0635e-15	-1.1321e-16	3.9481e-05	-0.00011658	0.00016309	-0.00013481	-4.1993e-05	-0.00016309	-0.00016309
0.025	0.05	0.05	0.375	0.2475	0.2025	0.05	0.1	1	-2	0	0.0004751	5.3406e-20	7.1027e-19	-3.1516e-19	7.3941e-05	-0.00010924	0.00015282	-0.00012868	-1.8896e-05	-0.00015282	-0.00015282
0.025	0.05	0.05	0.4	0.2475	0.1775	0.05	0.1	1	-2	2.8182e-35	0.00044993	2.4413e-16	1.1389e-15	-1.6858e-16	9.5574e-05	-9.3095e-05	0.00014669	-0.00012518	-9.2783e-06	-0.00014669	-0.00014669
0.025	0.05	0.05	0.425	0.2475	0.1525	0.05	0.1	1	-2	1.6263e-19	0.00043272	6.0842e-19	1.7509e-18	-3.9774e-19	0.00010986	-0.00010134	0.00014347	-5.3543e-05	-5.5489e-05	-0.00014347	-0.00014347
0.025	0.05	0.05	0.45	0.2475	0.1275	0.05	0.1	1	-2	-6.8129e-35	0.00042024	4.1711e-20	1.2631e-18	-1.8113e-19	0.00011973	-8.8201e-05	0.00014007	-5.8748e-05	-4.9854e-05	-0.00014007	-0.00014007
0.025	0.05	0.05	0.475	0.2475	0.1025	0.05	0.1	1	-2	4.0658e-20	0.00041082	2.0822e-19	7.2566e-19	-1.2588e-19	0.00012682	-7.4188e-05	0.00013712	-6.7936e-05	-4.6493e-05	-0.00013712	-0.00013712
0.025	0.05	0.05	0.5	0.2475	0.0775	0.05	0.1	1	-2	2.0329e-20	0.0004035	8.4006e-16	9.9055e-16	-1.474e-16	0.00013206	-5.7401e-05	0.00013431	-8.3059e-05	-4.4134e-05	-0.00013431	-0.00013431
0.025	0.05	0.05	0.525	0.2475	0.0525	0.05	0.1	1	-2	1.6263e-19	0.00039769	6.34e-17	5.3455e-17	-2.1854e-20	0.00013605	-3.2144e-05	0.0001311	-0.00010964	-4.339e-05	-0.0001311	-0.0001311
0.025	0.05	0.05	0.55	0.2475	0.0275	0.05	0.1	1	-2	1.152e-19	0.00039299	3.3089e-16	1.78e-16	1.203e-20	0.00013915	-4.3142e-05	0.00013086	-0.00010902	-2.7581e-05	-0.00013086	-0.00013086
0.05	0.05	0.05	0.025	0.24	0.535	0.05	0.1	1	-2	3.5858e-05	0.00055783	-7.6726e-20	0.00021585	2.0414e-37	5.3427e-05	-5.8208e-05	0.00012162	2.5226e-06	-0.00012162	-0.00012162	4.8016e-05
0.05	0.05	0.05	0.05	0.24	0.51	0.05	0.1	1	-2	2.7105e-20	0.0003079	7.6705e-21	2.7669e-19	1.0917e-32	0.00014536	-1.7843e-05	4.1225e-05	2.55e-05	-4.1225e-05	-4.1225e-05	-4.1225e-05
0.05	0.05	0.05	0.075	0.24	0.485	0.05	0.1	1	-2	-1.6941e-21	0.00033019	1.2519e-18	-7.3091e-19	-3.0233e-19	0.00017156	0.00019549	3.6388e-05	3.392e-05	-3.6388e-05	-3.6388e-05	-3.6388e-05
0.05	0.05	0.05	0.1	0.24	0.46	0.05	0.1	1	-2	3.7077e-06	0.00036375	-1.7634e-19	4.0227e-18	-1.3083e-17	0.00020154	-4.4271e-05	6.1934e-05	-1.2307e-06	-6.1934e-05	-6.1934e-05	-6.1934e-05
0.05	0.05	0.05	0.125	0.24	0.435	0.05	0.1	1	-2	1.2406e-05	0.00043734	-5.4266e-20	0.00024122	-1.0985e-16	0	-5.4595e-05	7.6377e-05	-9.6723e-06	-7.6377e-05	-7.6377e-05	-7.6377e-05
0.05	0.05	0.05	0.15	0.24	0.41	0.05	0.1	1	-2	2.166e-05	0.00049474	7.3314e-17	0.00023732	-2.5539e-17	-9.3403e-17	-6.5863e-05	9.2141e-05	-2.1414e-05	-9.2141e-05	-9.2141e-05	-9.2141e-05
0.05	0.05	0.05	0.175	0.24	0.385	0.05	0.1	1	-2	3.1153e-05	0.00056116	1.4914e-16	0.00022029	-4.5937e-18	-8.2322e-18	0.00046908	7.1311e-05	6.6476e-05	-7.1311e-05	-7.1311e-05	-7.1311e-05
0.05	0.05	0.05	0.2	0.24	0.36	0.05	0.1	1	-2	4.1106e-05	0.00064495	1.0151e-15	0.00018989	-1.7892e-16	-1.822e-16	0.00068404	0.00010898	0.00010159	-0.00010898	-0.00010898	-0.00010898
0.05	0.05	0.05	0.225	0.24	0.335	0.05	0.1	1	-2	-2.4185e-18	0.00079642	1.5102e-17	0.00014006	-1.1378e-18	-1.999e-18	4.0432e-05	0.00014951	-7.131e-05	-0.00014951	-0.00014951	-0.00014951
0.05	0.05	0.05	0.25	0.24	0.31	0.05	0.1	1	-2	-4.7184e-17	0.00089425	5.8913e-16	0.00012844	-7.2679e-17	-1.3553e-16	-9.8906e-05	0.00017215	-9.0876e-05	-0.00017215	-0.00017215	-0.00017215
0.05	0.05	0.05	0.275	0.24	0.285	0.05	0.1	1	-2	6.5867e-20	0.001018	1.4807e-19	0.00016171	7.1913e-21	-4.7323e-20	-0.00012858	0.00017988	-8.6988e-05	-0.00017988	-0.00017988	-0.00017988
0.05	0.05	0.05	0.3	0.24	0.26	0.05	0.1	1	-2	-2.9154e-34	0.00087917	2.2094e-19	1.6926e-17	-1.4321e-19	0.00041354	-0.00011106	0.00015537	2.1252e-05	0.00013227	-0.00015537	-0.00015537
0.05	0.05	0.05	0.325	0.24	0.235	0.05	0.1	1	-2	5.8416e-05	0.00075031	1.587e-16	7.2403e-05	-2.1531e-17	-3.4178e-17	-6.3128e-05	0.00014158	-8.2611e-05	-0.00014158	-0.00014158	-0.00014158
0.05	0.05	0.05	0.35	0.24	0.21	0.05	0.1	1	-2	-2.1121e-17	0.00090664	-1.1252e-19	1.8532e-19	-1.6399e-18	0.00018422	7.4221e-06	0.00019276	-0.00016218	1.3296e-05	-0.00019276	-0.00019276
0.05	0.05	0.05	0.375	0.24	0.185	0.05	0.1	1	-2	2.7873e-32	0.00085437	2.902e-16	4.7959e-15	9.9888e-16	0.00022069	5.0553e-05	0.00017439	-0.00015026	5.0584e-05	-0.00017439	-0.00017439
0.05	0.05	0.05	0.4	0.24	0.16	0.05	0.1	1	-2	1.0164e-19	0.00081704	2.0398e-17	-4.3908e-18	-7.0246e-17	0.00024484	0.00039688	0.00015667	5.5645e-05	-7.8246e-05	-0.00015667	-0.00015667
0.05	0.05	0.05	0.425	0.24	0.135	0.05	0.1	1	-2	5.4092e-05	0.00073158	1.9465e-16	4.1511e-16	-1.9275e-16	0.00025684	0.0004063	0.0001339	5.579e-05	-0.00010516	-0.0001339	-0.0001339
0.05	0.05	0.05	0.45	0.24	0.11	0.05	0.1	1	-2	5.2086e-05	0.00070835	7.1211e-16	1.3297e-15	-2.6209e-16	0.00026334	0.0004079	0.00011828	4.8785e-05	-0.00011552	-0.00011828	-0.00011828
0.05	0.05	0.05	0.475	0.24	0.085	0.05	0.1	1	-2	5.0489e-05	0.00069092	1.1449e-15	2.2492e-15	-1.825e-16	0.00026759	0.00042817	0.00010783	3.9176e-05	-0.00010783	-0.00010783	-0.00010783
0.05	0.05	0.05	0.5	0.24	0.06	0.05	0.1	1	-2	4.9202e-05	0.00067745	1.7269e-16	2.3268e-16	-2.6643e-17	0.00027047	0.00047845	0.00010057	3.0043e-05	-8.4765e-05	-0.00010057	-0.00010057
0.05	0.05	0.05	0.525	0.24	0.035	0.05	0.1	1	-2	4.8154e-05	0.00066682	1.3178e-16	1.1338e-16	-2.0911e-20	0.00027249	0.00046037	9.6373e-05	7.3992e-06	-6.1786e-05	-9.6373e-05	-9.6373e-05
0.075	0.05	0.05	0.025	0.2325	0.5175	0.05	0.1	1	-2	2.3758e-05	0.00080387	-1.4549e-21	0.00034858	-1.2188e-16	4.1974e-05	3.915e-07	0.00011622	4.9025e-06	-0.00011622	-0.00011622	0.00011622
0.075	0.05	0.05	0.05	0.2325	0.4925	0.05	0.1	1	-2	0.00012843	2.2811e-05	2.922e-19	-8.0252e-23	-2.4547e-20	0.00010534	7.5356e-05	9.6255e-06	8.9728e-06	9.6255e-06	9.6255e-06	9.6255e-06
0.075	0.05	0.05	0.075	0.2325	0.4675	0.05	0.1	1	-2	0.00014014	5.7056e-05	-3.9689e-20	-1.3585e-17	-1.2795e-16	0.00022362	6.9132e-05	1.4126e-05	1.3168e-05	1.4126e-05	1.4126e-05	1.4126e-05
0.075	0.05	0.05	0.1	0.2325	0.4425	0.05	0.1	1	-2	2.5411e-19	0.0005124	3.9831e-17	-1.7417e-17	-3.9105e-17	0.00028791	0.00010773	1.8463e-05	1.7211e-05	1.8463e-05	1.8463e-05	1.8463e-05
0.075	0.05	0.05	0.125	0.2325	0.4175	0.05	0.1	1	-2	6.6067e-07	0.00063087	7.4637e-17	7.8512e-32	-1.9795e-17	0.00034216	-5.0833e-05	7.1114e-05	3.3686e-07	-7.1114e-05	-7.1114e-05	-7.1114e-05
0.075	0.05	0.05	0.15	0.2325	0.3925	0.05	0.1	1	-2	2.8383e-06	0.00071471	4.8189e-17	0.00034564	-3.9989e-18	-7.0676e-18	-6.4875e-05	9.0758e-05	-1.39e-05	-9.0758e-05	-9.0758e-05	-9.0758e-05
0.075	0.05	0.05	0.175	0.2325	0.3675	0.05	0.1	1	-2	1.4082e-05	0.00078928	5.8113e-16	0.00032526	-4.2835e-17	-1.0045e-16	-7.8471e-05	0.00010978	-3.1902e-05	-0.00010978	-0.00010978	-0.00010978
0.075	0.05	0.05	0.2	0.2325	0.3425	0.05	0.1	1	-2	2.6656e-05	0.00088359	2.5305e-16	0.00028585	-1.4241e-17	-3.4723e-17	-9.5264e-05	0.00013327	-5.6761e-05	-0.00013327	-0.00013327	-0.00013327
0.075	0.05	0.05	0.225	0.2325	0.3175	0.05	0.1	1	-2	4.0372e-05	0.00101	5.0298e-16	0.00022704	-3.6368e-17	-8.2728e-17	0.0006797	0.00010142	9.4539e-05	-0.00010142	-0.00010142	-0.00010142
0.075	0.05	0.05	0.25	0.2325	0.2925	0.05	0.1	1	-2	3.4158e-05	0.0011396	5.3932e-18	0.0002342	4.0043e-21	-1.7655e-18	-0.00011172	0.00016929	-9.4918e-05	-0.00016929	-0.00016929	-0.00016929
0.075	0.05	0.05	0.275	0.2325	0.2675	0.05	0.1	1	-2	0	0.0012923	1.5498e-15	0.00025936	-8.4496e-17	-1.6032e-16	-0.00012211	0.00017325	-9.4589e-05	-0.00017325	-0.00017325	-0.00017325
0.075	0.05	0.05	0.3	0.2325	0.2425	0.05	0.1	1	-2	3.7269e-20	0.0013175	1.4651e-15	0.00023841	-8.1845e-17	-1.3727e-16	-0.00011139	0.00017013	-8.9611e-05	-0.00017013	-0.00017013	-0.00017013
0.075	0.05	0.05	0.325	0.2325	0.2175	0.05	0.1	1	-2	4.1913e-05	0.0010903	5.8151e-16	0.00018015	-1.9433e-17	-3.1554e-17	-7.5486e-05	0.00014977	-9.398e-05	-0.00014977	-0.00014977	-0.00014977
0.075	0.05	0.05	0.35	0.2325	0.1925	0.05	0.1	1	-2	5.5235e-05	0.0012396	1.9973e-16	1.6891e-15	-1.8852e-16	0.00038442	3.0653e-06	0.00018418	-0.00015498	-1.5444e-05	-0.00018418	-0.00018418
0.075	0.05	0.05	0.375	0.2325	0.1675	0.05	0.1	1	-2	5.6794e-05	0.0011752	1.9507e-18	8.0771e-18	-1.4186e-18	0.00035193	0.00048966	0.00016765	4.5787e-05	-3.286e-06	-0.00016765	-0.00016765
0.075	0.05	0.05	0.4	0.2325	0.1425	0.05	0.1	1	-2	5.3489e-05	0.0011133	1.9172e-16	4.9203e-16	-2.1862e-16	0.00036549	0.00046127	0.00012811	5.2087e-05	-4.228e-05	-0.00012811	-0.00012811
0.075	0.05	0.05	0.425	0.2325	0.1175	0.05	0.1	1	-2	4.9657e-05	0.0010663	-1.6543e-20	2.8536e-19	-1.5706e-17	0.00038204	0.0004357	0.00010286	5.0735e-05	-5.7326e-05	-0.00010286	-0.00010286
0.075	0.05	0.05	0.45	0.2325	0.0925	0.05	0.1	1	-2	4.6726e-05	0.0010326	-1.9127e-19	1.0983e-19	-8.8057e-17	0.00039186	0.00041579	8.7125e-05	4.528e-05	-5.9263e-05	-8.7125e-05	-8.7125e-05
0.075	0.05	0.05	0.475	0.2325	0.0675	0.05	0.1	1	-2	4.4445e-05	0.0010076	2.5037e-19	9.3162e-20	-8.3687e-19	0.00039796	0.00039916	7.7049e-05	3.6531e-05	-5.2828e-05	-7.7049e-05	-7.7049e-05
0.075	0.05	0.05	0.5	0.2325	0.0425	0.05	0.1	1	-2	4.2642e-05	0.00098841	-7.8738e-20	-1.1758e-17	-8.2497e-17	0.00040191	0.00046872	6.9903e-05	6.5163e-05	-8.6409e-06	-6.9903e-05	-6.9903e-05
0.075	0.05	0.05	0.525	0.2325	0.0175	0.05	0.1	1	-2	4.1196e-05	0.00097335	8.959e-21	7.1586e-20	-2.9948e-17	0.00040454	0.00046702	6.4063e-05	5.9719e-05	4.2933e-06	-6.4063e-05	-6.4063e-05
0.1	0.05	0.05	0.025	0.225	0.5	0.05	0.1	1	-2	1.0765e-05	0.0011005	-3.9733e-20	0.00054515	0	1.1561e-05	-1.4335e-05	0.00010402	1.9268e-05	-0.00010402	-0.00010402	0.00010402
0.1	0.05	0.05	0.05	0.225	0.475	0.05	0.1	1	-2	2.0548e-05	1.2417e-40	3.217e-18	4.0977e-32	1.1921e-20	6.2088e-05	2.6579e-06	-5.6846e-06	5.2991e-06	5.6846e-06	5.6846e-06	5.6846e-06
0.1	0.05	0.05	0.075	0.225	0.45	0.05	0.1	1	-2	9.1753e-05	-1.2865e-53	2.3844e-19	2.271e-20	-1.4882e-16	0.00023468	1.8832e-05	-1.7166e-05	1.6002e-05	1.7166e-05	1.7166e-05	1.7166e-05
0.1	0.05	0.05	0.1	0.225	0.425	0.05	0.1	1	-2	0.00021478	0	6.5629e-17	0.00033608	-5.148e-17	0.0001432	4.5602e-05	-2.0022e-05	1.8665e-05	2.0022e-05	2.0022e-05	2.0022e-05
0.1	0.05	0.05	0.125	0.225	0.4	0.05	0.1	1	-2	0.0003551	0.00014701	1.0415e-15	0.00078728	-8.8615e-17	0	-7.7946e-07	3.0479e-05	2.8412e-05	-3.0479e-05	-3.0479e-05	-3.0479e-05
0.1	0.05	0.05	0.15	0.225	0.375	0.05	0.1	1	-2	1.7824e-05	0.00089161	8.3615e-16	0.00049693	-7.3624e-17	0	-5.3801e-05	7.5267e-05	4.4969e-06	-7.5267e-05	-7.5267e-05	-7.5267e-05
0.1	0.05	0.05	0.175	0.225	0.35	0.05	0.1	1	-2	2.9888e-05	0.00098894	2.9643e-16	0.00047671	-7.5915e-18	-1.7691e-17	-7.1475e-05	9.9992e-05	-1.79e-05	-9.9992e-05	-9.9992e-05	-9.9992e-05
0.1	0.05	0.05	0.2	0.225	0.325	0.05	0.1	1	-2	4.2944e-05	0.0011082	2.0978e-16	0.00043028	-1.1088e-17	-2.6638e-17	-9.057e-05	0.00012671	-4.8073e-05	-0.00012671	-0.00012671	-0.00012671
0.1	0.05	0.05	0.225	0.225	0.3	0.05	0.1	1	-2	2.5092e-05	0.0012776	1.3423e-16	0.00033789	-9.1901e-18	-1.9097e-17	0.00049894	6.7914e-05	6.3309e-05	-6.7914e-05	-6.7914e-05	-6.7914e-05
0.1	0.05	0.05	0.25	0.225	0.275	0.05	0.1	1	-2	2.0779e-05	0.0014013	4.7462e-16	0.00032986	-1.7145e-17	-3.6538e-17	7.7613e-05	0.00016377	-8.7105e-05	-0.00016377	-0.00016377	-0.00016377
0.1	0.05	0.05	0.275	0.225	0.25	0.05	0.1	1	-2	1.1552e-05	0.001512	2.88e-20	0.00034687	-4.4857e-17	-8.6177e-17	-0.00011318	0.00016818	-0.00010255	-0.00016818	-0.00016818	-0.00016818
0.1	0.05	0.05	0.3	0.225	0.225	0.05	0.1	1	-2	1.2197e-19	0.0016576	1.071e-19	0.00035823	-8.4743e-17	-1.4721e-16	-0.00010637	0.00016705	-0.00010071	-0.00016705	-0.00016705	-0.00016705
0.1	0.05	0.05	0.325	0.225	0.2	0.05	0.1	1	-2	1.7869e-05	0.001474	1.8446e-15	0.00028397	-5.5073e-17	-8.9467e-17	-8.4334e-05	0.00015524	-0.00010133	-0.00015524	-0.00015524	-0.00015524
0.1	0.05	0.05	0.35	0.225	0.175	0.05	0.1	1	-2	4.5913e-05	0.001705	1.4228e-16	9.3219e-16	-7.7188e-17	0.00061317	-1.8377e-05	0.00018015	-0.0001515	-4.0167e-05	-0.00018015	-0.00018015
0.1	0.05	0.05	0.375	0.225	0.15	0.05	0.1	1	-2	4.7288e-05	0.0016063	7.0665e-17	3.5879e-16	-1.6706e-17	0.00056366	0.00044283	0.00014511	3.3929e-05	-5.1854e-05	-0.00014511	-0.00014511
0.1	0.05	0.05	0.4	0.225	0.125	0.05	0.1	1	-2	4.821e-05	0.0015395	1.3023e-18	3.6623e-18	-6.2633e-19	0.00053009	0.0004086	0.00011341	3.286e-05	-8.2966e-05	-0.00011341	-0.00011341
0.1	0.05	0.05	0.425	0.225	0.1	0.05	0.1	1	-2	4.65e-05	0.0014857	4.4919e-20	6.4229e-33	-1.1218e-19	0.00052768	0.00038232	9.254e-05	2.8501e-05	-8.305e-05	-9.254e-05	-9.254e-05
0.1	0.05	0.05	0.45	0.225	0.075	0.05	0.1	1	-2	4.2354e-05	0.0014397	2.0428e-20	-7.0933e-32	9.3207e-19	0.00054851	0.00035969	7.7224e-05	2.5504e-05	-6.3991e-05	-7.7224e-05	-7.7224e-05
0.1	0.05	0.05	0.475	0.225	0.05	0.05	0.1	1	-2	3.9202e-05	0.0014057	-1.1257e-19	9.8234e-33	2.9383e-19	0.0005613	0.00041683	6.5513e-05	6.107e-05	-6.1366e-06	-6.5513e-05	-6.5513e-05
0.1	0.05	0.05	0.5	0.225	0.025	0.05	0.1	1	-2	3.6759e-05	0.0013797	8.3125e-20	3.7864e-20	-4.9313e-17	0.00056949	0.0003974	5.7523e-05	5.3623e-05	9.1387e-07	-5.7523e-05	-5.7523e-05
0.125	0.05	0.05	0.025	0.2175	0.4825	0.05	0.1	-2	-2	2.9716e-05	0.0012238	6.5724e-06	0.00071206	-7.0505e-06	-7.0505e-06	0.00015372	8.8894e-05	8.2866e-05	8.8894e-05	8.8894e-05	8.8894e-05
0.125	0.05	0.05	0.05	0.2175	0.4575	0.05	0.1	1	-2	6.3331e-10	-5.4304e-21	5.958e-19	3.1336e-33	1.3553e-20	0.00013287	9.5287e-06	-1.4879e-05	1.387e-05	1.4879e-05	1.4879e-05	1.4879e-05
0.125	0.05	0.05	0.075	0.2175	0.4325	0.05	0.1	1	-2	4.5017e-05	5.7283e-34	6.3732e-18	-1.4024e-20	-3.0251e-16	0.00028347	-9.8368e-06	-2.6463e-05	2.4669e-05	2.6463e-05	2.6463e-05	2.6463e-05
0.125	0.05	0.05	0.1	0.2175	0.4075	0.05	0.1	1	-2	0.00012571	0	4.6865e-19	7.0791e-05	-3.3293e-17	0.00038108	-1.8916e-05	-2.7321e-05	2.5469e-05	2.7321e-05	2.7321e-05	2.7321e-05
0.125	0.05	0.05	0.125	0.2175	0.3825	0.05	0.1	1	-2	0.00028003	0	4.9652e-17	0.00069089	-7.3201e-18	5.3838e-05	8.9037e-06	-2.6766e-05	2.4951e-05	2.6766e-05	2.6766e-05	2.6766e-05
0.125	0.05	0.05	0.15	0.2175	0.3575	0.05	0.1	1	-2	1.083e-05	0.0010908	7.6857e-16	0.00068776	-4.4802e-17	0	-2.2342e-05	4.1261e-05	3.8463e-05	-4.1261e-05	-4.1261e-05	-4.1261e-05
0.125	0.05	0.05	0.175	0.2175	0.3325	0.05	0.1	1	-2	2.2133e-05	0.0012032	1.668e-16	0.00066427	8.7392e-20	-1.0842e-19	4.557e-05	3.1912e-05	2.9749e-05	-3.1912e-05	-3.1912e-05	-3.1912e-05
0.125	0.05	0.05	0.2	0.2175	0.3075	0.05	0.1	1	-2	3.5562e-05	0.0013372	-3.7469e-20	0.00060701	1.6002e-20	-2.4709e-19	-2.5145e-05	8.3811e-05	-1.4545e-05	-8.3811e-05	-8.3811e-05	-8.3811e-05
0.125	0.05	0.05	0.225	0.2175	0.2825	0.05	0.1	1	-2	4.9641e-05	0.0015054	3.8307e-16	0.00051143	-1.9413e-17	-3.8696e-17	0.00036191	4.9663e-05	4.6295e-05	-4.9663e-05	-4.9663e-05	-4.9663e-05
0.125	0.05	0.05	0.25	0.2175	0.2575	0.05	0.1	1	-2	8.9778e-06	0.0016827	6.6386e-19	0.00044071	-1.3862e-33	-1.1858e-19	0.00072524	0.00010011	9.3322e-05	-0.00010011	-0.00010011	-0.00010011
0.125	0.05	0.05	0.275	0.2175	0.2325	0.05	0.1	1	-2	-3.2732e-32	0.001743	2.7386e-16	0.00043433	-2.9892e-17	-5.5217e-17	-0.00011982	0.00016763	-0.00010645	-0.00016763	-0.00016763	-0.00016763
0.125	0.05	0.05	0.3	0.2175	0.2075	0.05	0.1	1	-2	4.2352e-22	0.0018196	2.1537e-16	0.00043083	-6.6759e-18	-1.1072e-17	-9.1333e-05	0.00016274	-0.00010455	-0.00016274	-0.00016274	-0.00016274
0.125	0.05	0.05	0.325	0.2175	0.1825	0.05	0.1	1	-2	3.5999e-21	0.0018303	-1.8229e-19	0.00039452	-4.3018e-18	-7.3285e-18	-8.2043e-05	0.00015532	-0.00010374	-0.00015532	-0.00015532	-0.00015532
0.125	0.05	0.05	0.35	0.2175	0.1575	0.05	0.1	1	-2	1.278e-05	0.0018732	1.2013e-18	0.00021327	0.00025234	-2.2362e-19	-7.5392e-05	0.00015038	-0.00010314	-0.00015038	-0.00015038	-0.00015038
0.125	0.05	0.05	0.375	0.2175	0.1325	0.05	0.1	1	-2	3.874e-05	0.0021492	2.5518e-17	8.5262e-17	-2.3035e-17	0.00083135	-4.2538e-05	0.00017301	-9.3692e-05	-0.00010633	-0.00017301	-0.00017301
0.125	0.05	0.05	0.4	0.2175	0.1075	0.05	0.1	1	-2	3.9489e-05	0.0020544	2.3865e-16	4.4335e-16	-2.2484e-16	0.00078364	-1.2566e-05	0.00016228	-0.00010056	-9.4221e-05	-0.00016228	-0.00016228
0.125	0.05	0.05	0.425	0.2175	0.0825	0.05	0.1	1	-2	4.0009e-05	0.001988	1.7116e-19	-2.4651e-19	-2.3196e-19	0.00075022	1.6985e-05	0.00015079	-0.00011065	-8.0697e-05	-0.00015079	-0.00015079
0.125	0.05	0.05	0.45	0.2175	0.0575	0.05	0.1	1	-2	3.9925e-05	0.0019387	-1.4363e-19	7.1847e-33	7.8e-20	0.00073084	0.00046355	7.9144e-05	7.3777e-05	2.1547e-06	-7.9144e-05	-7.9144e-05
0.125	0.05	0.05	0.475	0.2175	0.0325	0.05	0.1	1	-2	3.5681e-05	0.0018954	2.252e-19	8.2598e-20	3.9849e-19	0.000759	0.00041349	6.4711e-05	6.0323e-05	5.6705e-07	-6.4711e-05	-6.4711e-05
0.15	0.05	0.05	0.025	0.21	0.465	0.05	0.1	-2	-2	7.0005e-05	0.00098	1.6874e-05	0.00079136	-1.8102e-05	-1.8102e-05	4.7882e-05	6.8893e-05	6.4221e-05	6.8893e-05	6.8893e-05	6.8893e-05
0.15	0.05	0.05	0.05	0.21	0.44	0.05	0.1	1	-2	9.4829e-20	3.7369e-06	8.3113e-20	-2.9395e-19	2.7872e-34	8.5043e-05	1.0044e-05	-1.4051e-05	1.3098e-05	1.4051e-05	1.4051e-05	1.4051e-05
0.15	0.05	0.05	0.075	0.21	0.415	0.05	0.1	1	-2	-4.8647e-17	0.00034169	2.4078e-18	-5.5468e-32	-5.5844e-17	0.0003187	-1.6841e-05	-2.4348e-05	2.2697e-05	2.4348e-05	2.4348e-05	2.4348e-05
0.15	0.05	0.05	0.1	0.21	0.39	0.05	0.1	1	-2	-6.9894e-18	0.00081275	4.4532e-17	-4.5496e-17	-1.8601e-17	0.0005167	2.9076e-05	4.0677e-05	3.7919e-05	4.0677e-05	-2.7366e-05	-4.0677e-05
0.15	0.05	0.05	0.125	0.21	0.365	0.05	0.1	1	-2	0.00017993	0	2.825e-16	0.00034145	-1.3341e-16	0.00039082	-5.941e-06	-4.4121e-05	4.1129e-05	4.4121e-05	4.4121e-05	4.4121e-05
0.15	0.05	0.05	0.15	0.21	0.34	0.05	0.1	1	-2	0.00035052	0.00011436	3.1711e-16	0.0010757	1.299e-20	0	-2.5946e-05	-3.6298e-05	3.3837e-05	3.6298e-05	3.6298e-05	3.6298e-05
0.15	0.05	0.05	0.175	0.21	0.315	0.05	0.1	1	-2	1.6791e-05	0.0013757	1.0323e-18	0.00090155	3.3618e-21	0	3.3747e-05	-3.047e-05	2.8404e-05	3.047e-05	3.047e-05	3.047e-05
0.15	0.05	0.05	0.2	0.21	0.29	0.05	0.1	1	-2	2.9169e-05	0.0015345	3.0205e-16	0.00083703	-6.4464e-17	-6.3229e-17	1.2735e-05	4.3827e-05	2.9708e-05	-4.3827e-05	-4.3827e-05	-4.3827e-05
0.15	0.05	0.05	0.225	0.21	0.265	0.05	0.1	1	-2	4.3552e-05	0.0017327	2.7795e-19	0.0007265	-2.4475e-20	-2.232e-19	0.00023149	3.8432e-05	3.5826e-05	-3.8432e-05	-3.8432e-05	-3.8432e-05
0.15	0.05	0.05	0.25	0.21	0.24	0.05	0.1	1	-2	1.1583e-19	0.0020075	5.1502e-16	0.00058293	-4.8609e-17	-8.0799e-17	0.00049047	6.7266e-05	6.2704e-05	-6.7266e-05	-6.7266e-05	-6.7266e-05
0.15	0.05	0.05	0.275	0.21	0.215	0.05	0.1	1	-2	1.5416e-19	0.0020174	5.3504e-16	0.00055052	-2.9365e-17	-4.9525e-17	-0.00011935	0.00016697	-0.00010928	-0.00016697	-0.00016697	-0.00016697
0.15	0.05	0.05	0.3	0.21	0.19	0.05	0.1	1	-2	0	0.0020304	4.9883e-15	0.0005195	-1.1248e-16	-1.8464e-16	-7.8023e-05	0.00016335	-0.00010681	-0.00016335	-0.00016335	-0.00016335
0.15	0.05	0.05	0.325	0.21	0.165	0.05	0.1	1	-2	1.8296e-19	0.0020422	3.0202e-18	0.00048055	-3.9069e-19	-4.3371e-19	-7.1049e-05	0.00015421	-0.00010518	-0.00015421	-0.00015421	-0.00015421
0.15	0.05	0.05	0.35	0.21	0.14	0.05	0.1	1	-2	0	0.0026489	7.2779e-16	0.00018274	0.00066721	-1.1183e-16	-7.4321e-05	0.00015683	-9.562e-05	-0.00015683	-0.00015683	-0.00015683
0.15	0.05	0.05	0.375	0.21	0.115	0.05	0.1	1	-2	3.198e-05	0.0027916	6.1488e-17	1.9847e-16	-2.9484e-17	0.001152	-7.6023e-05	0.00017602	-0.00010797	-0.00010877	-0.00017602	-0.00017602
0.15	0.05	0.05	0.4	0.21	0.09	0.05	0.1	1	-2	3.2584e-05	0.0026619	2.3938e-18	4.3892e-18	-1.6046e-18	0.0010864	-4.1671e-05	0.00016646	-0.00011714	-9.293e-05	-0.00016646	-0.00016646
0.15	0.05	0.05	0.425	0.21	0.065	0.05	0.1	1	-2	3.2985e-05	0.0025739	4.3127e-16	5.2876e-16	-1.6783e-31	0.0010419	-3.6709e-06	0.00015365	-0.00013022	-7.5786e-05	-0.00015365	-0.00015365
0.15	0.05	0.05	0.45	0.21	0.04	0.05	0.1	1	-2	3.3272e-05	0.0025109	6.5648e-18	3.5843e-17	-1.1527e-16	0.00101	-3.2252e-05	0.00015866	-0.00014062	-5.8229e-05	-0.00015866	-0.00015866
0.15	0.05	0.05	0.475	0.21	0.015	0.05	0.1	1	-2	3.3477e-05	0.0024643	4.2106e-16	1.1452e-16	0	0.00098657	0.00044149	6.9704e-05	6.4977e-05	9.7446e-06	-6.9704e-05	-6.9704e-05
0.175	0.05	0.05	0.025	0.2025	0.4475	0.05	0.1	-2	-2	0.00010429	0.00038073	2.5264e-05	-2.7102e-05	0.00078882	-2.7102e-05	-4.2695e-05	-7.7737e-05	7.2465e-05	7.7737e-05	7.7737e-05	7.7737e-05
0.175	0.05	0.05	0.05	0.2025	0.4225	0.05	0.1	1	-2	1.022e-19	8.4713e-05	1.2452e-18	-7.6828e-33	2.59e-33	8.3522e-05	-4.584e-06	-7.2474e-06	7.1244e-06	7.6427e-06	7.6427e-06	7.6427e-06
0.175	0.05	0.05	0.075	0.2025	0.3975	0.05	0.1	1	-2	-5.8505e-17	0.00037028	-8.2584e-20	-2.1139e-17	-8.8382e-17	0.00029316	-1.2662e-05	1.4456e-05	1.9679e-05	2.111e-05	2.111e-05	2.111e-05
0.175	0.05	0.05	0.1	0.2025	0.3725	0.05	0.1	1	-2	-2.1294e-20	0.00064105	-3.1706e-21	4.3964e-16	-1.293e-15	0.00050087	-1.786e-05	-2.7719e-05	2.5839e-05	2.7719e-05	2.7719e-05	2.7719e-05
0.175	0.05	0.05	0.125	0.2025	0.3475	0.05	0.1	1	-2	1.0743e-20	0.00095145	7.128e-17	-4.5627e-17	-7.715e-17	0.00077018	2.8815e-05	-4.0312e-05	3.7578e-05	4.0312e-05	4.0312e-05	4.0312e-05
0.175	0.05	0.05	0.15	0.2025	0.3225	0.05	0.1	1	-2	8.5924e-20	0.0014634	6.7052e-18	-1.0634e-34	-2.616e-18	0.00090132	3.4507e-05	4.8275e-05	4.5001e-05	9.1778e-06	-4.8275e-05	-4.8275e-05
0.175	0.05	0.05	0.175	0.2025	0.2975	0.05	0.1	1	-2	0.00043862	0.00038591	-1.0189e-18	0.0015237	1.2307e-19	-2.1684e-19	-7.9573e-06	-5.083e-05	4.7383e-05	5.083e-05	5.083e-05	5.083e-05
0.175	0.05	0.05	0.2	0.2025	0.2725	0.05	0.1	1	-2	2.5637e-05	0.0016637	1.4464e-18	0.0011239	5.7659e-21	0	8.8966e-06	-3.6583e-05	3.4102e-05	3.6583e-05	3.6583e-05	3.6583e-05
0.175	0.05	0.05	0.225	0.2025	0.2475	0.05	0.1	1	-2	3.9448e-05	0.0019215	3.6321e-17	0.0010117	-5.8201e-18	-9.1104e-18	-1.1273e-05	6.2536e-05	1.732e-05	-4.0125e-05	-6.2536e-05	-6.2536e-05
0.175	0.05	0.05	0.25	0.2025	0.2225	0.05	0.1	1	-2	5.5073e-05	0.0022443	2.3745e-19	0.00083276	-2.9569e-19	-4.9065e-20	0.00034475	5.1421e-05	4.7934e-05	-5.1421e-05	-5.1421e-05	-5.1421e-05
0.175	0.05	0.05	0.275	0.2025	0.1975	0.05	0.1	1	-2	2.1345e-19	0.0023484	3.3734e-16	0.00070985	-6.2233e-17	-9.3218e-17	0.00079418	0.00012025	0.00011209	-0.00012025	-0.00012025	-0.00012025
0.175	0.05	0.05	0.3	0.2025	0.1725	0.05	0.1	1	-2	-5.6361e-32	0.0021602	5.2262e-16	0.0005727	-4.7893e-17	-7.4819e-17	0.0011783	0.00015271	0.00014235	-0.00015271	-0.00015271	-0.00015271
0.175	0.05	0.05	0.325	0.2025	0.1475	0.05	0.1	1	-2	3.5346e-05	0.0018827	2.56e-19	0.00038916	6.2879e-34	1.2429e-33	0.0013629	0.0001412	0.00013044	-0.0001412	-0.0001412	-0.0001412
0.175	0.05	0.05	0.35	0.2025	0.1225	0.05	0.1	1	-2	2.3402e-05	0.002729	1.3197e-16	9.9797e-05	0.00087301	-8.7007e-17	0.0001228	0.0001697	-3.6188e-05	-0.0001697	-0.0001697	-0.0001697
0.175	0.05	0.05	0.375	0.2025	0.0975	0.05	0.1	1	-2	2.6868e-05	0.0035114	1.9098e-16	7.7527e-16	-2.7515e-17	0.0015164	-0.00011112	0.00017713	-0.00012464	-0.0001096	-0.00017713	-0.00017713
0.175	0.05	0.05	0.4	0.2025	0.0725	0.05	0.1	1	-2	2.7356e-05	0.0033407	1.3926e-15	1.5304e-14	-2.9752e-16	0.0014293	-7.172e-05	0.00017061	-0.00013737	-8.8495e-05	-0.00017061	-0.00017061
0.175	0.05	0.05	0.425	0.2025	0.0475	0.05	0.1	1	-2	2.7667e-05	0.0032264	6.069e-16	7.4317e-16	-1.6541e-16	0.0013711	-7.0746e-05	0.00016879	-0.00014762	-6.9225e-05	-0.00016879	-0.00016879
0.175	0.05	0.05	0.45	0.2025	0.0225	0.05	0.1	1	-2	2.7881e-05	0.0031472	1.2658e-17	3.0604e-18	0	0.0013307	0.00011384	0.00012613	-9.759e-05	-7.2737e-05	-0.00012613	-0.00012613
0.2	0.05	0.05	0.025	0.195	0.43	0.05	0.1	-2	-2	8.562e-05	-4.0945e-05	3.8168e-05	-4.0945e-05	0.00072178	-4.0945e-05	-3.8784e-05	-9.1678e-05	8.5462e-05	9.1678e-05	9.1678e-05	8.6697e-05
0.2	0.05	0.05	0.05	0.195	0.405	0.05	0.1	1	-2	-2.1709e-20	0.00011734	8.8005e-18	-1.7891e-31	2.9629e-33	8.6798e-05	5.8836e-06	8.2311e-06	7.6729e-06	8.2311e-06	3.8864e-06	8.2311e-06
0.2	0.05	0.05	0.075	0.195	0.38	0.05	0.1	1	-2	-1.7168e-19	0.00039549	-8.5321e-20	-1.7102e-17	-4.3561e-17	0.00028705	1.5293e-05	2.1394e-05	1.9943e-05	2.1394e-05	1.0067e-05	2.1394e-05
0.2	0.05	0.05	0.1	0.195	0.355	0.05	0.1	1	-2	-1.0645e-19	0.00066944	2.4805e-21	-9.751e-17	-1.4606e-16	0.00047502	1.9287e-05	2.6982e-05	2.5152e-05	2.6982e-05	1.8087e-05	2.6982e-05
0.2	0.05	0.05	0.125	0.195	0.33	0.05	0.1	1	-2	1.0042e-19	0.00099199	1.0065e-16	-1.9129e-17	-2.6564e-16	0.00069941	-1.8611e-05	2.3652e-05	2.8925e-05	3.1029e-05	3.1029e-05	3.1029e-05
0.2	0.05	0.05	0.15	0.195	0.305	0.05	0.1	1	-2	-1.8678e-19	0.001354	2.1719e-19	0.00077337	-9.3092e-19	0.00026024	3.2753e-05	-4.5821e-05	4.2714e-05	4.5821e-05	4.5821e-05	4.5821e-05
0.2	0.05	0.05	0.175	0.195	0.28	0.05	0.1	1	-2	1.2105e-19	0.0019195	1.206e-19	0.00045321	-1.7928e-19	0.00078636	3.1412e-05	4.3945e-05	4.0965e-05	4.3945e-05	4.3945e-05	1.0468e-05
0.2	0.05	0.05	0.2	0.195	0.255	0.05	0.1	1	-2	0.00055364	0.00065345	1.382e-18	0.0021003	1.9054e-20	1.1729e-19	-1.7785e-05	-5.6532e-05	5.2699e-05	5.6532e-05	5.6532e-05	5.6532e-05
0.2	0.05	0.05	0.225	0.195	0.23	0.05	0.1	1	-2	4.1353e-05	0.0020939	-1.0229e-19	0.0013984	-7.471e-21	-2.3223e-35	1.2726e-05	-4.1901e-05	3.906e-05	4.1901e-05	4.1901e-05	4.1901e-05
0.2	0.05	0.05	0.25	0.195	0.205	0.05	0.1	1	-2	0.00034775	0.0014793	5.759e-20	0.0012803	-2.0328e-20	0	0.00024406	2.5255e-05	2.3542e-05	2.5255e-05	-2.5255e-05	-1.4218e-05
0.2	0.05	0.05	0.275	0.195	0.18	0.05	0.1	1	-2	0.00021961	0.0013264	4.9927e-17	0.0007396	-9.385e-18	-1.3916e-17	0.00033249	2.5181e-05	2.3474e-05	-2.5181e-05	-2.5181e-05	-2.5181e-05
0.2	0.05	0.05	0.3	0.195	0.155	0.05	0.1	1	-2	0.00016484	0.0012441	1.3125e-16	0.00049676	-1.3902e-17	-2.0386e-17	0.00050978	2.5892e-05	2.4137e-05	-2.5892e-05	-2.5892e-05	-2.5892e-05
0.2	0.05	0.05	0.325	0.195	0.13	0.05	0.1	1	-2	0.00014045	0.0013442	6.582e-17	0.00031515	0.00016833	-1.8924e-18	0.00055955	4.9182e-05	4.5847e-05	-4.9182e-05	-4.9182e-05	-4.9182e-05
0.2	0.05	0.05	0.35	0.195	0.105	0.05	0.1	1	-2	2.2728e-05	0.0026955	2.1462e-17	3.6297e-05	0.00098453	-1.7141e-17	0.00010097	7.6735e-05	-2.9417e-05	-7.6735e-05	-7.6735e-05	-7.6735e-05
0.2	0.05	0.05	0.375	0.195	0.08	0.05	0.1	1	-2	2.5814e-05	0.0030676	2.1834e-17	2.2657e-17	0	0.0012892	0.00018439	4.2676e-05	1.4382e-07	-3.4676e-05	-4.2676e-05	-4.2676e-05
0.2	0.05	0.05	0.4	0.195	0.055	0.05	0.1	1	-2	-4.7942e-34	0.0030901	7.944e-16	9.4367e-16	5.458e-21	0.0018791	2.7331e-05	8.644e-05	8.0579e-05	8.644e-05	8.644e-05	8.644e-05
0.2	0.05	0.05	0.425	0.195	0.03	0.05	0.1	1	-2	1.6602e-19	0.0030901	4.1774e-16	2.3591e-16	-2.1354e-16	0.0018791	-2.7221e-05	0.00010703	9.9777e-05	0.00010703	-1.5987e-05	0.00010703
0.225	0.05	0.05	0.025	0.1875	0.4125	0.05	0.1	-2	-2	-1.7083e-05	0.00099587	2.655e-05	-2.8481e-05	0.00082485	-2.8481e-05	-4.6496e-05	6.1364e-05	7.2264e-05	7.752e-05	7.752e-05	7.752e-05
0.225	0.05	0.05	0.05	0.1875	0.3875	0.05	0.1	1	-2	7.3797e-20	0.00013455	1.0377e-19	-5.6712e-19	-6.2354e-34	9.2341e-05	6.5315e-06	9.1375e-06	8.5179e-06	9.1375e-06	-1.6898e-06	9.1375e-06
0.225	0.05	0.05	0.075	0.1875	0.3625	0.05	0.1	1	-2	-1.2139e-20	0.0004098	-3.0212e-20	-4.3048e-17	-9.3489e-17	0.00028916	1.562e-05	2.1852e-05	2.037e-05	2.1852e-05	3.3086e-06	2.1852e-05
0.225	0.05	0.05	0.1	0.1875	0.3375	0.05	0.1	1	-2	-1.4858e-19	0.00068532	3.8101e-20	-2.0085e-17	-2.7137e-17	0.00047228	1.9584e-05	2.7398e-05	2.554e-05	2.7398e-05	1.5489e-06	2.7398e-05
0.225	0.05	0.05	0.125	0.1875	0.3125	0.05	0.1	1	-2	1.5497e-19	0.0010107	5.3857e-19	-1.8296e-19	-4.1839e-19	0.00067979	2.2586e-05	3.1598e-05	2.9455e-05	3.1598e-05	4.0617e-06	3.1598e-05
0.225	0.05	0.05	0.15	0.1875	0.2875	0.05	0.1	1	-2	-3.402e-20	0.0013416	1.7877e-16	0.00055511	-1.6266e-17	0.00034193	2.5304e-05	3.54e-05	3.3e-05	3.54e-05	3.4024e-05	3.54e-05
0.225	0.05	0.05	0.175	0.1875	0.2625	0.05	0.1	1	-2	2.4396e-19	0.0017083	-9.258e-20	0.0012605	-1.2139e-19	0	-9.0954e-06	-5.1391e-05	4.7907e-05	5.1391e-05	5.1391e-05	5.1391e-05
0.225	0.05	0.05	0.2	0.1875	0.2375	0.05	0.1	1	-2	-2.726e-19	0.0024316	4.3738e-19	0.0015931	-1.2324e-17	0	-2.9138e-05	2.5102e-06	4.5286e-05	4.858e-05	4.858e-05	4.858e-05
0.225	0.05	0.05	0.225	0.1875	0.2125	0.05	0.1	1	-2	0.00031447	-4.6988e-21	3.7553e-19	0.0013532	-8.4924e-19	0	-1.66e-05	-5.9649e-05	5.5604e-05	5.9649e-05	5.9649e-05	5.9649e-05
0.225	0.05	0.05	0.25	0.1875	0.1875	0.05	0.1	1	-2	-3.611e-21	0.0022963	7.9794e-17	0.000839	-1.485e-17	-1.8716e-17	9.1415e-05	0.00012789	-4.845e-05	-0.00012789	-0.00012789	-0.00012789
0.225	0.05	0.05	0.275	0.1875	0.1625	0.05	0.1	1	-2	0.00010123	0.00061494	1.3343e-16	0.0001081	-1.9619e-17	-2.6026e-17	0.00045562	1.1163e-05	1.0406e-05	-1.1163e-05	-1.1163e-05	-1.1163e-05
0.225	0.05	0.05	0.3	0.1875	0.1375	0.05	0.1	1	-2	-1.2959e-20	0.0018949	8.2475e-16	0.00046086	-6.9158e-17	-9.9604e-17	9.9104e-05	0.00013864	-8.7106e-05	-0.00013864	-0.00013864	-0.00013864
0.225	0.05	0.05	0.325	0.1875	0.1125	0.05	0.1	1	-2	9.6614e-05	0.00071235	2.2003e-20	4.4594e-05	0.00010336	3.6529e-33	0.00046979	3.2098e-05	2.9922e-05	-3.2098e-05	-3.2098e-05	-3.2098e-05
0.225	0.05	0.05	0.35	0.1875	0.0875	0.05	0.1	1	-2	-1.5977e-19	0.0034755	-1.0147e-19	1.872e-18	1.9639e-18	0.0016265	-9.4123e-05	0.00015693	-4.689e-05	9.0762e-06	-0.00015693	-0.00015693
0.225	0.05	0.05	0.375	0.1875	0.0625	0.05	0.1	1	-2	1.1308e-19	0.0034666	1.6847e-19	1.1406e-18	2.395e-18	0.0016272	-9.5347e-05	0.00015897	-3.5301e-05	1.4788e-05	-0.00015897	-0.00015897
0.225	0.05	0.05	0.4	0.1875	0.0375	0.05	0.1	1	-2	7.6387e-20	0.0030185	1.991e-19	-4.717e-19	-2.5362e-19	0.0016084	-8.6615e-05	0.00014441	0.00013134	0.00013092	-0.00014441	-0.00014441
0.225	0.05	0.05	0.425	0.1875	0.0125	0.05	0.1	1	-2	0.00013986	0.0013992	4.732e-19	2.0434e-19	6.7746e-33	0.0016514	2.6783e-05	-9.2402e-05	8.6137e-05	6.0581e-05	9.2402e-05	9.2402e-05
0.25	0.05	0.05	0.025	0.18	0.395	0.05	0.1	-2	-2	9.2081e-06	0.0015479	1.2009e-05	-1.2882e-05	0.00097118	-1.2882e-05	6.0157e-05	8.4158e-05	6.0421e-05	9.7935e-06	8.4158e-05	8.4158e-05
0.25	0.05	0.05	0.05	0.18	0.37	0.05	0.1	1	-2	2.2186e-20	0.00014707	7.5521e-18	6.0293e-32	-1.0788e-32	9.9237e-05	7.1005e-06	9.9335e-06	9.2599e-06	9.9335e-06	-1.9621e-06	9.9335e-06
0.25	0.05	0.05	0.075	0.18	0.345	0.05	0.1	1	-2	9.5354e-20	0.0004221	-4.2025e-21	-2.9465e-16	-1.007e-16	0.00029494	1.5984e-05	2.2361e-05	2.0845e-05	2.2361e-05	3.4733e-06	2.2361e-05
0.25	0.05	0.05	0.1	0.18	0.32	0.05	0.1	1	-2	6.7461e-20	0.00070209	-1.4844e-19	-2.5397e-17	-3.3418e-17	0.00047851	1.9946e-05	2.7903e-05	2.6011e-05	2.7903e-05	-1.6678e-06	2.7903e-05
0.25	0.05	0.05	0.125	0.18	0.295	0.05	0.1	1	-2	-1.1613e-19	0.0010347	1.0387e-16	-2.017e-17	-3.5577e-16	0.00068424	2.3069e-05	3.2272e-05	3.0084e-05	3.2272e-05	-9.0303e-06	3.2272e-05
0.25	0.05	0.05	0.15	0.18	0.27	0.05	0.1	1	-2	1.9995e-19	0.0013717	3.0988e-19	0.00046829	-3.6655e-20	0.00041588	2.6085e-05	3.6492e-05	3.4018e-05	3.6492e-05	-1.051e-05	3.6492e-05
0.25	0.05	0.05	0.175	0.18	0.245	0.05	0.1	1	-2	-9.2618e-20	0.0017202	-9.692e-20	0.0011096	-1.6227e-20	0	2.9243e-05	4.0911e-05	3.8137e-05	4.0911e-05	2.6432e-05	4.0911e-05
0.25	0.05	0.05	0.2	0.18	0.22	0.05	0.1	1	-2	1.0857e-19	0.0023735	3.9983e-20	0.0016754	-1.3692e-16	0	-3.7997e-05	-6.1186e-05	5.7037e-05	6.1186e-05	6.1186e-05	6.1186e-05
0.25	0.05	0.05	0.225	0.18	0.195	0.05	0.1	1	-2	-1.4654e-19	0.0019587	1.6589e-19	0.0012279	-1.4917e-17	-1.3961e-36	3.3713e-05	4.8059e-05	4.48e-05	4.8059e-05	4.8059e-05	1.5006e-05
0.25	0.05	0.05	0.25	0.18	0.17	0.05	0.1	1	-2	-2.0416e-19	0.0023464	2.0058e-16	0.00081192	-4.1371e-17	-5.194e-17	9.4147e-05	0.00013171	-6.0606e-05	-0.00013171	-0.00013171	-0.00013171
0.25	0.05	0.05	0.275	0.18	0.145	0.05	0.1	1	-2	-3.0645e-20	0.0020346	0.00011573	0.00012449	-3.5135e-17	-4.5285e-17	0.00010707	0.0001498	-8.2732e-05	-0.0001498	-0.0001498	-0.0001498
0.25	0.05	0.05	0.3	0.18	0.12	0.05	0.1	1	-2	-2.5865e-20	0.0020335	5.7738e-05	0.00018187	-5.4758e-17	-7.5015e-17	0.00010593	0.0001482	-9.1712e-05	-0.0001482	-0.0001482	-0.0001482
0.25	0.05	0.05	0.325	0.18	0.095	0.05	0.1	1	-2	-1.784e-19	0.0020511	0.00033255	-1.6087e-18	5.6365e-21	-4.9981e-19	0.00011161	0.00015615	-4.7033e-05	-0.00015615	-0.00015615	-0.00015615
0.25	0.05	0.05	0.35	0.18	0.07	0.05	0.1	1	-2	-5.5947e-20	0.0038299	1.6803e-19	2.4442e-17	2.743e-17	0.0016653	-9.9977e-06	0.0001676	-0.00012684	-7.1735e-05	-0.0001676	-0.0001676
0.25	0.05	0.05	0.375	0.18	0.045	0.05	0.1	1	-2	3.1907e-19	0.0038299	-1.2318e-19	3.6643e-19	8.8641e-19	0.0016653	0.00012061	0.00016873	-0.00011494	-3.0084e-05	-0.00016873	-0.00016873
0.25	0.05	0.05	0.4	0.18	0.02	0.05	0.1	1	-2	-1.4136e-19	0.0038299	3.1415e-20	-3.2003e-19	-1.3332e-18	0.0016653	0.00012256	0.00017146	-0.0001077	-2.47e-05	-0.00017146	-0.00017146
0.275	0.05	0.05	0.025	0.1725	0.3775	0.05	0.1	-2	-2	4.7353e-06	0.0012968	6.1754e-06	-6.6246e-06	0.00084335	-6.6246e-06	4.472e-05	8.3935e-05	5.5045e-05	-3.7405e-06	8.3935e-05	8.3935e-05
0.275	0.05	0.05	0.05	0.1725	0.3525	0.05	0.1	1	-2	3.1212e-16	0.00015851	2.8294e-18	-4.4534e-17	-8.1364e-33	0.0001072	7.6871e-06	1.0754e-05	1.0025e-05	1.0754e-05	3.088e-09	1.0754e-05
0.275	0.05	0.05	0.075	0.1725	0.3275	0.05	0.1	1	-2	4.8437e-21	0.00043477	1.4494e-20	-1.7641e-33	-1.3553e-20	0.00030287	1.6423e-05	2.2975e-05	2.1417e-05	2.2975e-05	6.3018e-06	2.2975e-05
0.275	0.05	0.05	0.1	0.1725	0.3025	0.05	0.1	1	-2	1.0226e-19	0.00072135	-1.3073e-19	-5.0822e-19	-9.0002e-19	0.00048927	2.0406e-05	2.8547e-05	2.6612e-05	2.8547e-05	-9.5101e-08	2.8547e-05
0.275	0.05	0.05	0.125	0.1725	0.2775	0.05	0.1	1	-2	2.1833e-19	0.0010651	3.7193e-16	-6.5011e-17	-6.385e-16	0.00069891	2.3636e-05	3.3066e-05	3.0824e-05	3.3066e-05	-1.1435e-05	3.3066e-05
0.275	0.05	0.05	0.15	0.1725	0.2525	0.05	0.1	1	-2	-9.5646e-20	0.0014226	8.4388e-17	0.00041986	-4.7483e-17	0.00048362	2.6902e-05	3.7636e-05	3.5084e-05	3.7636e-05	-2.4342e-05	3.7636e-05
0.275	0.05	0.05	0.175	0.1725	0.2275	0.05	0.1	1	-2	-1.2435e-19	0.0018072	3.5519e-19	0.0011219	-7.499e-20	0	3.0639e-05	4.2864e-05	3.9957e-05	4.2864e-05	-2.7501e-05	4.2864e-05
0.275	0.05	0.05	0.2	0.1725	0.2025	0.05	0.1	1	-2	1.5991e-20	0.0024529	-1.4284e-19	0.0015506	-4.8801e-20	0	1.274e-05	5.0395e-05	4.6978e-05	5.0395e-05	3.7475e-05	5.0395e-05
0.275	0.05	0.05	0.225	0.1725	0.1775	0.05	0.1	1	-2	1.2059e-19	0.002456	1.1738e-16	0.0010827	-1.9257e-17	-2.1399e-17	6.9283e-05	9.6926e-05	-5.387e-06	-9.6926e-05	-9.6926e-05	-9.6926e-05
0.275	0.05	0.05	0.25	0.1725	0.1525	0.05	0.1	1	-2	5.2001e-16	0.0020804	0.00016302	0.00010346	-6.4979e-17	-7.4007e-17	0.00010292	0.00014399	-8.0978e-05	-0.00014399	-0.00014399	-0.00014399
0.275	0.05	0.05	0.275	0.1725	0.1275	0.05	0.1	1	-2	1.5419e-19	0.0020365	0.00010665	0.00013466	-1.4631e-19	-1.4182e-20	0.00010177	0.00014237	-9.0456e-05	-0.00014237	-0.00014237	-0.00014237
0.275	0.05	0.05	0.3	0.1725	0.1025	0.05	0.1	1	-2	4.2018e-17	0.0020357	5.0587e-05	0.0001903	-2.5918e-17	-3.5517e-17	0.0001007	0.00014088	-9.9203e-05	-0.00014088	-0.00014088	-0.00014088
0.275	0.05	0.05	0.325	0.1725	0.0775	0.05	0.1	1	-2	9.6429e-17	0.002059	0.0004029	-3.455e-17	-2.0183e-17	-2.926e-17	0.00010704	0.00014974	-4.7262e-05	-0.00014974	-0.00014974	-0.00014974
0.275	0.05	0.05	0.35	0.1725	0.0525	0.05	0.1	1	-2	1.2368e-16	0.0038299	-1.0898e-19	4.1891e-19	1.523e-18	0.0016653	0.00011176	0.00015635	-0.0001324	-3.2496e-05	-0.00015635	-0.00015635
0.275	0.05	0.05	0.375	0.1725	0.0275	0.05	0.1	1	-2	1.1996e-16	0.0038299	-6.365e-19	2.7983e-19	9.4397e-19	0.0016653	0.00011232	0.00015713	-0.00012549	-3.561e-05	-0.00015713	-0.00015713
0.3	0.05	0.05	0.025	0.165	0.36	0.05	0.1	-2	-2	-1.6363e-06	0.0012938	2.5431e-06	-2.7281e-06	0.00083011	-2.7281e-06	2.7511e-05	8.4761e-05	5.2273e-05	-1.1902e-05	8.4761e-05	8.4761e-05
0.3	0.05	0.05	0.05	0.165	0.335	0.05	0.1	1	-2	5.9846e-16	0.00017032	7.4944e-18	-1.0908e-16	2.9414e-33	0.00011616	8.3359e-06	1.1662e-05	1.0871e-05	1.1662e-05	3.0467e-06	1.1662e-05
0.3	0.05	0.05	0.075	0.165	0.31	0.05	0.1	1	-2	6.682e-20	0.00044875	4.3615e-20	-1.1124e-32	-2.8789e-16	0.00031243	1.6959e-05	2.3725e-05	2.2116e-05	2.3725e-05	1.0252e-05	2.3725e-05
0.3	0.05	0.05	0.1	0.165	0.285	0.05	0.1	1	-2	1.8717e-20	0.0007436	-3.7798e-20	-3.0107e-17	-4.1818e-17	0.00050308	2.0989e-05	2.9364e-05	2.7373e-05	2.9364e-05	3.3786e-06	2.9364e-05
0.3	0.05	0.05	0.125	0.165	0.26	0.05	0.1	1	-2	9.0767e-20	0.0011015	3.606e-17	-1.4522e-16	-6.2905e-17	0.00071959	2.4358e-05	3.4077e-05	3.1766e-05	3.4077e-05	-9.7672e-06	3.4077e-05
0.3	0.05	0.05	0.15	0.165	0.235	0.05	0.1	1	-2	0	0.0014899	1.609e-19	0.00038444	-6.9299e-19	0.00055476	2.795e-05	3.9101e-05	3.645e-05	3.9101e-05	-2.7765e-05	3.9101e-05
0.3	0.05	0.05	0.175	0.165	0.21	0.05	0.1	1	-2	-4.3102e-20	0.0019591	1.9851e-19	0.0011979	-1.5644e-19	0	3.2446e-05	4.5391e-05	4.2313e-05	4.5391e-05	-4.5391e-05	4.3864e-05
0.3	0.05	0.05	0.2	0.165	0.185	0.05	0.1	1	-2	-3.0955e-19	0.0027389	3.7965e-19	0.00025366	-1.3463e-16	0.0014021	3.9779e-05	5.565e-05	5.1876e-05	5.565e-05	-4.2432e-05	5.565e-05
0.3	0.05	0.05	0.225	0.165	0.16	0.05	0.1	1	-2	1.7488e-19	0.0021403	0.00024384	0.00012689	-3.4323e-19	-5.001e-21	9.2981e-05	0.00013008	-4.8664e-05	-0.00013008	-0.00013008	-0.00013008
0.3	0.05	0.05	0.25	0.165	0.135	0.05	0.1	1	-2	8.2743e-19	0.0020825	0.00017693	9.0717e-05	3.9041e-20	-4.7617e-19	9.9629e-05	0.00013938	-8.1385e-05	-0.00013938	-0.00013938	-0.00013938
0.3	0.05	0.05	0.275	0.165	0.11	0.05	0.1	1	-2	5.2683e-16	0.0020386	0.00010473	0.00013779	-4.6654e-17	-5.8361e-17	9.8088e-05	0.00013722	-9.4433e-05	-0.00013722	-0.00013722	-0.00013722
0.3	0.05	0.05	0.3	0.165	0.085	0.05	0.1	1	-2	8.99e-19	0.0020382	0.00017302	6.9277e-05	1.3435e-20	-4.9358e-20	9.7169e-05	0.00013594	-0.00010221	-0.00013594	-0.00013594	-0.00013594
0.3	0.05	0.05	0.325	0.165	0.06	0.05	0.1	1	-2	2.1782e-16	0.0020667	0.00044525	-6.056e-17	-3.4802e-17	-5.0402e-17	0.00010432	0.00014594	-4.1675e-05	-0.00014594	-0.00014594	-0.00014594
0.3	0.05	0.05	0.35	0.165	0.035	0.05	0.1	1	-2	7.4415e-16	0.0038298	2.3699e-19	4.1647e-19	8.0454e-19	0.0016652	0.00010686	0.00014949	-0.00012741	-4.2254e-05	-0.00014949	-0.00014949
0.325	0.05	0.05	0.025	0.1575	0.3425	0.05	0.1	1	-2	-5.788e-20	0.001309	2.3219e-16	-2.0898e-17	0.00083505	5.604e-06	1.6217e-05	8.5667e-05	4.9914e-05	-1.4911e-05	8.5667e-05	8.5667e-05
0.325	0.05	0.05	0.05	0.1575	0.3175	0.05	0.1	1	-2	2.4233e-19	0.00018319	-3.4412e-21	1.0924e-19	0	0.00012617	9.0755e-06	1.2696e-05	1.1835e-05	1.2696e-05	6.7259e-06	1.2696e-05
0.325	0.05	0.05	0.075	0.1575	0.2925	0.05	0.1	1	-2	1.752e-20	0.0004646	8.1324e-20	2.0128e-32	-1.2078e-16	0.00032355	1.7616e-05	2.4645e-05	2.2973e-05	2.4645e-05	1.4741e-05	2.4645e-05
0.325	0.05	0.05	0.1	0.1575	0.2675	0.05	0.1	1	-2	-8.3525e-20	0.00076932	8.8395e-20	5.9205e-16	-1.742e-15	0.00051952	2.1727e-05	3.0395e-05	2.8334e-05	3.0395e-05	7.6581e-06	3.0395e-05
0.325	0.05	0.05	0.125	0.1575	0.2425	0.05	0.1	1	-2	-1.4143e-20	0.0011441	1.2914e-19	-1.369e-19	-3.3881e-21	0.00074494	2.5303e-05	3.5399e-05	3.2999e-05	3.5399e-05	-6.4084e-06	3.5399e-05
0.325	0.05	0.05	0.15	0.1575	0.2175	0.05	0.1	1	-2	-9.5162e-20	0.0015746	6.7943e-21	0.00035241	-2.5868e-18	0.0006356	2.9388e-05	4.1113e-05	3.8326e-05	4.1113e-05	-2.698e-05	4.1113e-05
0.325	0.05	0.05	0.175	0.1575	0.1925	0.05	0.1	1	-2	7.7655e-22	0.0021542	1.627e-19	0.00026712	-4.7292e-17	0.001041	3.5115e-05	4.9125e-05	4.5794e-05	4.9125e-05	-4.9125e-05	4.4109e-05
0.325	0.05	0.05	0.2	0.1575	0.1675	0.05	0.1	1	-2	2.9061e-16	0.0012551	0.00015888	0.0004768	-4.9835e-17	-8.1725e-36	4.3537e-05	6.0908e-05	0.00011402	3.6988e-05	-6.0908e-05	-6.0908e-05
0.325	0.05	0.05	0.225	0.1575	0.1425	0.05	0.1	1	-2	9.6585e-19	0.0019452	0.00024066	0.00011282	-5.7304e-21	-2.5274e-19	8.0981e-05	0.00011329	-1.7743e-05	-0.00011329	-0.00011329	-0.00011329
0.325	0.05	0.05	0.25	0.1575	0.1175	0.05	0.1	1	-2	-2.7923e-20	0.0020847	0.00020628	6.2651e-05	-2.2897e-19	-5.1439e-19	9.7305e-05	0.00013613	-7.9157e-05	-0.00013613	-0.00013613	-0.00013613
0.325	0.05	0.05	0.275	0.1575	0.0925	0.05	0.1	1	-2	7.3269e-20	0.0020409	0.00010508	0.00013878	-6.7072e-21	1.3923e-20	9.526e-05	0.00013327	-9.6929e-05	-0.00013327	-0.00013327	-0.00013327
0.325	0.05	0.05	0.3	0.1575	0.0675	0.05	0.1	1	-2	5.0956e-16	0.0020435	0.0002869	0	-2.5216e-17	-3.3071e-17	9.4506e-05	0.00013221	-0.00010348	-0.00013221	-0.00013221	-0.00013221
0.325	0.05	0.05	0.325	0.1575	0.0425	0.05	0.1	1	-2	5.0485e-17	0.0038299	-1.3621e-19	0	4.7667e-19	0.0016653	0.00010342	0.00014468	-0.00012783	-4.2894e-05	-0.00014468	-0.00014468
0.325	0.05	0.05	0.35	0.1575	0.0175	0.05	0.1	1	-2	2.6199e-16	0.0038299	-8.0658e-20	-1.5022e-17	-1.02e-16	0.0016653	0.00010333	0.00014455	-0.00012592	-4.5468e-05	-0.00014455	-0.00014455
0.35	0.05	0.05	0.025	0.15	0.325	0.05	0.1	1	-2	-1.5495e-19	0.0012359	5.7239e-16	-4.9265e-17	0.0007733	2.6061e-05	7.9535e-06	8.6708e-05	4.7375e-05	-1.6022e-05	8.6708e-05	8.6708e-05
0.35	0.05	0.05	0.05	0.15	0.3	0.05	0.1	1	-2	3.5035e-16	0.00019774	4.5247e-18	-6.4336e-17	-6.7763e-21	0.00013743	9.9405e-06	1.3907e-05	1.2964e-05	1.3907e-05	1.0903e-05	1.3907e-05
0.35	0.05	0.05	0.075	0.15	0.275	0.05	0.1	1	-2	-1.2421e-19	0.00048282	8.4587e-20	-7.1828e-19	-4.6e-18	0.0003363	1.8425e-05	2.5776e-05	2.4028e-05	2.5776e-05	1.9579e-05	2.5776e-05
0.35	0.05	0.05	0.1	0.15	0.25	0.05	0.1	1	-2	5.1671e-20	0.00079913	-3.7118e-20	6.6694e-16	-1.9042e-15	0.00053866	2.2664e-05	3.1706e-05	2.9556e-05	3.1706e-05	1.2335e-05	3.1706e-05
0.35	0.05	0.05	0.125	0.15	0.225	0.05	0.1	1	-2	-7.3914e-20	0.0011938	8.0842e-19	-8.7016e-19	-4.9384e-19	0.00077488	2.6567e-05	3.7166e-05	3.4646e-05	3.7166e-05	-2.281e-06	3.7166e-05
0.35	0.05	0.05	0.15	0.15	0.2	0.05	0.1	1	-2	1.8341e-19	0.00168	2.5901e-19	0.00031906	-6.8151e-17	0.00073116	3.1449e-05	4.3996e-05	4.1013e-05	4.3996e-05	-2.4312e-05	4.3996e-05
0.35	0.05	0.05	0.175	0.15	0.175	0.05	0.1	1	-2	8.5836e-16	0.0014227	0.00019678	0.00060897	-1.5285e-16	6.8582e-20	4.6193e-05	6.4623e-05	0.00017839	6.4623e-05	-6.4623e-05	-6.4623e-05
0.35	0.05	0.05	0.2	0.15	0.15	0.05	0.1	1	-2	1.7801e-17	0.0011077	0.00015803	0.00043289	-6.5266e-19	0	3.7019e-05	5.179e-05	0.00012545	3.7009e-05	-5.179e-05	-5.179e-05
0.35	0.05	0.05	0.225	0.15	0.125	0.05	0.1	1	-2	2.2966e-15	0.0017821	0.00025057	9.6094e-05	-1.0164e-16	-9.9966e-17	7.1375e-05	9.9853e-05	1.2385e-05	-9.9853e-05	-9.9853e-05	-9.9853e-05
0.35	0.05	0.05	0.25	0.15	0.1	0.05	0.1	1	-2	3.8466e-16	0.0020872	0.0002635	6.8477e-06	-2.1288e-17	-2.3154e-17	9.5734e-05	0.00013393	-7.385e-05	-0.00013393	-0.00013393	-0.00013393
0.35	0.05	0.05	0.275	0.15	0.075	0.05	0.1	1	-2	1.8002e-15	0.0020435	0.00010535	0.00014	-8.0713e-17	-9.6097e-17	9.2968e-05	0.00013006	-9.8436e-05	-0.00013006	-0.00013006	-0.00013006
0.35	0.05	0.05	0.3	0.15	0.05	0.05	0.1	1	-2	1.0445e-15	0.002052	0.00035618	2.7105e-20	-4.2254e-17	-5.4997e-17	9.245e-05	0.00012934	-0.00010304	-0.00012934	-0.00012934	-0.00012934
0.35	0.05	0.05	0.325	0.15	0.025	0.05	0.1	1	-2	4.5037e-16	0.0038299	7.8802e-20	5.6622e-19	0	0.0016653	0.00010052	0.00014063	-0.00012211	-4.9795e-05	-0.00014063	-0.00014063
0.375	0.05	0.05	0.025	0.1425	0.3075	0.05	0.1	1	-2	-5.4269e-20	0.0011629	5.5788e-16	-4.4944e-17	0.00071115	4.6713e-05	1.4951e-06	8.7908e-05	4.4347e-05	-1.635e-05	8.7908e-05	8.7908e-05
0.375	0.05	0.05	0.05	0.1425	0.2825	0.05	0.1	1	-2	2.5871e-16	0.00021384	3.0113e-18	-4.2308e-17	-8.9868e-33	0.00014979	1.0942e-05	1.4918e-05	1.4269e-05	1.5307e-05	1.5307e-05	1.5307e-05
0.375	0.05	0.05	0.075	0.1425	0.2575	0.05	0.1	1	-2	-9.0776e-21	0.00050393	-2.9986e-20	-1.0655e-17	-1.9732e-16	0.00035093	1.9429e-05	2.7181e-05	2.5338e-05	2.7181e-05	2.4763e-05	2.7181e-05
0.375	0.05	0.05	0.1	0.1425	0.2325	0.05	0.1	1	-2	-3.7774e-20	0.0008339	2.2759e-19	-5.8045e-16	-6.8871e-17	0.00056083	2.3874e-05	3.3399e-05	3.1134e-05	3.3399e-05	1.7314e-05	3.3399e-05
0.375	0.05	0.05	0.125	0.1425	0.2075	0.05	0.1	1	-2	-3.7567e-20	0.0012522	9.2062e-17	-2.2713e-16	-6.2606e-17	0.00080994	2.8307e-05	3.9601e-05	3.6916e-05	3.9601e-05	2.3223e-06	3.9601e-05
0.375	0.05	0.05	0.15	0.1425	0.1825	0.05	0.1	1	-2	-3.0453e-19	0.00212	0.00028005	0.00099635	-5.2754e-17	1.3297e-20	6.2802e-05	8.7859e-05	0.00030771	8.7859e-05	-8.7859e-05	-8.7859e-05
0.375	0.05	0.05	0.175	0.1425	0.1575	0.05	0.1	1	-2	1.8484e-16	0.0011977	0.00016807	0.00050528	-1.6892e-17	1.0842e-19	3.8442e-05	5.3779e-05	0.00014638	5.3779e-05	-5.3779e-05	-5.3779e-05
0.375	0.05	0.05	0.2	0.1425	0.1325	0.05	0.1	1	-2	-1.11e-19	0.0011356	0.00024733	0.00020624	3.1754e-20	1.1108e-20	3.3703e-05	4.715e-05	0.00013601	9.2587e-06	-4.715e-05	-4.715e-05
0.375	0.05	0.05	0.225	0.1425	0.1075	0.05	0.1	1	-2	1.0738e-15	0.001639	0.00027711	6.8405e-05	-6.477e-17	-6.3889e-17	6.3796e-05	8.9249e-05	4.5156e-05	-8.9249e-05	-8.9249e-05	-8.9249e-05
0.375	0.05	0.05	0.25	0.1425	0.0825	0.05	0.1	1	-2	5.6348e-18	0.0020705	8.9755e-05	0.0004067	-5.2658e-19	-7.8397e-19	9.3641e-05	0.000131	-7.5605e-05	-0.000131	-0.000131	-0.000131
0.375	0.05	0.05	0.275	0.1425	0.0575	0.05	0.1	1	-2	-5.307e-20	0.0020464	0.0001011	0.00014591	-2.1635e-18	2.1143e-21	9.1067e-05	0.0001274	-9.8957e-05	-0.0001274	-0.0001274	-0.0001274
0.375	0.05	0.05	0.3	0.1425	0.0325	0.05	0.1	1	-2	1.311e-18	0.0020591	0.00038364	-6.4368e-21	8.9856e-21	-6.8081e-20	9.1103e-05	0.00012745	-9.8633e-05	-0.00012745	-0.00012745	-0.00012745
0.4	0.05	0.05	0.025	0.135	0.29	0.05	0.1	1	-2	-1.2115e-19	0.0010891	7.2204e-18	-1.3918e-17	0.00064769	6.7775e-05	-3.7937e-06	8.9289e-05	4.0574e-05	-1.6222e-05	8.9289e-05	8.9289e-05
0.4	0.05	0.05	0.05	0.135	0.265	0.05	0.1	1	-2	1.6309e-20	0.0002323	-5.5035e-20	1.0195e-19	1.3215e-34	0.00016374	1.2243e-05	1.1705e-05	1.5966e-05	1.7128e-05	1.7128e-05	1.7128e-05
0.4	0.05	0.05	0.075	0.135	0.24	0.05	0.1	1	-2	-4.1829e-20	0.00052853	-8.3989e-21	3.3953e-34	-2.8038e-18	0.00036776	2.0088e-05	2.8987e-05	2.7022e-05	2.8987e-05	2.8987e-05	2.8987e-05
0.4	0.05	0.05	0.1	0.135	0.215	0.05	0.1	1	-2	-8.3827e-20	0.00087475	5.2054e-20	6.9377e-18	-1.8638e-17	0.00058663	2.5475e-05	3.5639e-05	3.3222e-05	3.5639e-05	2.2698e-05	3.5639e-05
0.4	0.05	0.05	0.125	0.135	0.19	0.05	0.1	1	-2	1.5468e-19	0.001321	1.2511e-19	-6.45e-17	-7.2846e-17	0.000851	3.0792e-05	4.3078e-05	4.0157e-05	4.3078e-05	7.4853e-06	4.3078e-05
0.4	0.05	0.05	0.15	0.135	0.165	0.05	0.1	1	-2	1.2092e-15	0.001462	0.00019908	0.00067404	-1.536e-16	2.633e-21	4.4984e-05	6.2932e-05	0.00021876	6.2932e-05	-6.2932e-05	-6.2932e-05
0.4	0.05	0.05	0.175	0.135	0.14	0.05	0.1	1	-2	4.3041e-16	0.0010731	0.00015709	0.00044743	-1.0511e-16	0	3.3575e-05	4.6971e-05	0.00013733	4.0362e-05	-4.6971e-05	-4.6971e-05
0.4	0.05	0.05	0.2	0.135	0.115	0.05	0.1	1	-2	4.7944e-16	0.001069	0.00026349	0.00016355	-3.3797e-17	5.2242e-21	3.0923e-05	4.326e-05	0.0001582	-2.1711e-05	-4.326e-05	-4.326e-05
0.4	0.05	0.05	0.225	0.135	0.09	0.05	0.1	1	-2	2.5326e-19	0.0014564	0.00014933	0.00035949	1.5603e-20	-8.0317e-22	5.8009e-05	8.1153e-05	8.2765e-05	-8.1153e-05	-8.1153e-05	-8.1153e-05
0.4	0.05	0.05	0.25	0.135	0.065	0.05	0.1	1	-2	1.3658e-19	0.0020745	7.762e-05	0.00044177	4.7574e-21	-1.8116e-19	9.115e-05	0.00012752	-7.6198e-05	-0.00012752	-0.00012752	-0.00012752
0.4	0.05	0.05	0.275	0.135	0.04	0.05	0.1	1	-2	2.1669e-15	0.0020497	6.6151e-05	0.00018273	-8.3599e-17	-9.5342e-17	8.9507e-05	0.00012522	-9.8148e-05	-0.00012522	-0.00012522	-0.00012522
0.4	0.05	0.05	0.3	0.135	0.015	0.05	0.1	1	-2	3.3057e-16	0.0038299	7.9299e-20	2.9905e-19	-6.4961e-33	0.0016653	9.6783e-05	0.0001354	-0.00011234	-5.4018e-05	-0.0001354	-0.0001354
0.425	0.05	0.05	0.025	0.1275	0.2725	0.05	0.1	1	-2	1.8194e-19	0.0010143	8.7495e-19	-1.675e-18	0.00058242	8.9397e-05	-8.2868e-06	9.0881e-05	3.5753e-05	-1.5596e-05	9.0881e-05	9.0881e-05
0.425	0.05	0.05	0.05	0.1275	0.2475	0.05	0.1	1	-2	4.0786e-18	0.0002534	3.775e-19	-8.7031e-18	-2.9711e-18	0.00017944	1.3795e-05	8.1654e-06	1.799e-05	1.9299e-05	1.9299e-05	1.9299e-05
0.425	0.05	0.05	0.075	0.1275	0.2225	0.05	0.1	1	-2	6.3325e-21	0.00055744	-2.3408e-19	-4.1659e-18	-3.2454e-17	0.00038727	2.0122e-05	3.133e-05	2.9206e-05	3.133e-05	3.133e-05	3.133e-05
0.425	0.05	0.05	0.1	0.1275	0.1975	0.05	0.1	1	-2	2.883e-20	0.00092314	2.3698e-19	-1.2681e-15	-1.3359e-16	0.00061687	2.4001e-05	3.868e-05	3.6057e-05	3.868e-05	2.1168e-05	3.868e-05
0.425	0.05	0.05	0.125	0.1275	0.1725	0.05	0.1	1	-2	-1.054e-19	0.0014007	1.6955e-19	-8.8064e-18	-1.4278e-17	0.00089825	3.4417e-05	4.8149e-05	4.4884e-05	4.8149e-05	1.3638e-05	4.8149e-05
0.425	0.05	0.05	0.15	0.1275	0.1475	0.05	0.1	1	-2	4.5893e-16	0.0011915	0.00016741	0.00054363	-4.0234e-17	0	3.6396e-05	5.0918e-05	0.00017936	5.0918e-05	-5.0918e-05	-5.0918e-05
0.425	0.05	0.05	0.175	0.1275	0.1225	0.05	0.1	1	-2	6.6757e-17	0.00099686	0.00015707	0.0004079	-5.7739e-18	0	3.022e-05	4.2277e-05	0.00014903	1.5335e-05	-4.2277e-05	-4.2277e-05
0.425	0.05	0.05	0.2	0.1275	0.0975	0.05	0.1	1	-2	1.1634e-20	0.0010183	0.00030326	0.00010639	-2.0747e-16	-1.2418e-21	3.0378e-05	4.2498e-05	0.00018686	-4.2498e-05	-4.2498e-05	-4.2498e-05
0.425	0.05	0.05	0.225	0.1275	0.0725	0.05	0.1	1	-2	2.0713e-17	0.0014254	0.00014418	0.00041648	-1.6976e-17	8.7815e-20	5.3428e-05	7.4744e-05	0.00011959	-7.4744e-05	-7.4744e-05	-7.4744e-05
0.425	0.05	0.05	0.25	0.1275	0.0475	0.05	0.1	1	-2	1.5212e-15	0.0020519	0	0.00049884	-9.9934e-17	-1.0056e-16	8.8132e-05	0.00012329	-7.458e-05	-0.00012329	-0.00012329	-0.00012329
0.425	0.05	0.05	0.275	0.1275	0.0225	0.05	0.1	1	-2	8.6393e-19	0.0020534	0.00014019	0.00011083	2.7137e-20	-6.2713e-18	8.8313e-05	0.00012355	-9.5239e-05	-0.00012355	-0.00012355	-0.00012355
0.45	0.05	0.05	0.025	0.12	0.255	0.05	0.1	1	-2	1.449e-19	0.00093795	2.1671e-17	-3.3339e-17	0.00051482	0.00011177	-1.2222e-05	9.274e-05	2.9448e-05	-1.4158e-05	9.274e-05	9.274e-05
0.45	0.05	0.05	0.05	0.12	0.23	0.05	0.1	1	-2	3.7522e-20	0.00027765	1.3493e-19	-6.3527e-21	-9.8333e-20	0.00019723	1.5689e-05	4.1957e-06	2.046e-05	2.1949e-05	2.1949e-05	2.1949e-05
0.45	0.05	0.05	0.075	0.12	0.205	0.05	0.1	1	-2	1.1457e-20	0.00059168	-9.3876e-20	-1.585e-17	-5.9158e-17	0.00041007	2.066e-05	3.4342e-05	3.2013e-05	3.4342e-05	3.4342e-05	3.4342e-05
0.45	0.05	0.05	0.1	0.12	0.18	0.05	0.1	1	-2	-3.3502e-20	0.00098059	1.087e-19	-3.0936e-18	-2.3874e-18	0.00065237	2.7888e-05	4.2954e-05	4.0042e-05	4.2954e-05	2.9855e-05	4.2954e-05
0.45	0.05	0.05	0.125	0.12	0.155	0.05	0.1	1	-2	-1.4194e-20	0.0015043	3.5312e-05	-2.825e-19	-1.2599e-19	0.00090723	4.638e-05	6.4884e-05	0.00015742	4.9928e-05	-6.4884e-05	6.4884e-05
0.45	0.05	0.05	0.15	0.12	0.13	0.05	0.1	1	-2	2.4164e-20	0.0010577	0.00015581	0.00047718	6.1698e-21	5.7901e-20	3.1555e-05	4.4145e-05	0.00015918	4.4145e-05	-4.4145e-05	-4.4145e-05
0.45	0.05	0.05	0.175	0.12	0.105	0.05	0.1	1	-2	3.542e-16	0.0010376	0.00027855	0.00015466	-2.2247e-17	-4.6077e-20	2.7725e-05	3.8786e-05	0.0001738	-1.8266e-05	-3.8786e-05	-3.8786e-05
0.45	0.05	0.05	0.2	0.12	0.08	0.05	0.1	1	-2	-2.8682e-19	0.0010268	0.00019203	0.00037573	-5.7099e-18	-8.4522e-20	3.2875e-05	4.5991e-05	0.00022012	-4.5991e-05	-4.5991e-05	-4.5991e-05
0.45	0.05	0.05	0.225	0.12	0.055	0.05	0.1	1	-2	2.4124e-19	0.0013875	0.0001381	0.0004443	-2.1572e-19	-1.1022e-19	5.1727e-05	7.2364e-05	0.00015893	-7.0442e-05	-7.2364e-05	-7.2364e-05
0.45	0.05	0.05	0.25	0.12	0.03	0.05	0.1	1	-2	6.4003e-20	0.0020886	8.497e-06	0.00044322	-4.8561e-20	-8.1315e-20	8.8353e-05	0.0001236	-7.8629e-05	-0.0001236	-0.0001236	-0.0001236
0.475	0.05	0.05	0.025	0.1125	0.2375	0.05	0.1	1	-2	7.5316e-20	0.0008594	2.7635e-18	-2.3717e-19	0.00044409	0.00013518	-1.5155e-05	9.5001e-05	2.2622e-05	2.1351e-05	6.2196e-05	9.5001e-05
0.475	0.05	0.05	0.05	0.1125	0.2125	0.05	0.1	1	-2	2.3518e-20	0.00030577	1.3157e-17	-6.1227e-17	-9.5227e-17	0.00021755	1.8073e-05	-3.6205e-07	2.357e-05	2.5284e-05	2.5284e-05	2.5284e-05
0.475	0.05	0.05	0.075	0.1125	0.1875	0.05	0.1	1	-2	5.5194e-20	0.00063256	2.0462e-19	-2.6599e-17	-8.7476e-17	0.00043692	1.7286e-05	3.8283e-05	3.5687e-05	3.8283e-05	2.6366e-05	3.8283e-05
0.475	0.05	0.05	0.1	0.1125	0.1625	0.05	0.1	1	-2	5.825e-20	0.0010469	2.9683e-19	-2.0094e-18	-1.7862e-18	0.00069295	3.3012e-05	4.924e-05	4.5901e-05	4.924e-05	4.0414e-05	4.924e-05
0.475	0.05	0.05	0.125	0.1125	0.1375	0.05	0.1	1	-2	-2.5498e-19	0.0012299	0.00016308	0.00060861	-8.2888e-17	-1.0842e-19	3.6781e-05	5.1457e-05	0.00021916	5.1457e-05	-5.1457e-05	-5.1457e-05
0.475	0.05	0.05	0.15	0.1125	0.1125	0.05	0.1	1	-2	1.1248e-15	0.00098368	0.00015553	0.00043556	-3.3901e-17	-1.1869e-36	2.8458e-05	3.9812e-05	0.00016054	2.6759e-05	-3.9812e-05	-3.9812e-05
0.475	0.05	0.05	0.175	0.1125	0.0875	0.05	0.1	1	-2	-1.9735e-19	0.00098888	0.00032777	8.715e-05	-9.3258e-17	0	2.794e-05	3.9088e-05	0.00020498	-3.9088e-05	-3.9088e-05	-3.9088e-05
0.475	0.05	0.05	0.2	0.1125	0.0625	0.05	0.1	1	-2	8.2522e-20	0.001102	0.00017631	0.00044519	-1.9887e-18	-1.3684e-20	3.8841e-05	5.4338e-05	0.0002037	2.5548e-05	-5.4338e-05	-5.4338e-05
0.475	0.05	0.05	0.225	0.1125	0.0375	0.05	0.1	1	-2	-2.5498e-19	0.0012819	5.993e-06	0.00051184	-1.494e-18	-1.6766e-18	4.8709e-05	6.8143e-05	1.2373e-05	6.157e-05	-6.8143e-05	-6.8143e-05
0.475	0.05	0.05	0.25	0.1125	0.0125	0.05	0.1	1	-2	2.9112e-21	0.0021793	0.00040845	0.00017747	-5.2619e-50	-1.7381e-33	8.8799e-05	0.00012423	-8.7497e-05	-0.00010104	-0.00012423	-0.00012423
0.5	0.05	0.05	0.025	0.105	0.22	0.05	0.1	1	-2	-9.1796e-20	0.00077742	2.2235e-18	-1.1857e-18	0.00036889	0.00016015	-1.7375e-05	9.7742e-05	1.451e-05	7.8999e-05	1.1896e-05	9.7742e-05
0.5	0.05	0.05	0.05	0.105	0.195	0.05	0.1	1	-2	-6.9641e-23	0.00033873	5.2753e-18	-2.6119e-17	-4.342e-17	0.00024103	1.2983e-05	2.9606e-05	2.7598e-05	2.9606e-05	2.9606e-05	2.9606e-05
0.5	0.05	0.05	0.075	0.105	0.17	0.05	0.1	1	-2	2.4604e-20	0.00068125	2.7612e-19	-6.1918e-17	-2.054e-16	0.00046847	2.3375e-05	4.386e-05	4.0886e-05	4.386e-05	4.2506e-05	4.386e-05
0.5	0.05	0.05	0.1	0.105	0.145	0.05	0.1	1	-2	5.6218e-21	0.0011293	3.9463e-05	-4.7608e-19	-2.7978e-18	0.00069306	4.8889e-05	6.8395e-05	0.00019291	6.8395e-05	-6.8395e-05	6.8395e-05
0.5	0.05	0.05	0.125	0.105	0.12	0.05	0.1	1	-2	-8.1372e-20	0.0010918	0.00015096	0.00053547	-2.3016e-19	6.1562e-20	3.1811e-05	4.4503e-05	0.00019317	4.4503e-05	-4.4503e-05	-4.4503e-05
0.5	0.05	0.05	0.15	0.105	0.095	0.05	0.1	1	-2	6.2064e-20	0.00093886	0.00016406	0.00040263	4.6237e-21	0	2.625e-05	3.6724e-05	0.00018775	-1.1161e-05	-3.6724e-05	-3.6724e-05
0.5	0.05	0.05	0.175	0.105	0.07	0.05	0.1	1	-2	2.5748e-19	0.00094179	0.00021457	0.00033395	-1.2437e-16	-1.124e-16	3.1196e-05	4.3642e-05	0.00024255	-4.3642e-05	-4.3642e-05	-4.3642e-05
0.5	0.05	0.05	0.2	0.105	0.045	0.05	0.1	1	-2	5.2509e-20	0.0010498	1.3034e-05	0.00058143	-6.8109e-18	2.1684e-19	4.2342e-05	5.9235e-05	0.00015881	5.9235e-05	-5.9235e-05	-1.2358e-05
0.5	0.05	0.05	0.225	0.105	0.02	0.05	0.1	1	-2	6.8248e-19	0.0017852	5.3207e-05	0.00029961	-1.0543e-21	-1.6493e-19	6.9949e-05	9.7858e-05	-4.3424e-05	-9.7858e-05	-9.7858e-05	-9.7858e-05
0.525	0.05	0.05	0.025	0.0975	0.2025	0.05	0.1	1	-2	1.2949e-19	0.00069011	2.8026e-16	-2.5377e-17	0.00028701	0.00018751	4.8116e-05	0.00010104	9.4191e-05	0.00010104	0.00010104	0.00010104
0.525	0.05	0.05	0.05	0.0975	0.1775	0.05	0.1	1	-2	-1.7792e-21	0.00037772	1.4817e-17	-7.6606e-17	-1.3517e-16	0.00026839	1.4704e-05	3.5463e-05	3.3058e-05	3.5463e-05	3.5463e-05	3.5463e-05
0.525	0.05	0.05	0.075	0.0975	0.1525	0.05	0.1	1	-2	-3.8081e-21	0.00073687	-2.3604e-19	-5.8753e-17	-4.4497e-17	0.0004912	3.0971e-05	5.0487e-05	4.7063e-05	5.0487e-05	4.7371e-05	5.0487e-05
0.525	0.05	0.05	0.1	0.0975	0.1275	0.05	0.1	1	-2	-3.5508e-20	0.001045	4.1943e-05	-5.962e-17	-1.6267e-16	0.00063913	3.9181e-05	5.4813e-05	0.00016376	5.0589e-05	-5.4813e-05	5.4813e-05
0.525	0.05	0.05	0.125	0.0975	0.1025	0.05	0.1	1	-2	-6.265e-20	0.0010227	0.00014906	0.00049547	-8.706e-18	-1.0842e-19	2.8843e-05	4.0351e-05	0.00017874	4.0351e-05	-4.0351e-05	-4.0351e-05
0.525	0.05	0.05	0.15	0.0975	0.0775	0.05	0.1	1	-2	-1.2513e-19	0.00091055	0.00018348	0.00036855	-5.1742e-19	-5.5488e-33	2.6758e-05	3.7434e-05	0.00022404	-3.7434e-05	-3.7434e-05	-3.7434e-05
0.525	0.05	0.05	0.175	0.0975	0.0525	0.05	0.1	1	-2	-1.0686e-19	0.0010298	0.00019234	0.00041555	-6.6094e-17	0	3.7074e-05	5.1865e-05	0.00021456	3.7492e-05	-5.1865e-05	-5.1865e-05
0.525	0.05	0.05	0.2	0.0975	0.0275	0.05	0.1	1	-2	1.917e-19	0.00092236	2.305e-05	0.00049581	-2.5574e-18	-1.0371e-19	4.1814e-05	5.8497e-05	9.247e-05	5.8497e-05	-5.8497e-05	5.8497e-05
0.55	0.05	0.05	0.025	0.09	0.185	0.05	0.1	1	-2	-1.9564e-20	0.00059496	1.6343e-19	-1.0842e-19	0.00019529	0.0002185	4.2492e-05	0.00010035	9.3543e-05	0.00010035	0.00010035	0.00010035
0.55	0.05	0.05	0.05	0.09	0.16	0.05	0.1	1	-2	5.6043e-20	0.00070321	1.1219e-19	-2.1456e-18	-3.1628e-18	0.00048319	-1.2669e-05	0.00012914	0.00016929	0.00012914	-0.00012914	0.00012914
0.55	0.05	0.05	0.075	0.09	0.135	0.05	0.1	1	-2	5.3011e-20	0.00081844	4.2166e-05	-2.9507e-18	-2.0751e-18	0.00050884	5.4115e-05	7.5706e-05	0.00026001	7.5706e-05	-7.5706e-05	7.5706e-05
0.55	0.05	0.05	0.1	0.09	0.11	0.05	0.1	1	-2	-6.0702e-20	0.00099909	4.5518e-05	-3.3176e-18	-2.6703e-18	0.00060764	3.4431e-05	4.8169e-05	0.00015118	4.1605e-05	-4.8169e-05	4.8169e-05
0.55	0.05	0.05	0.125	0.09	0.085	0.05	0.1	1	-2	-1.4861e-19	0.00098492	0.00015263	0.00046963	-4.2409e-18	0	2.6798e-05	3.749e-05	0.00024449	-3.749e-05	-3.749e-05	-3.749e-05
0.55	0.05	0.05	0.15	0.09	0.06	0.05	0.1	1	-2	6.6551e-20	0.00089878	0.00024523	0.00029496	-2.9704e-17	0	3.0691e-05	4.2935e-05	0.00026699	-4.2935e-05	-4.2935e-05	-4.2935e-05
0.55	0.05	0.05	0.175	0.09	0.035	0.05	0.1	1	-2	2.4459e-19	0.0009208	2.4177e-05	0.00051806	-5.6055e-17	-4.2753e-17	3.9519e-05	5.5287e-05	0.0001591	5.5287e-05	-5.5287e-05	7.9203e-06
0.575	0.05	0.05	0.025	0.0825	0.1675	0.05	0.1	1	-2	-6.8187e-20	0.00049229	-7.4575e-20	-3.8977e-17	9.2753e-05	0.00025382	3.7106e-05	9.8815e-05	9.2115e-05	9.8815e-05	9.8815e-05	9.8815e-05
0.575	0.05	0.05	0.05	0.0825	0.1425	0.05	0.1	1	-2	-1.6961e-19	0.0006142	1.0016e-34	-5.7385e-18	-1.0058e-17	0.00042655	7.0885e-05	9.9166e-05	0.0003875	9.9166e-05	-9.9166e-05	9.9166e-05
0.575	0.05	0.05	0.075	0.0825	0.1175	0.05	0.1	1	-2	4.7071e-20	0.00076547	4.4443e-05	-9.5557e-17	-9.5302e-17	0.00047292	4.4182e-05	6.181e-05	0.00021906	6.181e-05	-6.181e-05	6.181e-05
0.575	0.05	0.05	0.1	0.0825	0.0925	0.05	0.1	1	-2	4.8687e-20	0.00097377	5.1283e-05	-5.0249e-18	-4.5748e-18	0.00058671	3.1675e-05	4.4313e-05	0.00016563	1.577e-05	-4.4313e-05	4.4313e-05
0.575	0.05	0.05	0.125	0.0825	0.0675	0.05	0.1	1	-2	9.0682e-20	0.00096376	0.00015735	0.000453	-6.3745e-17	0	2.6674e-05	3.7316e-05	0.00024778	-3.7316e-05	-3.7316e-05	-3.7316e-05
0.575	0.05	0.05	0.15	0.0825	0.0425	0.05	0.1	1	-2	1.1255e-19	0.00096067	2.3545e-05	0.00056545	-8.1223e-21	-2.9033e-18	3.5945e-05	5.0286e-05	0.00022215	5.0286e-05	-5.0286e-05	-5.0286e-05
0.575	0.05	0.05	0.175	0.0825	0.0175	0.05	0.1	1	-2	1.9341e-15	0.0011975	7.9305e-05	0.00031052	-5.9908e-17	0	3.6606e-05	5.1211e-05	5.5699e-05	-6.1176e-06	-5.1211e-05	-5.1211e-05
0.6	0.05	0.05	0.025	0.075	0.15	0.05	0.1	1	-2	-2.5017e-20	0.00019786	3.1894e-18	-2.9151e-17	-3.536e-31	0.00014197	2.5184e-05	-3.645e-05	3.3978e-05	3.645e-05	3.645e-05	3.645e-05
0.6	0.05	0.05	0.05	0.075	0.125	0.05	0.1	1	-2	2.3975e-19	0.00056589	4.3637e-05	-1.2696e-16	-2.1339e-16	0.00035166	5.6045e-05	7.8406e-05	0.00031815	7.8406e-05	-7.8406e-05	7.8406e-05
0.6	0.05	0.05	0.075	0.075	0.1	0.05	0.1	1	-2	3.4953e-20	0.00074061	4.7711e-05	-1.5569e-16	-1.0248e-16	0.000454	3.9626e-05	5.5436e-05	0.00020212	5.5436e-05	-5.5436e-05	5.5436e-05
0.6	0.05	0.05	0.1	0.075	0.075	0.05	0.1	1	-2	-6.6871e-21	0.00095858	6.1084e-05	-2.6853e-16	-5.1708e-17	0.00056803	2.9752e-05	4.1623e-05	0.00019643	-2.2294e-05	-4.1623e-05	4.1623e-05
0.6	0.05	0.05	0.125	0.075	0.05	0.05	0.1	1	-2	9.5426e-20	0.00095606	0.0001398	0.00046707	-2.7114e-17	0	3.1278e-05	4.3758e-05	0.00029824	-4.3758e-05	-4.3758e-05	-4.3758e-05
0.6	0.05	0.05	0.15	0.075	0.025	0.05	0.1	1	-2	1.9608e-20	0.00095337	6.0443e-05	0.00045817	-5.7195e-19	0	3.663e-05	5.1245e-05	0.00012891	5.1245e-05	-5.1245e-05	5.1245e-05
0.625	0.05	0.05	0.025	0.0675	0.1325	0.05	0.1	1	-2	3.7847e-20	0.00035214	1.3387e-18	-2.5248e-17	1.5731e-20	0.00025174	5.1907e-05	7.2617e-05	0.00032567	7.2617e-05	-7.2617e-05	7.2617e-05
0.625	0.05	0.05	0.05	0.0675	0.1075	0.05	0.1	1	-2	-1.4289e-20	0.00053715	4.5774e-05	-1.2541e-16	-2.0513e-16	0.00033052	4.9376e-05	6.9077e-05	0.0002889	6.9077e-05	-6.9077e-05	6.9077e-05
0.625	0.05	0.05	0.075	0.0675	0.0825	0.05	0.1	1	-2	1.6431e-19	0.00072976	5.286e-05	-6.8747e-17	-5.1913e-17	0.00044229	3.707e-05	5.186e-05	0.00019415	5.186e-05	-5.186e-05	5.186e-05
0.625	0.05	0.05	0.1	0.0675	0.0575	0.05	0.1	1	-2	-2.4227e-20	0.00094947	8.0523e-05	-7.8347e-17	-5.2592e-17	0.00054357	2.8594e-05	4.0003e-05	0.00027201	-4.0003e-05	-4.0003e-05	-2.0919e-05
0.625	0.05	0.05	0.125	0.0675	0.0325	0.05	0.1	1	-2	1.4439e-19	0.00096765	0.00013071	0.00048481	-3.7409e-17	0	3.5563e-05	4.9752e-05	0.00024212	4.9752e-05	-4.9752e-05	-4.5478e-05
0.65	0.05	0.05	0.025	0.06	0.115	0.05	0.1	1	-2	3.6446e-20	0.00031882	6.49e-18	-1.0556e-16	1.6153e-20	0.00022869	4.4561e-05	6.2339e-05	0.00028889	6.2339e-05	-6.2339e-05	6.2339e-05
0.65	0.05	0.05	0.05	0.06	0.09	0.05	0.1	1	-2	-7.2089e-20	0.00052571	4.8855e-05	-7.6906e-19	-1.1568e-19	0.00032003	4.5941e-05	6.427e-05	0.00040453	-6.427e-05	-6.427e-05	6.427e-05
0.65	0.05	0.05	0.075	0.06	0.065	0.05	0.1	1	-2	-2.1888e-20	0.00072547	6.1308e-05	-1.4338e-17	-3.2335e-18	0.00043158	3.5175e-05	4.9208e-05	0.00020293	3.5229e-05	-4.9208e-05	4.9208e-05
0.65	0.05	0.05	0.1	0.06	0.04	0.05	0.1	1	-2	4.3561e-20	0.00095958	0.00011906	4.8416e-05	-9.2855e-18	0.0004643	3.3296e-05	4.658e-05	0.00034525	-4.658e-05	-4.658e-05	-4.658e-05
0.65	0.05	0.05	0.125	0.06	0.015	0.05	0.1	1	-2	7.419e-21	0.0010043	0.0003024	0.00033639	-3.266e-18	5.421e-20	3.2998e-05	4.6164e-05	0.00013771	4.6164e-05	-4.6164e-05	4.6164e-05
0.675	0.05	0.05	0.025	0.0525	0.0975	0.05	0.1	1	-2	3.4587e-20	0.00030349	1.805e-18	-2.3494e-17	-1.412e-20	0.0002181	4.0895e-05	5.7212e-05	0.00027246	5.7212e-05	-5.7212e-05	5.7212e-05
0.675	0.05	0.05	0.05	0.0525	0.0725	0.05	0.1	1	-2	3.5141e-20	0.00052201	5.3571e-05	-6.5092e-17	-6.182e-20	0.00031316	4.3688e-05	6.1118e-05	0.00039124	-6.1118e-05	-6.1118e-05	6.1118e-05
0.675	0.05	0.05	0.075	0.0525	0.0475	0.05	0.1	1	-2	-2.2033e-20	0.00072668	7.7571e-05	-2.2375e-16	-1.3899e-16	0.00041683	3.3387e-05	4.6708e-05	0.00026978	-3.9222e-05	-4.6708e-05	4.6708e-05
0.675	0.05	0.05	0.1	0.0525	0.0225	0.05	0.1	1	-2	2.5967e-21	0.00094269	3.104e-05	8.0349e-05	-4.3957e-18	0.0005098	3.4484e-05	4.8242e-05	0.0001694	4.8242e-05	-4.8242e-05	4.8242e-05
0.7	0.05	0.05	0.025	0.045	0.08	0.05	0.1	1	-2	9.4243e-20	0.00029592	1.3064e-17	-1.105e-16	1.3762e-20	0.00021293	3.8898e-05	5.4417e-05	0.00026565	5.4417e-05	-5.4417e-05	5.4417e-05
0.7	0.05	0.05	0.05	0.045	0.055	0.05	0.1	1	-2	-6.6071e-20	0.00052128	6.1016e-05	-7.8745e-17	-1.6663e-20	0.00030565	4.1637e-05	5.825e-05	0.00037911	-5.825e-05	-5.825e-05	5.825e-05
0.7	0.05	0.05	0.075	0.045	0.03	0.05	0.1	1	-2	-8.0569e-20	0.00072898	2.5588e-05	-7.1877e-17	-7.4013e-17	0.00047111	3.568e-05	4.9916e-05	0.00020211	4.9916e-05	-4.9916e-05	4.9916e-05
0.725	0.05	0.05	0.025	0.0375	0.0625	0.05	0.1	1	-2	2.239e-20	0.00029029	2.8082e-17	-9.5885e-17	5.5463e-33	0.00020909	3.7357e-05	5.2261e-05	0.00036577	-5.2261e-05	-5.2261e-05	5.2261e-05
0.725	0.05	0.05	0.05	0.0375	0.0375	0.05	0.1	1	-2	-1.9604e-20	0.00051153	2.3537e-05	-8.7294e-18	2.8557e-22	0.0003367	3.9196e-05	5.4834e-05	0.00036289	-5.4834e-05	-5.4834e-05	5.4834e-05
0.725	0.05	0.05	0.075	0.0375	0.0125	0.05	0.1	1	-2	1.1353e-20	0.00069833	3.8606e-05	3.3293e-05	-7.3349e-16	0.00040447	3.3799e-05	4.7284e-05	0.00019622	4.7284e-05	-4.7284e-05	4.7284e-05
0.75	0.05	0.05	0.025	0.03	0.045	0.05	0.1	1	-2	3.8668e-20	0.00028336	8.3009e-20	-4.1824e-19	-7.5906e-35	0.00020433	3.5621e-05	4.9832e-05	0.00035469	-4.9832e-05	-4.9832e-05	4.9832e-05
0.75	0.05	0.05	0.05	0.03	0.02	0.05	0.1	1	-2	-1.3978e-19	0.00049151	3.2954e-05	-1.5341e-16	-6.6484e-22	0.0003137	3.603e-05	5.0406e-05	0.00023857	5.0406e-05	-5.0406e-05	5.0406e-05
0.775	0.05	0.05	0.025	0.0225	0.0275	0.05	0.1	1	-2	3.6621e-20	0.00027297	1.9052e-33	-1.626e-21	3.6643e-35	0.00019709	3.331e-05	4.66e-05	0.00029257	-1.7501e-06	-4.66e-05	4.66e-05
0.025	0.075	0.05	0.025	0.2325	0.5175	0.075	0.1	1	-2	-5.2178e-21	0.00037882	-5.8098e-20	0.00012864	0	5.038e-05	-0.00010599	0.00010599	1.7952e-06	-0.00010599	-0.00010599	2.813e-05
0.025	0.075	0.05	0.05	0.2325	0.4925	0.075	0.1	1	-2	3.8555e-05	0.0002595	1.0978e-19	-1.7855e-31	-4.1799e-22	0.00015437	-7.292e-05	7.292e-05	3.541e-05	-7.292e-05	-7.292e-05	7.292e-05
0.025	0.075	0.05	0.075	0.2325	0.4675	0.075	0.1	1	-2	4.4046e-20	0.00032056	-4.0507e-20	2.2094e-16	-3.6042e-16	0.00017622	-6.7502e-05	6.7502e-05	1.2313e-05	-6.7502e-05	-6.7502e-05	-6.7502e-05
0.025	0.075	0.05	0.1	0.2325	0.4425	0.075	0.1	1	-2	5.421e-20	0.00030311	4.4683e-21	3.3e-19	6.1561e-21	0.00017782	-6.5568e-05	6.5568e-05	-6.9067e-06	-6.5568e-05	-6.5568e-05	-6.5568e-05
0.025	0.075	0.05	0.125	0.2325	0.4175	0.075	0.1	1	-2	1.4399e-21	0.00031192	9.4621e-20	0.00017681	-7.6241e-17	0	3.6851e-05	6.6e-05	-9.996e-06	-6.6e-05	-6.6e-05	-6.6e-05
0.025	0.075	0.05	0.15	0.2325	0.3925	0.075	0.1	1	-2	2.029e-19	0.00035728	2.0729e-17	0.00015999	-3.4243e-18	-1.573e-17	4.3997e-05	8.131e-05	-2.5105e-05	-8.131e-05	-8.131e-05	-8.131e-05
0.025	0.075	0.05	0.175	0.2325	0.3675	0.075	0.1	1	-2	-1.3892e-19	0.00040738	5.6349e-18	0.00012769	-1.3889e-18	-5.3724e-18	3.7391e-05	0.00010005	-4.6539e-05	-0.00010005	-0.00010005	-0.00010005
0.025	0.075	0.05	0.2	0.2325	0.3425	0.075	0.1	1	-2	-1.9905e-20	0.0004689	3.8399e-20	7.7975e-05	1.6154e-33	-7.3902e-20	-0.000122	0.000122	-8.8123e-05	-0.000122	-0.000122	-0.000122
0.025	0.075	0.05	0.225	0.2325	0.3175	0.075	0.1	1	-2	2.1684e-19	0.00055304	9.3751e-16	1.0853e-05	-7.5982e-17	-1.462e-16	-0.00015269	0.00015269	-0.00012209	-0.00015269	-0.00015269	-0.00015269
0.025	0.075	0.05	0.25	0.2325	0.2925	0.075	0.1	1	-2	1.0341e-06	0.00056733	6.975e-17	-2.0702e-16	-5.1587e-17	-8.7449e-17	-0.00015735	0.00015735	-0.00012122	-0.00015735	-0.00015735	-0.00015735
0.025	0.075	0.05	0.275	0.2325	0.2675	0.075	0.1	1	-2	1.2345e-19	0.00040153	0.00015606	7.7779e-33	-3.9925e-17	1.4713e-19	-0.00011226	0.00011226	7.0231e-05	-0.00011226	-0.00011226	-0.00011226
0.025	0.075	0.05	0.3	0.2325	0.2425	0.075	0.1	1	-2	0.00011023	0.00045814	0	-2.7303e-16	-8.9803e-17	-1.3438e-16	-6.7911e-05	0.00012194	-0.00010403	-0.00012194	-0.00012194	-0.00012194
0.025	0.075	0.05	0.325	0.2325	0.2175	0.075	0.1	1	-2	-1.121e-16	0.00056447	6.04e-17	1.4139e-15	-8.9935e-17	5.3271e-06	-0.00016506	0.00016506	-0.00016506	-8.4624e-05	-0.00016506	-0.00016506
0.025	0.075	0.05	0.35	0.2325	0.1925	0.075	0.1	1	-2	2.3717e-19	0.00052194	1.9995e-16	9.3255e-16	-1.6908e-16	6.3326e-05	-0.00015479	0.00015479	-0.00015479	-3.9145e-05	-0.00015479	-0.00015479
0.025	0.075	0.05	0.375	0.2325	0.1675	0.075	0.1	1	-2	9.6455e-33	0.00049559	3.4031e-18	7.9088e-18	-6.467e-19	9.7223e-05	-0.00014827	0.00014827	-0.00014745	-2.4307e-05	-0.00014827	-0.00014827
0.025	0.075	0.05	0.4	0.2325	0.1425	0.075	0.1	1	-2	-1.1972e-36	0.00047757	2.4014e-16	4.2485e-16	-1.7307e-16	0.00011816	-0.00014488	0.00014488	-9.9033e-05	-4.9675e-05	-0.00014488	-0.00014488
0.025	0.075	0.05	0.425	0.2325	0.1175	0.075	0.1	1	-2	-6.6952e-33	0.00046453	2.191e-16	3.9195e-16	-3.1949e-18	0.00013184	-0.00014242	0.00014242	-9.2642e-05	-4.0336e-05	-0.00014242	-0.00014242
0.025	0.075	0.05	0.45	0.2325	0.0925	0.075	0.1	1	-2	2.9816e-19	0.00045472	1.0069e-16	1.589e-16	-1.1676e-17	0.00014122	-0.00014057	0.00014057	-9.1916e-05	-2.9785e-05	-0.00014057	-0.00014057
0.025	0.075	0.05	0.475	0.2325	0.0675	0.075	0.1	1	-2	0	0.00044712	7.6502e-16	8.5596e-16	-8.4582e-17	0.00014791	-0.00013915	0.00013915	-9.216e-05	-2.1131e-05	-0.00013915	-0.00013915
0.025	0.075	0.05	0.5	0.2325	0.0425	0.075	0.1	1	-2	1.4908e-19	0.00044112	5.2275e-16	3.2364e-16	-5.7084e-17	0.00015283	-0.00013805	0.00013805	-9.0998e-05	-1.5813e-05	-0.00013805	-0.00013805
0.025	0.075	0.05	0.525	0.2325	0.0175	0.075	0.1	1	-2	4.7434e-20	0.0004363	1.3947e-16	5.1216e-17	-4.864e-17	0.00015655	-0.00013718	0.00013718	-8.5012e-05	-1.6673e-05	-0.00013718	-0.00013718
0.05	0.075	0.05	0.025	0.225	0.5	0.075	0.1	1	-2	8.5546e-38	0.00068065	-4.7069e-20	0.00025315	7.38e-21	5.9817e-05	7.2115e-05	0.00011561	1.0931e-05	-0.00011561	-0.00011561	0.00011561
0.05	0.075	0.05	0.05	0.225	0.475	0.075	0.1	1	-2	4.9425e-32	0.00029736	3.9836e-18	-5.2627e-32	4.6463e-32	0.00013768	-3.7189e-05	3.7189e-05	3.0353e-05	-3.7189e-05	-3.7189e-05	-3.7189e-05
0.05	0.075	0.05	0.075	0.225	0.45	0.075	0.1	1	-2	-2.4584e-32	0.0003299	-1.0758e-19	-2.9274e-17	-7.4591e-17	0.00016801	0.00024091	1.4842e-05	2.0754e-05	1.4842e-05	1.4842e-05	1.4842e-05
0.05	0.075	0.05	0.1	0.225	0.425	0.075	0.1	1	-2	1.7838e-19	0.00041817	-2.2382e-20	-1.0908e-22	-3.278e-17	0.0002268	0.00032805	1.8879e-05	2.6398e-05	1.8879e-05	1.8879e-05	1.8879e-05
0.05	0.075	0.05	0.125	0.225	0.4	0.075	0.1	1	-2	2.5093e-05	0.0004982	-8.8856e-20	0.00027374	-3.5677e-17	0	-8.1667e-05	8.1667e-05	-1.5804e-05	-8.1667e-05	-8.1667e-05	-8.1667e-05
0.05	0.075	0.05	0.15	0.225	0.375	0.075	0.1	1	-2	2.7105e-20	0.00061362	8.3603e-16	0.00027066	-3.8346e-17	-9.1853e-17	-9.4506e-05	9.4506e-05	-3.443e-05	-9.4506e-05	-9.4506e-05	-9.4506e-05
0.05	0.075	0.05	0.175	0.225	0.35	0.075	0.1	1	-2	0	0.00070322	3.5194e-16	0.00024551	-1.7119e-17	-4.5765e-17	-0.00011442	0.00011442	-6.2618e-05	-0.00011442	-0.00011442	-0.00011442
0.05	0.075	0.05	0.2	0.225	0.325	0.075	0.1	1	-2	-9.0291e-18	0.00080266	1.0999e-16	0.00019662	-6.6675e-18	-1.6524e-17	0.0012622	8.1746e-05	0.0001143	-8.1746e-05	-8.1746e-05	-8.1746e-05
0.05	0.075	0.05	0.225	0.225	0.3	0.075	0.1	1	-2	-1.3519e-16	0.00090777	1.2427e-15	0.00013839	-6.7043e-17	-1.4598e-16	0.0020729	0.0001501	0.00020989	-0.0001501	-0.0001501	-0.0001501
0.05	0.075	0.05	0.25	0.225	0.275	0.075	0.1	1	-2	1.6263e-19	0.00098658	4.2105e-16	0.00015806	-1.7617e-17	-3.4208e-17	-0.00016999	0.00016999	-0.00014111	-0.00016999	-0.00016999	-0.00016999
0.05	0.075	0.05	0.275	0.225	0.25	0.075	0.1	1	-2	3.1848e-19	0.00072394	1.6992e-19	8.2414e-16	-5.1593e-17	0.00036848	-0.00012946	0.00012946	2.2846e-05	0.00012946	-0.00012946	-0.00012946
0.05	0.075	0.05	0.3	0.225	0.225	0.075	0.1	1	-2	5.369e-05	0.00085727	7.7168e-19	9.9228e-05	-1.4468e-19	-9.9393e-20	-0.00012026	0.00014816	-0.00012149	-0.00014816	-0.00014816	-0.00014816
0.05	0.075	0.05	0.325	0.225	0.2	0.075	0.1	1	-2	1.3553e-20	0.0010051	4.5954e-18	2.456e-17	-7.4415e-18	0.00023607	-0.00018995	0.00018995	-9.1725e-05	-0.00011442	-0.00018995	-0.00018995
0.05	0.075	0.05	0.35	0.225	0.175	0.075	0.1	1	-2	6.7763e-21	0.00097055	4.4382e-17	1.8896e-16	-3.0046e-17	0.00021995	-0.0001549	0.00018827	-8.9143e-05	-9.4443e-05	-0.00018827	-0.00018827
0.05	0.075	0.05	0.375	0.225	0.15	0.075	0.1	1	-2	2.9816e-19	0.00092475	1.29e-19	5.0299e-19	7.6056e-21	0.00026311	-0.00017919	0.00017932	-6.7077e-05	-4.5278e-05	-0.00017932	-0.00017932
0.05	0.075	0.05	0.4	0.225	0.125	0.075	0.1	1	-2	4.7434e-20	0.00089165	1.3172e-16	1.8764e-16	-9.7094e-17	0.0002865	0.00063408	0.00015902	-0.00010486	0.00015902	-0.00015902	-6.459e-05
0.05	0.075	0.05	0.425	0.225	0.1	0.075	0.1	1	-2	1.64e-36	0.00086693	-3.6151e-19	2.6113e-20	1.2924e-18	0.00030001	0.0014751	0.00013186	0.00018438	0.00013186	-0.00013186	-3.5178e-05
0.05	0.075	0.05	0.45	0.225	0.075	0.075	0.1	1	-2	3.5237e-19	0.00084799	-2.8942e-19	-1.6052e-18	-4.06e-18	0.00030827	0.0013167	0.00011087	0.00015502	0.00011087	-0.00011087	-4.916e-05
0.05	0.075	0.05	0.475	0.225	0.05	0.075	0.1	1	-2	-5.5837e-34	0.00083317	1.3515e-19	6.1377e-19	-5.6064e-17	0.00031357	0.0013942	9.6364e-05	0.00013475	1.8252e-05	-9.6364e-05	9.6364e-05
0.05	0.075	0.05	0.5	0.225	0.025	0.075	0.1	1	-2	5.6921e-19	0.00082136	2.4104e-19	-2.0862e-18	-1.6995e-17	0.0003171	0.0014024	8.5691e-05	0.00011982	1.7174e-05	-5.2383e-05	8.5691e-05
0.075	0.075	0.05	0.025	0.2175	0.4825	0.075	0.1	1	-2	5.3023e-05	0.00084556	8.9218e-18	0.00039718	0	4.1779e-05	3.5939e-05	0.00010188	2.3406e-05	-0.00010188	-0.00010188	0.00010188
0.075	0.075	0.05	0.05	0.2175	0.4575	0.075	0.1	1	-2	0.00010185	4.0679e-33	4.5874e-19	-3.2426e-34	6.7763e-21	7.6582e-05	6.4093e-05	-6.9936e-06	9.7791e-06	6.9936e-06	6.9936e-06	6.9936e-06
0.075	0.075	0.05	0.075	0.2175	0.4325	0.075	0.1	1	-2	0.00021205	0	7.2048e-19	-9.7173e-17	-5.7385e-16	0.00022205	8.3274e-05	1.503e-05	2.1016e-05	1.503e-05	1.503e-05	1.503e-05
0.075	0.075	0.05	0.1	0.2175	0.4075	0.075	0.1	1	-2	0.00039469	0	4.2164e-19	-5.9904e-20	6.4908e-20	0.00039736	0.00016004	-1.7855e-05	2.4966e-05	1.7855e-05	1.7855e-05	1.7855e-05
0.075	0.075	0.05	0.125	0.2175	0.3825	0.075	0.1	1	-2	-7.5972e-22	0.00071425	2.311e-17	5.5257e-05	-2.0517e-17	0.00033658	-7.2551e-05	7.2551e-05	4.1292e-06	-7.2551e-05	-7.2551e-05	-7.2551e-05
0.075	0.075	0.05	0.15	0.2175	0.3575	0.075	0.1	1	-2	1.9482e-20	0.00081832	9.4428e-20	0.00039352	-1.9588e-22	-2.5795e-19	-9.5339e-05	9.5339e-05	-2.1888e-05	-9.5339e-05	-9.5339e-05	-9.5339e-05
0.075	0.075	0.05	0.175	0.2175	0.3325	0.075	0.1	1	-2	3.4876e-05	0.00089001	1.2426e-16	0.00036246	-1.1293e-18	-2.9443e-18	-0.00011965	0.00011965	-5.7252e-05	-0.00011965	-0.00011965	-0.00011965
0.075	0.075	0.05	0.2	0.2175	0.3075	0.075	0.1	1	-2	8.2806e-05	0.00099355	1.7514e-16	0.0003118	-2.0958e-18	-3.9692e-18	0.0007864	4.3936e-05	6.1435e-05	-4.3936e-05	-4.3936e-05	-4.3936e-05
0.075	0.075	0.05	0.225	0.2175	0.2825	0.075	0.1	1	-2	0	0.0012317	5.3422e-16	0.00026689	-2.9055e-17	-6.253e-17	0.0014019	8.2372e-05	0.00011518	-8.2372e-05	-8.2372e-05	-8.2372e-05
0.075	0.075	0.05	0.25	0.2175	0.2575	0.075	0.1	1	-2	0	0.0012861	8.3185e-16	0.00026941	-2.6212e-17	-5.2201e-17	-0.00014791	0.00016469	-0.0001475	-0.00016469	-0.00016469	-0.00016469
0.075	0.075	0.05	0.275	0.2175	0.2325	0.075	0.1	1	-2	0	0.0013791	-5.8447e-20	0.00027249	-1.9634e-17	-3.4596e-17	-0.00016763	0.00016763	-0.00014451	-0.00016763	-0.00016763	-0.00016763
0.075	0.075	0.05	0.3	0.2175	0.2075	0.075	0.1	1	-2	1.3857e-05	0.0012434	1.3815e-15	0.00019523	-3.4264e-17	-5.5599e-17	-0.00014102	0.00015801	-0.00013215	-0.00015801	-0.00015801	-0.00015801
0.075	0.075	0.05	0.325	0.2175	0.1825	0.075	0.1	1	-2	1.034e-35	0.0015171	1.4098e-19	9.503e-19	-1.0889e-18	0.00049814	-0.00018767	0.00018767	-9.6348e-05	-0.00011611	-0.00018767	-0.00018767
0.075	0.075	0.05	0.35	0.2175	0.1575	0.075	0.1	1	-2	3.1561e-35	0.0014622	2.5219e-18	4.3019e-17	1.6946e-17	0.00047043	0.00029292	0.00017787	-0.00017787	0.0001308	-0.00017787	-0.00017787
0.075	0.075	0.05	0.375	0.2175	0.1325	0.075	0.1	1	-2	-3.779e-35	0.0014267	5.3252e-20	3.3606e-18	5.6562e-18	0.00045247	0.001548	0.00014108	0.0001377	0.00014108	-0.00014108	0.00014108
0.075	0.075	0.05	0.4	0.2175	0.1075	0.075	0.1	1	-2	0.00015928	0.0011876	1.7451e-19	5.7039e-19	1.3326e-18	0.00045725	0.0013274	9.5274e-05	0.00013322	9.5274e-05	-8.8096e-05	9.5274e-05
0.075	0.075	0.05	0.425	0.2175	0.0825	0.075	0.1	1	-2	0.00014629	0.0011345	4.2515e-19	6.5069e-19	-6.2374e-18	0.00046512	0.0011684	7.3363e-05	0.00010258	5.4176e-05	-1.5608e-05	7.3363e-05
0.075	0.075	0.05	0.45	0.2175	0.0575	0.075	0.1	1	-2	0.00013645	0.0010975	-4.5697e-20	-3.4535e-19	-8.4636e-17	0.00046935	0.0010686	6.0473e-05	8.4559e-05	3.633e-05	2.3305e-05	6.0473e-05
0.075	0.075	0.05	0.475	0.2175	0.0325	0.075	0.1	1	-2	0.00012887	0.0010706	3.1423e-19	-2.1536e-16	-1.1749e-15	0.00047164	0.0010032	5.2015e-05	7.2733e-05	2.6567e-05	4.9683e-05	5.2015e-05
0.1	0.075	0.05	0.025	0.21	0.465	0.075	0.1	1	-2	1.0054e-05	0.0011722	2.9402e-19	0.00061331	0	6.5793e-06	0.00031128	7.4551e-05	0.00010424	7.4551e-05	7.4551e-05	7.4551e-05
0.1	0.075	0.05	0.05	0.21	0.44	0.075	0.1	1	-2	2.2222e-05	-8.4097e-33	3.7212e-18	5.0027e-32	-4.5649e-22	8.1057e-05	-7.6228e-06	-7.6228e-06	1.0659e-05	7.6228e-06	7.6228e-06	7.6228e-06
0.1	0.075	0.05	0.075	0.21	0.415	0.075	0.1	1	-2	0.00012379	1.7937e-34	-1.373e-19	-2.4481e-17	-6.2385e-17	0.00025227	1.4643e-05	-1.9383e-05	2.7103e-05	1.9383e-05	1.9383e-05	1.9383e-05
0.1	0.075	0.05	0.1	0.21	0.39	0.075	0.1	1	-2	0.00025123	-2.4218e-32	4.4502e-19	3.3468e-16	-1.1956e-15	0.00040563	5.2208e-05	-2.2225e-05	3.1078e-05	2.2225e-05	2.2225e-05	2.2225e-05
0.1	0.075	0.05	0.125	0.21	0.365	0.075	0.1	1	-2	0.00046743	0	-3.6881e-19	0.00014548	-4.7327e-20	0.00047788	0.000117	-2.2585e-05	3.158e-05	2.2585e-05	2.2585e-05	2.2585e-05
0.1	0.075	0.05	0.15	0.21	0.34	0.075	0.1	1	-2	5.6915e-05	0.00094346	1.5034e-16	0.00056369	2.1763e-19	0	-7.185e-05	7.185e-05	1.3483e-05	-7.185e-05	-7.185e-05	-7.185e-05
0.1	0.075	0.05	0.175	0.21	0.315	0.075	0.1	1	-2	9.7158e-05	0.001043	1.9215e-16	0.0005346	-1.1277e-17	-1.3171e-17	-9.9966e-05	9.9966e-05	-2.8144e-05	-9.9966e-05	-9.9966e-05	-9.9966e-05
0.1	0.075	0.05	0.2	0.21	0.29	0.075	0.1	1	-2	2.42e-05	0.001304	1.4609e-15	0.00045266	-2.2885e-17	-4.391e-17	0.00061047	3.1934e-05	4.4653e-05	3.1934e-05	-3.1934e-05	-3.1934e-05
0.1	0.075	0.05	0.225	0.21	0.265	0.075	0.1	1	-2	6.421e-05	0.0014321	3.5109e-19	0.00037696	-7.3541e-19	-8.8091e-20	0.0010176	5.4788e-05	7.6609e-05	-5.4788e-05	-5.4788e-05	-5.4788e-05
0.1	0.075	0.05	0.25	0.21	0.24	0.075	0.1	1	-2	0	0.001562	1.8746e-15	0.00037626	-6.7312e-17	-1.2481e-16	-0.00016294	0.00016294	-0.00015193	-0.00016294	-0.00016294	-0.00016294
0.1	0.075	0.05	0.275	0.21	0.215	0.075	0.1	1	-2	-1.9426e-34	0.0016346	1.2638e-19	0.00037422	-7.2713e-18	-1.1771e-17	-0.00015283	0.00016186	-0.0001533	-0.00016186	-0.00016186	-0.00016186
0.1	0.075	0.05	0.3	0.21	0.19	0.075	0.1	1	-2	2.449e-19	0.0015787	7.7567e-16	0.00031213	-1.7931e-17	-2.8677e-17	-0.00013792	0.00015627	-0.00015361	-0.00015627	-0.00015627	-0.00015627
0.1	0.075	0.05	0.325	0.21	0.165	0.075	0.1	1	-2	6.7734e-05	0.0013131	1.8064e-15	0.00026493	-8.267e-17	-1.2916e-16	-9.563e-05	0.00013972	-0.00013972	-0.00013972	-0.00013972	-0.00013972
0.1	0.075	0.05	0.35	0.21	0.14	0.075	0.1	1	-2	0.00013712	0.0018229	7.8769e-16	2.4343e-15	-3.8384e-16	0.00071896	8.4503e-05	0.00017393	-0.00010454	-3.811e-05	-0.00017393	-0.00017393
0.1	0.075	0.05	0.375	0.21	0.115	0.075	0.1	1	-2	0.00013927	0.0017014	-2.0733e-19	-2.6819e-34	1.7191e-18	0.00065815	0.0012227	0.00010483	0.00011372	0.00010483	-0.00010483	2.5564e-05
0.1	0.075	0.05	0.4	0.21	0.09	0.075	0.1	1	-2	0.00014044	0.0016186	-2.4794e-20	3.33e-19	5.2525e-19	0.0006165	0.0010534	7.5009e-05	0.00010488	5.1756e-05	-7.5009e-05	1.9449e-05
0.1	0.075	0.05	0.425	0.21	0.065	0.075	0.1	1	-2	0.00013378	0.001556	4.6753e-20	-2.4795e-31	1.2961e-19	0.00060718	0.00093463	5.8513e-05	8.1817e-05	1.4194e-05	-5.8513e-05	5.3891e-05
0.1	0.075	0.05	0.45	0.21	0.04	0.075	0.1	1	-2	0.00011967	0.0015085	1.079e-19	-1.4489e-19	-4.7514e-18	0.00062383	0.00084608	4.8015e-05	6.7138e-05	1.4168e-05	-1.9352e-05	4.8015e-05
0.1	0.075	0.05	0.475	0.21	0.015	0.075	0.1	1	-2	0.00010919	0.0014749	-7.1689e-20	2.5524e-19	3.1807e-19	0.00063418	0.00079036	4.1408e-05	5.79e-05	1.5667e-05	1.1908e-05	4.1408e-05
0.125	0.075	0.05	0.025	0.2025	0.4475	0.075	0.1	-2	-2	7.3858e-05	0.0011109	1.1696e-05	0.00073784	-8.3648e-06	-8.3648e-06	0.00016175	6.5429e-05	9.1489e-05	6.5429e-05	6.5429e-05	6.5429e-05
0.125	0.075	0.05	0.05	0.2025	0.4225	0.075	0.1	1	-2	1.4214e-09	-1.3553e-20	2.8654e-18	-2.3904e-32	4.4649e-21	0.00013363	1.1925e-05	-1.4757e-05	2.0635e-05	1.4757e-05	1.4757e-05	1.4757e-05
0.125	0.075	0.05	0.075	0.2025	0.3975	0.075	0.1	1	-2	6.6592e-05	0	3.9172e-20	-1.9513e-19	-2.8057e-19	0.0003018	-2.1135e-05	-2.7876e-05	3.8978e-05	2.7876e-05	2.7876e-05	2.7876e-05
0.125	0.075	0.05	0.1	0.2025	0.3725	0.075	0.1	1	-2	0.00016768	0	-7.2055e-19	-1.4972e-16	-6.7832e-17	0.00045583	-2.98e-05	-2.98e-05	4.1669e-05	2.98e-05	2.98e-05	2.98e-05
0.125	0.075	0.05	0.125	0.2025	0.3475	0.075	0.1	1	-2	0.00033836	0	2.2836e-16	0.00013558	-9.6621e-17	0.00052377	2.9836e-06	-2.943e-05	4.1152e-05	2.943e-05	2.943e-05	2.943e-05
0.125	0.075	0.05	0.15	0.2025	0.3225	0.075	0.1	1	-2	0.00060147	0	2.1599e-16	0.00090075	-2.3356e-19	0	2.5932e-05	3.1217e-05	4.365e-05	3.1217e-05	-3.1217e-05	3.1217e-05
0.125	0.075	0.05	0.175	0.2025	0.2975	0.075	0.1	1	-2	7.6362e-05	0.0012815	2.0096e-16	0.00075249	8.7834e-21	0	-7.9114e-05	7.9114e-05	1.669e-05	-7.9114e-05	-7.9114e-05	-7.9114e-05
0.125	0.075	0.05	0.2	0.2025	0.2725	0.075	0.1	1	-2	0.00012391	0.0014475	4.243e-19	0.0006771	-2.7428e-20	-8.3156e-21	-0.00011565	0.00011565	-5.5302e-05	-0.00011565	-0.00011565	-0.00011565
0.125	0.075	0.05	0.225	0.2025	0.2475	0.075	0.1	1	-2	2.3389e-05	0.001803	3.5535e-17	0.00052912	-1.9272e-18	-2.7444e-18	0.00079857	4.3897e-05	6.1381e-05	-4.3897e-05	-4.3897e-05	-4.3897e-05
0.125	0.075	0.05	0.25	0.2025	0.2225	0.075	0.1	1	-2	-5.6509e-32	0.0018529	6.3143e-16	0.00050082	-6.2469e-17	-1.0241e-16	0.0019587	0.00011697	0.00016356	-0.00011697	-0.00011697	-0.00011697
0.125	0.075	0.05	0.275	0.2025	0.1975	0.075	0.1	1	-2	3.3881e-21	0.0018828	4.5361e-17	0.00047871	-1.402e-18	-1.8176e-18	-0.00012052	0.00016108	-0.00015351	-0.00016108	-0.00016108	-0.00016108
0.125	0.075	0.05	0.3	0.2025	0.1725	0.075	0.1	1	-2	0	0.0018877	3.8503e-16	0.00044133	-1.1631e-17	-1.8274e-17	-0.00011217	0.00015268	-0.00015228	-0.00015268	-0.00015268	-0.00015268
0.125	0.075	0.05	0.325	0.2025	0.1475	0.075	0.1	1	-2	4.7602e-06	0.001726	1.0749e-16	0.00031958	2.4644e-05	-3.1067e-17	-0.00011137	0.00014549	-0.00014549	-0.00014549	-0.00014549	-0.00014549
0.125	0.075	0.05	0.35	0.2025	0.1225	0.075	0.1	1	-2	3.2155e-05	0.002409	1.0748e-15	5.0987e-05	0.00084563	-1.6724e-17	-9.8949e-05	0.00014891	-8.2655e-05	-0.00014891	-0.00014891	-0.00014891
0.125	0.075	0.05	0.375	0.2025	0.0975	0.075	0.1	1	-2	0.00011196	0.002265	3.848e-19	1.4299e-19	1.1539e-18	0.00092654	0.00012949	0.00015544	-0.000117	-2.9663e-05	-0.00015544	-0.00015544
0.125	0.075	0.05	0.4	0.2025	0.0725	0.075	0.1	1	-2	0.00011191	0.0021492	3.2212e-20	-2.4474e-34	5.7084e-20	0.00086768	0.00027711	0.00012808	-9.6151e-05	-5.8593e-06	-0.00012808	-0.00012808
0.125	0.075	0.05	0.425	0.2025	0.0475	0.075	0.1	1	-2	0.00011168	0.002069	-3.6794e-19	1.9509e-19	7.1762e-19	0.00082679	0.00083127	5.5777e-05	7.7993e-05	1.361e-05	-5.5777e-05	-1.9992e-05
0.125	0.075	0.05	0.45	0.2025	0.0225	0.075	0.1	1	-2	0.00010876	0.0020115	4.981e-20	2.1141e-19	1.6761e-18	0.00080734	0.00076318	4.6338e-05	6.4794e-05	1.104e-05	-4.6338e-05	-1.9102e-05
0.15	0.075	0.05	0.025	0.195	0.43	0.075	0.1	-2	-2	0.00013939	0.00067896	2.4744e-05	-1.7696e-05	0.00076277	-1.7696e-05	4.0496e-05	-2.906e-05	8.7987e-05	6.2925e-05	6.2925e-05	6.2925e-05
0.15	0.075	0.05	0.05	0.195	0.405	0.075	0.1	1	-2	0.00053983	0.00097248	6.9524e-18	0.0010516	4.5695e-21	0.00038082	-8.1743e-05	0.0001085	1.8652e-05	0.0001085	-2.7686e-05	0.0001085
0.15	0.075	0.05	0.075	0.195	0.38	0.075	0.1	1	-2	2.6428e-05	6.2153e-35	8.9739e-20	-8.2648e-21	-1.3862e-21	0.00036481	7.1014e-06	-4.1216e-05	5.7632e-05	4.1216e-05	4.1216e-05	4.1216e-05
0.15	0.075	0.05	0.1	0.195	0.355	0.075	0.1	1	-2	0.00010549	0	1.23e-19	-4.3159e-21	-3.3244e-16	0.00052095	-2.9792e-05	-4.7294e-05	6.6131e-05	4.7294e-05	4.7294e-05	4.7294e-05
0.15	0.075	0.05	0.125	0.195	0.33	0.075	0.1	1	-2	0.00023999	0	1.6443e-18	8.5638e-05	-7.8795e-19	0.00063584	-2.0826e-05	-4.5654e-05	6.3837e-05	4.5654e-05	4.5654e-05	4.5654e-05
0.15	0.075	0.05	0.15	0.195	0.305	0.075	0.1	1	-2	0.00049318	0	9.162e-17	0.00051887	6.6339e-19	0.00049234	-3.9168e-05	-3.9168e-05	5.4768e-05	3.9168e-05	3.9168e-05	3.9168e-05
0.15	0.075	0.05	0.175	0.195	0.28	0.075	0.1	1	-2	0.00093205	0	9.9943e-17	0.0014167	-3.7073e-21	-2.7105e-20	7.2399e-05	-3.3034e-05	4.6191e-05	3.3034e-05	3.3034e-05	3.3034e-05
0.15	0.075	0.05	0.2	0.195	0.255	0.075	0.1	1	-2	0.00012381	0.0017887	-5.0397e-20	0.0010097	1.0235e-20	-1.0271e-19	0.00033994	-2.9412e-05	4.1127e-05	2.9412e-05	2.9412e-05	2.9412e-05
0.15	0.075	0.05	0.225	0.195	0.23	0.075	0.1	1	-2	2.0964e-33	0.0023658	3.0416e-17	0.0008184	-3.3441e-18	-5.1189e-18	0.00068189	4.304e-05	6.0182e-05	-4.304e-05	-4.304e-05	-4.304e-05
0.15	0.075	0.05	0.25	0.195	0.205	0.075	0.1	1	-2	1.4908e-19	0.0022289	3.7858e-16	0.00072292	-3.8651e-17	-5.7396e-17	0.0014671	9.6199e-05	0.00013451	-9.6199e-05	-9.6199e-05	-9.6199e-05
0.15	0.075	0.05	0.275	0.195	0.18	0.075	0.1	1	-2	0	0.0019535	5.189e-16	0.00058588	-3.8963e-17	-6.1131e-17	0.0011129	0.00013205	1.5976e-06	-0.00013205	-0.00013205	-0.00013205
0.15	0.075	0.05	0.3	0.195	0.155	0.075	0.1	1	-2	3.9861e-05	0.0020486	0.0001589	1.3553e-20	-1.7815e-17	-2.7227e-17	-0.0001091	0.00015753	-0.0001545	-0.00015753	-0.00015753	-0.00015753
0.15	0.075	0.05	0.325	0.195	0.13	0.075	0.1	1	-2	1.717e-06	0.0020428	0.00024111	1.6467e-19	2.5376e-21	-3.5545e-20	-0.00010874	0.00015701	-0.00015701	-0.00015701	-0.00015701	-0.00015701
0.15	0.075	0.05	0.35	0.195	0.105	0.075	0.1	1	-2	1.8974e-19	0.0020693	0.00046605	3.1087e-20	1.2761e-21	-6.1721e-20	-0.00011855	0.00017117	-8.778e-05	-0.00017117	-0.00017117	-0.00017117
0.15	0.075	0.05	0.375	0.195	0.08	0.075	0.1	1	-2	9.1843e-05	0.0029328	4.2447e-20	2.276e-19	1.2385e-18	0.0012542	5.0947e-05	0.00016137	-0.00014819	-4.1194e-05	-0.00016137	-0.00016137
0.15	0.075	0.05	0.4	0.195	0.055	0.075	0.1	1	-2	9.0861e-05	0.0027746	6.1144e-19	1.9028e-19	1.3511e-19	0.0011731	0.00022709	0.00013191	-0.00012083	-1.4013e-05	-0.00013191	-0.00013191
0.15	0.075	0.05	0.425	0.195	0.03	0.075	0.1	1	-2	8.9936e-05	0.0026692	6.5939e-16	3.9898e-16	-1.2919e-16	0.0011189	0.00021258	0.00012368	-0.00011384	-2.1324e-05	-0.00012368	-0.00012368
0.175	0.075	0.05	0.025	0.1875	0.4125	0.075	0.1	-2	-2	0.00019158	-2.4692e-05	3.4527e-05	-2.4692e-05	0.00071148	-2.4692e-05	-8.0121e-05	-8.0121e-05	0.00010577	8.0121e-05	8.0121e-05	8.0121e-05
0.175	0.075	0.05	0.05	0.1875	0.3875	0.075	0.1	1	-2	-1.8227e-20	9.0728e-05	1.5335e-17	-1.5034e-31	-7.8997e-32	0.00017396	-2.0874e-06	-2.0066e-05	2.8057e-05	2.0066e-05	2.0066e-05	2.0066e-05
0.175	0.075	0.05	0.075	0.1875	0.3625	0.075	0.1	1	-2	3.2868e-05	-6.8413e-20	3.2583e-19	-1.7647e-19	-8.6473e-36	0.00040499	-3.7382e-06	-5.0144e-05	7.0116e-05	5.0144e-05	5.0144e-05	5.0144e-05
0.175	0.075	0.05	0.1	0.1875	0.3375	0.075	0.1	1	-2	8.7449e-05	-3.1876e-17	2.7344e-19	1.9427e-16	-5.67e-16	0.00055613	-5.2084e-05	-5.3887e-05	7.535e-05	5.3887e-05	5.3887e-05	5.3887e-05
0.175	0.075	0.05	0.125	0.1875	0.3125	0.075	0.1	1	-2	0.0001729	0	9.0944e-17	5.6378e-05	-3.9332e-17	0.00069361	-3.1235e-05	-5.4036e-05	7.5558e-05	5.4036e-05	5.4036e-05	5.4036e-05
0.175	0.075	0.05	0.15	0.1875	0.2875	0.075	0.1	1	-2	0.0003635	0	-1.0518e-18	0.0004643	-4.8659e-19	0.00060937	-3.4234e-05	-5.3556e-05	7.4887e-05	5.3556e-05	5.3556e-05	5.3556e-05
0.175	0.075	0.05	0.175	0.1875	0.2625	0.075	0.1	1	-2	0.00088939	0	-1.5345e-18	0.0013617	-2.62e-19	0.00032282	-5.1277e-05	-5.1277e-05	7.17e-05	5.1277e-05	5.1277e-05	5.1277e-05
0.175	0.075	0.05	0.2	0.1875	0.2375	0.075	0.1	1	-2	3.2377e-19	0.002728	4.0367e-19	0.0001512	1.5003e-21	0.0014279	0.00016738	-3.8893e-05	5.4384e-05	3.8893e-05	3.8893e-05	3.8893e-05
0.175	0.075	0.05	0.225	0.1875	0.2125	0.075	0.1	1	1	0.0012921	0	0.00039292	-3.5389e-19	-1.4837e-16	-1.4609e-16	0.0012921	-9.1255e-20	0.00039292	-5.0896e-17	-5.5458e-17	-3.631e-16
0.175	0.075	0.05	0.25	0.1875	0.1875	0.075	0.1	1	1	0.001118	0	0.0002152	2.5418e-19	-2.9272e-18	-3.8872e-18	0.001118	5.8272e-20	0.0002152	-7.4746e-20	-4.1357e-18	-1.0038e-16
0.175	0.075	0.05	0.275	0.1875	0.1625	0.075	0.1	1	1	0.0010625	-6.7763e-21	0.00015868	4.4845e-20	2.032e-19	-2.0529e-19	0.0010625	-5.432e-22	0.00015868	8.5573e-20	0	-3.2928e-18
0.175	0.075	0.05	0.3	0.1875	0.1375	0.075	0.1	1	-2	0.0010242	0	0.00011958	-2.5212e-19	-1.6687e-17	-2.4654e-17	8.8115e-05	0.00012301	-0.00012301	-0.00012301	-0.00012301	-0.00012301
0.175	0.075	0.05	0.325	0.1875	0.1125	0.075	0.1	1	1	0.00014908	0.0014522	0.00023393	-1.3606e-16	-7.9322e-17	-1.2349e-16	0.0036656	0	0.0013035	-1.082e-16	-5.1267e-17	-7.1883e-17
0.175	0.075	0.05	0.35	0.1875	0.0875	0.075	0.1	1	-2	7.3697e-05	0.0032694	5.2806e-16	1.062e-15	-7.0465e-19	0.0014167	0.00057866	7.5506e-05	2.4802e-05	1.9518e-06	-7.5506e-05	-7.5506e-05
0.175	0.075	0.05	0.375	0.1875	0.0625	0.075	0.1	1	-2	7.3697e-05	0.0032694	6.2901e-16	7.2439e-16	-4.0647e-17	0.0014167	0.00062378	6.8803e-05	4.2052e-05	-1.3778e-06	-6.8803e-05	-6.8803e-05
0.175	0.075	0.05	0.4	0.1875	0.0375	0.075	0.1	1	-2	7.3696e-05	0.0032694	2.2691e-16	1.5834e-16	-1.432e-31	0.0014167	0.0007261	6.2059e-05	8.6776e-05	2.5955e-05	-6.2059e-05	-6.2059e-05
0.175	0.075	0.05	0.425	0.1875	0.0125	0.075	0.1	1	-2	7.3696e-05	0.0032694	2.1317e-17	7.346e-18	-1.0879e-18	0.0014167	0.00073577	5.7275e-05	8.0087e-05	1.963e-05	-5.7275e-05	-5.7275e-05
0.2	0.075	0.05	0.025	0.18	0.395	0.075	0.1	-2	-2	0.00015887	-3.8988e-05	5.4516e-05	-3.8988e-05	0.00077135	-3.8988e-05	-7.0314e-05	-8.8083e-05	0.00012316	8.8083e-05	8.8083e-05	6.8339e-05
0.2	0.075	0.05	0.05	0.18	0.37	0.075	0.1	1	-2	-3.4849e-20	4.6789e-05	3.0811e-18	5.347e-33	-9.9042e-33	0.00012273	1.5954e-05	-1.488e-05	2.0806e-05	1.488e-05	1.488e-05	1.488e-05
0.2	0.075	0.05	0.075	0.18	0.345	0.075	0.1	1	-2	-7.819e-17	0.00032927	1.2379e-19	-6.413e-18	-9.7853e-17	0.00036362	-3.0006e-05	-3.0989e-05	4.3332e-05	3.0989e-05	3.0989e-05	3.0989e-05
0.2	0.075	0.05	0.1	0.18	0.32	0.075	0.1	1	-2	4.3349e-20	0.00063522	4.5926e-21	-6.9655e-33	-1.3716e-18	0.00063851	-5.136e-05	-5.136e-05	7.1817e-05	5.136e-05	5.136e-05	5.136e-05
0.2	0.075	0.05	0.125	0.18	0.295	0.075	0.1	1	-2	0.00014107	-8.2972e-17	2.7502e-16	1.5683e-06	-1.0697e-16	0.00076639	-6.4051e-05	-6.4051e-05	8.9562e-05	6.4051e-05	6.4051e-05	6.4051e-05
0.2	0.075	0.05	0.15	0.18	0.27	0.075	0.1	1	-2	0.00030605	-5.8784e-19	3.8502e-19	0.0004675	-1.0954e-18	0.00069873	-6.3384e-05	-6.3384e-05	8.863e-05	6.3384e-05	6.3384e-05	6.3384e-05
0.2	0.075	0.05	0.175	0.18	0.245	0.075	0.1	1	1	0.00026083	1.1194e-20	0.00052448	0.0001186	-2.7916e-18	-6.8593e-21	0.00026083	5.2504e-33	0.00064309	4.0016e-18	-4.8325e-17	0
0.2	0.075	0.05	0.2	0.18	0.22	0.075	0.1	1	1	0.00010597	7.4737e-21	0.00034113	0	-1.1521e-18	0	0.00010597	-7.9088e-22	0.00034113	0	-2.5349e-19	-2.4255e-20
0.2	0.075	0.05	0.225	0.18	0.195	0.075	0.1	1	1	0.0004056	0	0.00010091	-1.4586e-20	-7.0735e-17	-6.9548e-17	0.0004056	-1.7063e-20	0.00010091	-1.5651e-17	1.9836e-20	-2.1011e-16
0.2	0.075	0.05	0.25	0.18	0.17	0.075	0.1	1	1	0.0003917	5.421e-20	6.5746e-05	-9.5724e-20	-4.2232e-17	-5.3201e-17	0.0003917	-1.0033e-20	6.5746e-05	1.5046e-36	-4.2578e-20	-2.0527e-15
0.2	0.075	0.05	0.275	0.18	0.145	0.075	0.1	1	1	0.00036273	0.00015393	9.9193e-05	-2.6775e-20	-7.5062e-17	-1.0615e-16	0.00051108	2.3617e-21	0.0001099	-1.0362e-17	-1.0374e-37	-4.83e-16
0.2	0.075	0.05	0.3	0.18	0.12	0.075	0.1	1	1	0.00025993	0.00043904	3.6892e-05	-4.2759e-21	-3.1039e-17	-4.6797e-17	0.0007492	1.7802e-32	5.1079e-05	-4.3131e-17	-1.437e-17	-2.7647e-17
0.2	0.075	0.05	0.325	0.18	0.095	0.075	0.1	1	1	0.00021196	0.00099527	0.00030114	-9.6722e-18	-2.8445e-18	-4.511e-18	0.0022933	-1.3685e-48	0.00081309	-4.7501e-18	-1.3709e-32	-7.1939e-17
0.2	0.075	0.05	0.35	0.18	0.07	0.075	0.1	1	-2	0.00024015	0.0022914	1.7408e-19	3.5637e-18	8.316e-18	0.0012709	0.00041073	3.2801e-05	3.7236e-05	3.2801e-05	-3.2801e-05	-3.2801e-05
0.2	0.075	0.05	0.375	0.18	0.045	0.075	0.1	1	-2	-1.2911e-35	0.0030706	3.1763e-17	2.543e-17	-2.5354e-18	0.002077	-0.00010808	-0.0001199	0.00016766	0.0001199	-2.1113e-05	0.0001199
0.2	0.075	0.05	0.4	0.18	0.02	0.075	0.1	1	-2	1.7509e-32	0.0030707	2.9519e-16	1.1431e-16	0	0.002077	0.00014619	-9.4808e-05	0.00013257	9.4808e-05	9.4808e-05	9.4808e-05
0.225	0.075	0.05	0.025	0.1725	0.3775	0.075	0.1	-2	-2	2.1685e-05	-5.0013e-05	6.9932e-05	-5.0013e-05	0.00058157	-5.0013e-05	-0.00013002	-0.00013002	3.196e-05	0.00013002	0.00013002	2.2773e-05
0.225	0.075	0.05	0.05	0.1725	0.3525	0.075	0.1	1	-2	-5.7339e-20	0.00012513	2.2926e-17	9.4301e-32	1.5468e-31	0.00012387	-1.08e-05	2.1617e-06	1.6784e-05	1.2004e-05	1.2004e-05	1.2004e-05
0.225	0.075	0.05	0.075	0.1725	0.3275	0.075	0.1	1	-2	-5.6412e-20	0.00042091	-2.7227e-20	-3.1526e-17	-9.6517e-17	0.00034069	-1.9053e-05	2.541e-05	3.5531e-05	2.541e-05	2.541e-05	2.541e-05
0.225	0.075	0.05	0.1	0.1725	0.3025	0.075	0.1	1	-2	-3.9872e-20	0.00072369	-1.7383e-19	-2.2584e-17	-9.4868e-19	0.00058198	-3.191e-05	-3.3671e-05	4.7082e-05	3.3671e-05	3.3671e-05	3.3671e-05
0.225	0.075	0.05	0.125	0.1725	0.2775	0.075	0.1	1	-2	-4.5006e-20	0.0011023	1.4409e-19	-4.1407e-17	-8.2603e-17	0.0009303	-1.2369e-05	-5.4503e-05	7.621e-05	5.4503e-05	5.4503e-05	5.4503e-05
0.225	0.075	0.05	0.15	0.1725	0.2525	0.075	0.1	1	-2	-1.8537e-19	0.0019055	2.2637e-19	-2.0932e-31	-7.1008e-17	0.0012348	6.2043e-05	5.7864e-05	8.0911e-05	5.7864e-05	4.3815e-05	2.1354e-05
0.225	0.075	0.05	0.175	0.1725	0.2275	0.075	0.1	1	1	0.00017079	1.0675e-19	0.00060101	4.8081e-20	-3.114e-17	0	0.00017079	1.5138e-20	0.00060101	0	-6.3861e-17	0
0.225	0.075	0.05	0.2	0.1725	0.2025	0.075	0.1	1	1	5.6294e-05	8.6585e-21	0.00033998	0	-6.1179e-17	8.2261e-21	5.6294e-05	-3.6222e-17	0.00033998	-7.376e-21	-4.7561e-17	0
0.225	0.075	0.05	0.225	0.1725	0.1775	0.075	0.1	1	1	0.00026171	-1.6369e-21	5.778e-05	-1.7806e-16	-1.1055e-16	-1.0667e-16	0.00026171	-1.29e-20	5.778e-05	-7.1037e-17	-1.2965e-16	-1.8151e-16
0.225	0.075	0.05	0.25	0.1725	0.1525	0.075	0.1	1	1	0.00027682	0	0.0001145	1.7756e-19	-2.8917e-17	-3.5599e-17	0.00027682	-8.0725e-21	0.0001145	-4.186e-17	-1.1987e-17	-6.2721e-17
0.225	0.075	0.05	0.275	0.1725	0.1275	0.075	0.1	1	1	0.00018161	0.00039772	3.2796e-05	0	-2.4091e-17	-3.3124e-17	0.00058392	4.6576e-49	4.6499e-05	-3.7447e-32	-2.2852e-32	-2.0387e-16
0.225	0.075	0.05	0.3	0.1725	0.1025	0.075	0.1	1	1	0.00015699	0.00052173	2.6302e-05	-4.3263e-17	-2.802e-17	-4.0297e-17	0.00074827	3.229e-31	4.2879e-05	0	-1.3626e-31	-1.1528e-15
0.225	0.075	0.05	0.325	0.1725	0.0775	0.075	0.1	1	1	0.00013103	0.0011152	0.00034019	-2.8136e-19	-1.4984e-19	-1.7785e-19	0.0044709	0	0.0019586	-1.1879e-18	-7.4031e-18	-1.6957e-18
0.225	0.075	0.05	0.35	0.1725	0.0525	0.075	0.1	1	-2	0.00025341	0.0018833	3.5698e-15	3.1652e-15	-1.7105e-20	0.0019734	1.9117e-06	-9.85e-05	0.00013773	9.85e-05	9.85e-05	9.85e-05
0.225	0.075	0.05	0.375	0.1725	0.0275	0.075	0.1	1	-2	0.00025341	0.0018833	4.6174e-16	2.6032e-16	2.7364e-20	0.0019734	-0.00011307	0.00011715	0.00016381	0.00011715	0.00011715	0.00011715
0.25	0.075	0.05	0.025	0.165	0.36	0.075	0.1	-2	-2	2.7305e-05	0.00091164	3.5609e-05	-2.5466e-05	0.00089559	-2.5466e-05	-7.4921e-05	-7.9159e-05	0.00011069	7.9159e-05	7.9159e-05	7.9159e-05
0.25	0.075	0.05	0.05	0.165	0.335	0.075	0.1	1	-2	-1.8312e-20	0.00016187	2.903e-17	-8.6991e-17	-4.7704e-31	0.0001309	1.378e-05	3.6826e-06	1.797e-05	1.2852e-05	1.2852e-05	1.2852e-05
0.25	0.075	0.05	0.075	0.165	0.31	0.075	0.1	1	-2	-5.4624e-21	0.00045595	9.3695e-20	-9.8723e-17	-7.5042e-17	0.00034011	2.4334e-05	2.5792e-05	3.6064e-05	2.5792e-05	2.5792e-05	2.5792e-05
0.25	0.075	0.05	0.1	0.165	0.285	0.075	0.1	1	-2	-9.1485e-20	0.00077769	1.8525e-19	-7.4916e-16	-9.4542e-17	0.00056311	2.6579e-05	1.7284e-05	4.5444e-05	3.25e-05	3.25e-05	3.25e-05
0.25	0.075	0.05	0.125	0.165	0.26	0.075	0.1	1	-2	-1.8107e-19	0.0011839	4.7191e-19	-5.8746e-31	-9.1635e-17	0.00087034	-3.6731e-05	-3.5963e-05	5.7087e-05	4.0826e-05	4.0826e-05	4.0826e-05
0.25	0.075	0.05	0.15	0.165	0.235	0.075	0.1	1	-2	-3.602e-20	0.0022613	7.2656e-05	-1.3979e-36	-8.4284e-17	0.001451	-0.00013056	0.00014511	0.00032142	0.00014511	-0.00014511	0.00014511
0.25	0.075	0.05	0.175	0.165	0.21	0.075	0.1	1	1	0.00012831	-6.1285e-17	0.00040149	-4.5773e-18	-9.5684e-17	0.00033606	0.00013533	-2.8325e-17	0.00076106	6.689e-33	-5.342e-33	1.0005e-33
0.25	0.075	0.05	0.2	0.165	0.185	0.075	0.1	1	1	4.1706e-05	-9.2296e-17	0.00035098	-1.6834e-17	-1.1063e-16	2.7105e-20	4.1706e-05	-9.2427e-17	0.00035098	-4.0147e-20	6.493e-21	1.5407e-33
0.25	0.075	0.05	0.225	0.165	0.16	0.075	0.1	1	1	0.00024334	-1.9961e-21	5.6151e-05	-2.4556e-17	-1.5654e-17	-1.4998e-17	0.00024334	-4.2825e-21	5.6151e-05	0	-9.6147e-18	-4.4836e-17
0.25	0.075	0.05	0.25	0.165	0.135	0.075	0.1	1	1	0.0002559	0	0.00013373	-3.0617e-17	-2.6713e-17	-3.172e-17	0.0002559	-5.978e-21	0.00013373	-1.4591e-20	0	-2.0497e-16
0.25	0.075	0.05	0.275	0.165	0.11	0.075	0.1	1	1	0.00013668	0.00044167	1.3578e-05	-1.0911e-16	-8.1014e-17	-1.077e-16	0.00059211	4.5402e-48	3.2276e-05	-2.4247e-32	0	-6.691e-16
0.25	0.075	0.05	0.3	0.165	0.085	0.075	0.1	1	1	0.00012789	0.00053271	3.6018e-05	-1.2687e-16	-4.4814e-17	-6.2768e-17	0.00087451	1.8433e-47	0.00011955	-1.9609e-32	0	-3.9896e-16
0.25	0.075	0.05	0.325	0.165	0.06	0.075	0.1	1	-2	1.0205e-18	0.0033159	2.2108e-19	2.9846e-19	1.9661e-19	0.0015872	0.00016104	0.00015019	8.0228e-07	9.8032e-05	-0.00015019	-0.00015019
0.25	0.075	0.05	0.35	0.165	0.035	0.075	0.1	1	-2	8.229e-20	0.0035338	-1.821e-20	9.5135e-20	2.3625e-20	0.001559	0.00017457	0.00016281	-6.6118e-05	9.0331e-06	-0.00016281	-0.00016281
0.275	0.075	0.05	0.025	0.1575	0.3425	0.075	0.1	-2	-2	-1.5655e-06	0.0012819	2.4331e-06	-1.7401e-06	0.00088451	-1.7401e-06	3.9882e-05	7.8929e-05	8.8466e-05	4.5677e-05	7.8929e-05	7.8929e-05
0.275	0.075	0.05	0.05	0.1575	0.3175	0.075	0.1	1	-2	-9.3703e-20	0.00018739	3.5391e-17	-1.0469e-16	-5.3634e-32	0.00014101	1.5155e-05	1.4134e-05	1.9763e-05	1.4134e-05	1.3024e-05	1.4134e-05
0.275	0.075	0.05	0.075	0.1575	0.2925	0.075	0.1	1	-2	-1.5983e-20	0.00048254	-3.7018e-20	-4.7026e-16	-1.7586e-16	0.00034827	2.8944e-05	2.6995e-05	3.7747e-05	2.6995e-05	1.9124e-05	2.6995e-05
0.275	0.075	0.05	0.1	0.1575	0.2675	0.075	0.1	1	-2	5.0204e-20	0.00081662	2.2681e-20	-2.4617e-17	-1.7178e-17	0.00056985	3.6049e-05	3.3621e-05	4.7012e-05	3.3621e-05	2.4537e-05	3.3621e-05
0.275	0.075	0.05	0.125	0.1575	0.2425	0.075	0.1	1	-2	3.1797e-20	0.0012584	1.9129e-20	3.9445e-31	-9.4458e-17	0.00086185	4.4844e-05	2.4353e-05	5.8482e-05	4.1824e-05	4.1824e-05	4.1824e-05
0.275	0.075	0.05	0.15	0.1575	0.2175	0.075	0.1	1	-2	-1.8441e-19	0.0017735	9.9303e-05	-2.2352e-33	-5.9902e-18	0.0012293	9.337e-05	8.7082e-05	0.00045072	8.7082e-05	-8.7082e-05	8.7082e-05
0.275	0.075	0.05	0.175	0.1575	0.1925	0.075	0.1	1	-2	-1.2157e-19	0.0010018	0.00036067	0.00052467	-9.7071e-17	0	5.7086e-05	5.3242e-05	0.00049843	5.3242e-05	-5.3242e-05	-5.3242e-05
0.275	0.075	0.05	0.2	0.1575	0.1675	0.075	0.1	1	-2	1.7619e-19	0.00057009	0.00032077	0.00031585	-1.272e-16	6.3302e-20	3.4817e-05	3.2472e-05	0.00042185	3.2472e-05	-3.2472e-05	-3.2472e-05
0.275	0.075	0.05	0.225	0.1575	0.1425	0.075	0.1	1	-2	3.5048e-19	0.0020698	0.00040017	0	-5.7651e-19	-6.6783e-19	0.00013671	0.0001275	-3.5949e-05	-0.0001275	-0.0001275	-0.0001275
0.275	0.075	0.05	0.25	0.1575	0.1175	0.075	0.1	1	-2	3.5762e-19	0.002081	0.00030369	0	-4.5657e-19	-1.2832e-18	0.00014789	0.00013793	-9.41e-05	-0.00013793	-0.00013793	-0.00013793
0.275	0.075	0.05	0.275	0.1575	0.0925	0.075	0.1	1	-2	2.9208e-16	0.0020409	0.00017378	7.0078e-05	-3.6497e-17	-4.7404e-17	0.00014177	0.00013222	-0.00012851	-0.00013222	-0.00013222	-0.00013222
0.275	0.075	0.05	0.3	0.1575	0.0675	0.075	0.1	1	-2	1.0469e-15	0.0020483	0.00036553	-7.0713e-17	-4.5117e-17	-6.2018e-17	0.00014272	0.00013311	-0.00012316	-0.00013311	-0.00013311	-0.00013311
0.275	0.075	0.05	0.325	0.1575	0.0425	0.075	0.1	1	-2	6.0495e-16	0.0038299	1.1509e-17	5.036e-17	9.827e-17	0.0016653	0.00016499	0.00015388	-0.00014056	-1.1407e-05	-0.00015388	-0.00015388
0.275	0.075	0.05	0.35	0.1575	0.0175	0.075	0.1	1	-2	2.5103e-16	0.0038299	-8.7213e-19	3.6462e-19	7.2975e-19	0.0016653	0.0001689	0.00015753	-0.000112	-2.1643e-05	-0.00015753	-0.00015753
0.3	0.075	0.05	0.025	0.15	0.325	0.075	0.1	1	-2	-6.8146e-20	0.0012181	1.3342e-15	-9.8324e-17	0.00078402	2.9731e-05	8.194e-06	8.4534e-05	7.601e-05	-7.8625e-06	8.4534e-05	8.4534e-05
0.3	0.075	0.05	0.05	0.15	0.3	0.075	0.1	1	-2	4.6749e-20	0.00021011	3.4137e-17	-9.9677e-17	-6.7763e-21	0.0001535	1.6984e-05	1.584e-05	2.2149e-05	1.584e-05	1.1958e-05	1.584e-05
0.3	0.075	0.05	0.075	0.15	0.275	0.075	0.1	1	-2	-8.5095e-20	0.00050956	-2.71e-20	-1.7926e-15	-1.7248e-16	0.00036179	3.0704e-05	2.8636e-05	4.0041e-05	2.8636e-05	1.6787e-05	2.8636e-05
0.3	0.075	0.05	0.1	0.15	0.25	0.075	0.1	1	-2	-5.4198e-20	0.00086062	-3.0495e-20	-2.5605e-17	-1.9251e-17	0.00058939	3.8557e-05	3.596e-05	5.0283e-05	3.596e-05	1.5557e-05	3.596e-05
0.3	0.075	0.05	0.125	0.15	0.225	0.075	0.1	1	-2	5.1828e-20	0.0013405	4.7379e-20	-1.6809e-31	-4.7044e-17	0.00089063	4.9203e-05	4.5889e-05	6.4167e-05	4.5889e-05	2.3614e-05	4.5889e-05
0.3	0.075	0.05	0.15	0.15	0.2	0.075	0.1	1	-2	1.8317e-19	0.0012439	0.00032343	0.00059457	-9.7508e-18	0	6.7788e-05	6.3223e-05	0.00042406	6.3223e-05	-6.3223e-05	-6.3223e-05
0.3	0.075	0.05	0.175	0.15	0.175	0.075	0.1	1	-2	1.7376e-19	0.00068146	0.00031108	0.00038966	-3.8915e-17	0	3.8362e-05	3.5779e-05	0.00044083	3.5779e-05	-3.5779e-05	-3.5779e-05
0.3	0.075	0.05	0.2	0.15	0.15	0.075	0.1	1	-2	-1.1642e-20	0.00055765	0.0003655	0.00026396	-3.479e-16	4.3554e-20	3.1775e-05	2.9635e-05	0.00041615	2.9635e-05	-2.9635e-05	-2.9635e-05
0.3	0.075	0.05	0.225	0.15	0.125	0.075	0.1	1	-2	8.8352e-19	0.0019261	0.0004076	0	1.1892e-20	-1.8501e-19	0.00012431	0.00011594	-9.4149e-07	-0.00011594	-0.00011594	-0.00011594
0.3	0.075	0.05	0.25	0.15	0.1	0.075	0.1	1	-2	7.3258e-16	0.0020806	0.00033778	-9.0558e-36	-4.4283e-17	-5.0484e-17	0.00014487	0.00013512	-8.5283e-05	-0.00013512	-0.00013512	-0.00013512
0.3	0.075	0.05	0.275	0.15	0.075	0.075	0.1	1	-2	-1.1567e-19	0.0020435	0.00017324	7.2103e-05	-2.1784e-20	7.1833e-21	0.00013747	0.00012821	-0.00012821	-0.00012821	-0.00012821	-0.00012821
0.3	0.075	0.05	0.3	0.15	0.05	0.075	0.1	1	-2	1.3696e-15	0.0020581	0.00043952	0	-5.3931e-17	-7.3003e-17	0.00014303	0.0001334	-9.5963e-05	-0.0001334	-0.0001334	-0.0001334
0.3	0.075	0.05	0.325	0.15	0.025	0.075	0.1	1	-2	1.4568e-15	0.0038299	5.1831e-20	1.1257e-19	0	0.0016653	0.00015692	0.00014636	-0.0001305	-3.1315e-05	-0.00014636	-0.00014636
0.325	0.075	0.05	0.025	0.1425	0.3075	0.075	0.1	1	-2	5.5426e-20	0.0011197	1.4704e-17	-1.1384e-18	0.00068615	5.8689e-05	-8.2122e-06	8.7765e-05	6.7183e-05	-2.7478e-05	8.7765e-05	8.7765e-05
0.325	0.075	0.05	0.05	0.1425	0.2825	0.075	0.1	1	-2	6.618e-20	0.00023338	7.4535e-19	-1.6421e-18	6.7763e-21	0.00016835	1.911e-05	1.7823e-05	2.4921e-05	1.7823e-05	1.3718e-05	1.7823e-05
0.325	0.075	0.05	0.075	0.1425	0.2575	0.075	0.1	1	-2	-1.3401e-19	0.00054038	-4.8176e-20	-8.4753e-16	-1.6495e-16	0.00037994	3.3027e-05	3.0803e-05	4.3072e-05	3.0803e-05	1.7978e-05	3.0803e-05
0.325	0.075	0.05	0.1	0.1425	0.2325	0.075	0.1	1	-2	7.6444e-20	0.00091512	-1.5231e-19	-1.8434e-17	-3.425e-18	0.00061903	4.2213e-05	3.937e-05	5.505e-05	3.937e-05	1.2973e-05	3.937e-05
0.325	0.075	0.05	0.125	0.1425	0.2075	0.075	0.1	1	-2	1.2428e-19	0.0015878	6.1609e-05	5.4987e-20	-1.2513e-16	0.00096345	9.8707e-05	9.2059e-05	0.00023396	9.2059e-05	-9.2059e-05	9.2059e-05
0.325	0.075	0.05	0.15	0.1425	0.1825	0.075	0.1	1	-2	-4.3615e-19	0.0011549	0.00027028	0.00049519	-8.1109e-17	0	6.2503e-05	5.8293e-05	0.0002949	5.8293e-05	-5.8293e-05	-5.8293e-05
0.325	0.075	0.05	0.175	0.1425	0.1575	0.075	0.1	1	-2	8.7833e-20	0.00084796	0.00028411	0.00035733	-3.5799e-19	0	4.5794e-05	4.271e-05	0.00030356	4.271e-05	-4.271e-05	-4.271e-05
0.325	0.075	0.05	0.2	0.1425	0.1325	0.075	0.1	1	-2	2.191e-19	0.00045134	0.0003685	0.00019961	-4.9724e-17	-4.3106e-20	2.4483e-05	2.2834e-05	0.00038555	2.2834e-05	-2.2834e-05	-2.2834e-05
0.325	0.075	0.05	0.225	0.1425	0.1075	0.075	0.1	1	-2	5.8214e-19	0.0018125	0.00043053	0	-1.6433e-19	-2.8753e-19	0.00011639	0.00010855	3.5177e-05	-0.00010855	-0.00010855	-0.00010855
0.325	0.075	0.05	0.25	0.1425	0.0825	0.075	0.1	1	-2	1.9336e-19	0.0020799	0.00038858	5.421e-20	-7.8065e-17	-8.8159e-17	0.00014101	0.00013151	-8.6515e-05	-0.00013151	-0.00013151	-0.00013151
0.325	0.075	0.05	0.275	0.1425	0.0575	0.075	0.1	1	-2	1.6382e-15	0.0020464	0.00016528	8.1728e-05	-5.9482e-17	-7.3395e-17	0.00013447	0.00012541	-0.00012541	-0.00012541	-0.00012541	-0.00012541
0.325	0.075	0.05	0.3	0.1425	0.0325	0.075	0.1	1	-2	1.478e-15	0.0020668	0.00047262	0	-3.9755e-17	-5.3345e-17	0.00014131	0.00013179	-8.4751e-05	-0.00013179	-0.00013179	-0.00013179
0.35	0.075	0.05	0.025	0.135	0.29	0.075	0.1	1	-2	-2.8177e-20	0.0010271	2.5271e-16	-3.2208e-17	0.00059958	8.5636e-05	-1.9594e-05	9.0502e-05	5.7462e-05	-3.4818e-05	9.0502e-05	9.0502e-05
0.35	0.075	0.05	0.05	0.135	0.265	0.075	0.1	1	-2	9.4659e-16	0.00025913	2.3553e-17	-1.0761e-16	-1.6812e-16	0.00018589	2.1721e-05	2.0258e-05	2.8327e-05	2.0258e-05	1.7407e-05	2.0258e-05
0.35	0.075	0.05	0.075	0.135	0.24	0.075	0.1	1	-2	5.9459e-21	0.00057748	3.6426e-19	-7.007e-19	-4.0658e-19	0.00040314	3.6197e-05	3.3759e-05	4.7205e-05	3.3759e-05	2.1327e-05	3.3759e-05
0.35	0.075	0.05	0.1	0.135	0.215	0.075	0.1	1	-2	-3.3882e-20	0.00098415	-5.5191e-20	-9.8089e-17	-3.3814e-18	0.00065906	4.7859e-05	4.4636e-05	6.2414e-05	4.4636e-05	1.391e-05	4.4636e-05
0.35	0.075	0.05	0.125	0.135	0.19	0.075	0.1	1	-2	-1.0132e-19	0.0014601	0.00028269	0.00064982	-4.5967e-17	-5.1058e-20	7.7955e-05	7.2705e-05	0.00032243	7.2705e-05	-7.2705e-05	-7.2705e-05
0.35	0.075	0.05	0.15	0.135	0.165	0.075	0.1	1	-2	-2.6838e-19	0.001103	0.00025386	0.00044524	-5.4647e-18	0	5.8005e-05	5.4098e-05	0.00024174	5.4098e-05	-5.4098e-05	-5.4098e-05
0.35	0.075	0.05	0.175	0.135	0.14	0.075	0.1	1	-2	-1.9285e-19	0.00094406	0.00028462	0.00033119	-7.2305e-17	-3.4434e-20	4.8877e-05	4.5585e-05	0.0002289	4.4196e-05	-4.5585e-05	-4.5585e-05
0.35	0.075	0.05	0.2	0.135	0.115	0.075	0.1	1	-2	5.7048e-19	0.00076114	0.00037746	0.00018064	-1.4966e-16	4.6765e-20	4.0226e-05	3.7517e-05	0.00032831	-3.7517e-05	-3.7517e-05	-3.7517e-05
0.35	0.075	0.05	0.225	0.135	0.09	0.075	0.1	1	-2	-2.9092e-19	0.0017	0.00046675	-2.7105e-20	-9.2114e-17	-9.4016e-17	0.00011099	0.00010352	8.1038e-05	-0.00010352	-0.00010352	-0.00010352
0.35	0.075	0.05	0.25	0.135	0.065	0.075	0.1	1	-2	2.927e-16	0.0020764	0.00029571	0.00020198	-2.7338e-17	-3.0189e-17	0.00013757	0.00012831	-8.878e-05	-0.00012831	-0.00012831	-0.00012831
0.35	0.075	0.05	0.275	0.135	0.04	0.075	0.1	1	-2	1.9415e-18	0.0020497	0.00011568	0.0001332	-9.6372e-19	5.6769e-22	0.00013193	0.00012305	-0.00012305	-0.00012305	-0.00012305	-0.00012305
0.35	0.075	0.05	0.3	0.135	0.015	0.075	0.1	1	-2	3.9532e-15	0.0038299	3.9849e-16	1.4558e-16	-2.8201e-16	0.0016653	0.00014736	0.00013743	-0.00012955	-3.721e-05	-0.00013743	-0.00013743
0.375	0.075	0.05	0.025	0.1275	0.2725	0.075	0.1	1	-2	-1.1576e-20	0.00093326	5.3363e-16	-7.1069e-17	0.00051358	0.00011317	-2.8638e-05	9.3344e-05	4.4654e-05	-3.4845e-05	9.3344e-05	9.3344e-05
0.375	0.075	0.05	0.05	0.1275	0.2475	0.075	0.1	1	-2	1.0992e-19	0.00028902	1.4966e-19	-1.9058e-19	-4.5415e-19	0.00020673	2.5086e-05	2.3396e-05	3.2715e-05	2.3396e-05	2.284e-05	2.3396e-05
0.375	0.075	0.05	0.075	0.1275	0.2225	0.075	0.1	1	-2	-3.0786e-20	0.00062359	2.0783e-19	-2.1055e-17	-4.2095e-17	0.00043252	4.0648e-05	3.791e-05	5.301e-05	3.791e-05	2.6441e-05	3.791e-05
0.375	0.075	0.05	0.1	0.1275	0.1975	0.075	0.1	1	-2	-8.2079e-20	0.0009654	1.1487e-19	-1.4199e-18	-2.5411e-19	0.00065345	4.5752e-05	4.2671e-05	5.9666e-05	4.2671e-05	2.7057e-05	4.2671e-05
0.375	0.075	0.05	0.125	0.1275	0.1725	0.075	0.1	1	-2	-4.1314e-20	0.0012627	0.00025153	0.00055033	-8.8185e-17	0	6.6274e-05	6.1811e-05	0.00027197	6.1811e-05	-6.1811e-05	-6.1811e-05
0.375	0.075	0.05	0.15	0.1275	0.1475	0.075	0.1	1	-2	1.6923e-19	0.0010756	0.00025579	0.00041185	-1.6313e-17	0	5.4535e-05	5.0862e-05	0.00021483	5.0862e-05	-5.0862e-05	-5.0862e-05
0.375	0.075	0.05	0.175	0.1275	0.1225	0.075	0.1	1	-2	4.1073e-19	0.00097169	0.00030631	0.00029304	-4.9615e-17	1.1179e-20	4.8258e-05	4.5008e-05	0.00026557	-2.9073e-05	-4.5008e-05	-4.5008e-05
0.375	0.075	0.05	0.2	0.1275	0.0975	0.075	0.1	1	-2	9.301e-20	0.00088984	0.00051658	1.3553e-20	-5.1122e-17	-6.2851e-21	5.3126e-05	4.9548e-05	0.0003262	-4.9548e-05	-4.9548e-05	-4.9548e-05
0.375	0.075	0.05	0.225	0.1275	0.0725	0.075	0.1	1	-2	-1.4545e-19	0.0016254	0.00041514	0.00014735	-9.1162e-17	-9.271e-17	0.00010568	9.8565e-05	0.00012901	-9.8565e-05	-9.8565e-05	-9.8565e-05
0.375	0.075	0.05	0.25	0.1275	0.0475	0.075	0.1	1	-2	2.0998e-19	0.0020826	1.8974e-19	0.00050432	2.1271e-21	-2.0549e-19	0.00013491	0.00012582	-8.8804e-05	-0.00012582	-0.00012582	-0.00012582
0.375	0.075	0.05	0.275	0.1275	0.0225	0.075	0.1	1	-2	2.3689e-15	0.0020534	0.00018077	7.0246e-05	-1.1956e-16	-1.4166e-16	0.0001299	0.00012115	-0.00011983	-0.00012115	-0.00012115	-0.00012115
0.4	0.075	0.05	0.025	0.12	0.255	0.075	0.1	1	-2	3.5206e-20	0.00083328	2.8104e-16	-6.6638e-17	0.00042167	0.00014309	-3.5269e-05	9.6713e-05	2.874e-05	2.1081e-05	4.7046e-05	9.6713e-05
0.4	0.075	0.05	0.05	0.12	0.23	0.075	0.1	1	-2	7.5941e-20	0.00032491	3.3984e-18	-1.8891e-17	-3.3255e-17	0.00023188	2.8265e-05	2.7769e-05	3.8828e-05	2.7769e-05	2.7769e-05	2.7769e-05
0.4	0.075	0.05	0.075	0.12	0.205	0.075	0.1	1	-2	-8.0248e-20	0.00068149	-2.0684e-19	-4.5533e-17	-9.1146e-17	0.00046942	4.6738e-05	4.4152e-05	6.1738e-05	4.4152e-05	3.2789e-05	4.4152e-05
0.4	0.075	0.05	0.1	0.12	0.18	0.075	0.1	1	-2	1.0033e-19	0.0011176	6.2898e-05	-1.966e-20	-1.6551e-16	0.00066529	7.9027e-05	7.3705e-05	0.00020376	7.0835e-05	-7.3705e-05	7.3705e-05
0.4	0.075	0.05	0.125	0.12	0.155	0.075	0.1	1	-2	-2.187e-19	0.0011798	0.00024347	0.00050343	-6.2116e-17	-1.0824e-20	6.0009e-05	5.5968e-05	0.00024692	5.5968e-05	-5.5968e-05	-5.5968e-05
0.4	0.075	0.05	0.15	0.12	0.13	0.075	0.1	1	-2	3.7344e-19	0.0010608	0.00027104	0.00038098	-8.753e-19	-7.935e-20	5.1708e-05	4.8226e-05	0.00023527	1.2137e-05	-4.8226e-05	-4.8226e-05
0.4	0.075	0.05	0.175	0.12	0.105	0.075	0.1	1	-2	-5.5769e-21	0.00097323	0.00034982	0.00023578	-1.2165e-16	-3.3315e-20	5.1854e-05	4.8361e-05	0.00028973	-4.8361e-05	-4.8361e-05	-4.8361e-05
0.4	0.075	0.05	0.2	0.12	0.08	0.075	0.1	1	-2	3.401e-19	0.00095482	0.00057108	0	-3.8868e-17	-9.791e-20	6.3523e-05	5.9245e-05	0.00035809	-5.9245e-05	-5.9245e-05	-5.9245e-05
0.4	0.075	0.05	0.225	0.12	0.055	0.075	0.1	1	-2	8.5534e-20	0.0016321	-5.7666e-17	0.00063151	-1.1587e-17	-1.1228e-17	9.7151e-05	9.0608e-05	-2.2513e-05	9.0608e-05	-9.0608e-05	-9.0608e-05
0.4	0.075	0.05	0.25	0.12	0.03	0.075	0.1	1	-2	1.6344e-15	0.0020898	1.3004e-05	0.00044183	-4.2834e-17	-4.4824e-17	0.00013247	0.00012354	-8.7195e-05	-0.00012354	-0.00012354	-0.00012354
0.425	0.075	0.05	0.025	0.1125	0.2375	0.075	0.1	1	-2	-1.3364e-19	0.00072093	5.922e-20	-2.0329e-20	0.00031665	0.00017775	0.00010442	9.7385e-05	0.00012927	9.7385e-05	9.7385e-05	9.7385e-05
0.425	0.075	0.05	0.05	0.1125	0.2125	0.075	0.1	1	-2	4.3256e-20	0.00036916	5.7355e-19	-1.8838e-18	-3.3658e-18	0.00026269	3.2741e-05	3.4063e-05	4.7631e-05	3.4063e-05	3.4063e-05	3.4063e-05
0.425	0.075	0.05	0.075	0.1125	0.1875	0.075	0.1	1	-2	0	0.00088764	6.3593e-05	-1.5035e-17	-2.3418e-17	0.00053258	0.00010544	9.8336e-05	0.00030816	9.8336e-05	-9.8336e-05	9.8336e-05
0.425	0.075	0.05	0.1	0.1125	0.1625	0.075	0.1	1	-2	-2.058e-20	0.0010643	6.571e-05	5.4391e-34	-1.4954e-18	0.0006289	6.8534e-05	6.3918e-05	0.00020003	4.3112e-05	-6.3918e-05	6.3918e-05
0.425	0.075	0.05	0.125	0.1125	0.1375	0.075	0.1	1	-2	-8.6461e-20	0.0011498	0.0002494	0.00047767	-3.0356e-17	1.2442e-20	5.6336e-05	5.2542e-05	0.00023395	5.2542e-05	-5.2542e-05	-5.2542e-05
0.425	0.075	0.05	0.15	0.1125	0.1125	0.075	0.1	1	-2	2.083e-19	0.0010495	0.00029949	0.00034282	-2.8307e-17	-2.1799e-20	4.9417e-05	4.6089e-05	0.00028183	-4.6089e-05	-4.6089e-05	-4.6089e-05
0.425	0.075	0.05	0.175	0.1125	0.0875	0.075	0.1	1	-2	-1.2118e-19	0.00096084	0.00043382	0.00013797	-2.8266e-18	3.0665e-21	5.7332e-05	5.3471e-05	0.00031924	-5.3471e-05	-5.3471e-05	-5.3471e-05
0.425	0.075	0.05	0.2	0.1125	0.0625	0.075	0.1	1	-2	-3.8196e-19	0.0012482	0.00056341	0.00017572	-9.6801e-16	1.1422e-19	7.156e-05	6.674e-05	0.00039628	-6.674e-05	-6.674e-05	-6.674e-05
0.425	0.075	0.05	0.225	0.1125	0.0375	0.075	0.1	1	-2	1.7577e-21	0.001383	5.5499e-06	0.00052443	-2.3642e-19	-1.9589e-22	8.3514e-05	7.789e-05	6.5341e-06	6.5268e-05	-7.789e-05	-7.789e-05
0.425	0.075	0.05	0.25	0.1125	0.0125	0.075	0.1	1	-2	-2.7423e-21	0.0018213	0.00013965	0.00016922	2.685e-20	-1.3122e-20	0.00010747	0.00010023	-5.3925e-05	-0.00010023	-0.00010023	-0.00010023
0.45	0.075	0.05	0.025	0.105	0.22	0.075	0.1	1	-2	6.7132e-20	0.0005862	-6.8603e-20	-1.6574e-18	0.00018673	0.00022143	9.3576e-05	9.6363e-05	0.00013474	9.6363e-05	9.6363e-05	9.6363e-05
0.45	0.075	0.05	0.05	0.105	0.195	0.075	0.1	1	-2	-7.7022e-21	0.00065038	3.1172e-19	-2.6075e-17	-1.353e-17	0.00044959	0.00012351	0.00011519	0.00040569	0.00011519	-0.00011519	0.00011519
0.45	0.075	0.05	0.075	0.105	0.17	0.075	0.1	1	-2	9.5604e-20	0.00081931	6.6573e-05	-5.002e-19	-4.7191e-19	0.00048593	8.3607e-05	7.7976e-05	0.00025319	7.7976e-05	-7.7976e-05	7.7976e-05
0.45	0.075	0.05	0.1	0.105	0.145	0.075	0.1	1	-2	6.1826e-20	0.0010425	6.9685e-05	-4.0732e-18	-4.9421e-17	0.00061137	6.3424e-05	5.9152e-05	0.00018765	4.2139e-05	-5.9152e-05	5.9152e-05
0.45	0.075	0.05	0.125	0.105	0.12	0.075	0.1	1	-2	3.5623e-19	0.0011443	0.00026607	0.00045748	-1.2223e-17	-1.4672e-20	5.3872e-05	5.0244e-05	0.00025575	2.1128e-05	-5.0244e-05	-5.0244e-05
0.45	0.075	0.05	0.15	0.105	0.095	0.075	0.1	1	-2	-2.6835e-19	0.0010348	0.00034625	0.00028624	-5.0443e-18	-6.9139e-20	5.29e-05	4.9338e-05	0.000306	-4.9338e-05	-4.9338e-05	-4.9338e-05
0.45	0.075	0.05	0.175	0.105	0.07	0.075	0.1	1	-2	2.4248e-19	0.0010095	0.00060048	1.0842e-19	-1.8429e-16	8.5745e-20	6.5384e-05	6.098e-05	0.00036993	-6.098e-05	-6.098e-05	-6.098e-05
0.45	0.075	0.05	0.2	0.105	0.045	0.075	0.1	1	-2	1.1968e-19	0.0011089	2.0815e-05	0.00062808	-1.4907e-16	-1.653e-32	7.2e-05	6.7151e-05	0.00026387	6.7151e-05	-6.7151e-05	-6.7151e-05
0.45	0.075	0.05	0.225	0.105	0.02	0.075	0.1	1	-2	2.9738e-15	0.0016935	8.1963e-05	0.00030521	-8.0643e-17	-7.9277e-17	9.7282e-05	9.073e-05	-1.48e-05	-9.073e-05	-9.073e-05	-9.073e-05
0.475	0.075	0.05	0.025	0.0975	0.2025	0.075	0.1	1	-2	1.2507e-19	0.00014591	7.61e-21	-5.7586e-20	1.3553e-20	8.8307e-05	1.9991e-05	1.8645e-05	2.6071e-05	1.8645e-05	1.5911e-05	1.8645e-05
0.475	0.075	0.05	0.05	0.0975	0.1775	0.075	0.1	1	-2	-7.1788e-20	0.00059019	4.1851e-19	-1.82e-16	-9.4733e-17	0.0004109	9.7909e-05	9.1315e-05	0.0005188	-9.1315e-05	-9.1315e-05	9.1315e-05
0.475	0.075	0.05	0.075	0.0975	0.1525	0.075	0.1	1	-2	7.1314e-20	0.00078936	6.9174e-05	-3.6401e-17	-3.0622e-17	0.00046424	7.4363e-05	6.9355e-05	0.00023232	6.9355e-05	-6.9355e-05	6.9355e-05
0.475	0.075	0.05	0.1	0.0975	0.1275	0.075	0.1	1	-2	-3.0371e-20	0.0010396	7.5807e-05	1.51e-20	-4.355e-18	0.00060375	6.0951e-05	5.6846e-05	0.0002105	1.4996e-05	-5.6846e-05	5.6846e-05
0.475	0.075	0.05	0.125	0.0975	0.1025	0.075	0.1	1	-2	4.6518e-19	0.0011454	0.00029282	0.00043182	-4.0129e-17	-2.221e-20	5.1777e-05	4.829e-05	0.00031765	-4.829e-05	-4.829e-05	-4.829e-05
0.475	0.075	0.05	0.15	0.0975	0.0775	0.075	0.1	1	-2	-1.8663e-19	0.0010132	0.00043429	0.00018521	-5.8988e-17	-5.1652e-20	5.784e-05	5.3945e-05	0.00034113	-5.3945e-05	-5.3945e-05	-5.3945e-05
0.475	0.075	0.05	0.175	0.0975	0.0525	0.075	0.1	1	-2	2.2045e-19	0.0012329	1.664e-05	0.00072421	-4.4008e-18	-6.7997e-34	7.068e-05	6.592e-05	0.00027513	6.592e-05	-6.592e-05	-6.592e-05
0.475	0.075	0.05	0.2	0.0975	0.0275	0.075	0.1	1	-2	-1.2925e-20	0.00092526	4.1233e-05	0.00049309	-1.8541e-17	-1.6372e-17	6.7831e-05	6.3262e-05	0.00012249	6.3262e-05	-6.3262e-05	6.3262e-05
0.5	0.075	0.05	0.025	0.09	0.185	0.075	0.1	1	-2	-3.1355e-20	0.00038701	1.7459e-19	-4.0437e-18	2.6626e-20	0.00027541	9.0053e-05	8.3988e-05	0.00033939	8.3988e-05	-8.3988e-05	8.3988e-05
0.5	0.075	0.05	0.05	0.09	0.16	0.075	0.1	1	-2	-1.6516e-19	0.00056163	2.0615e-19	-2.0576e-17	-1.02e-17	0.00039244	8.5336e-05	7.9589e-05	0.00046262	-7.9589e-05	-7.9589e-05	7.9589e-05
0.5	0.075	0.05	0.075	0.09	0.135	0.075	0.1	1	-2	-7.5788e-21	0.00078385	7.2526e-05	6.9939e-21	-2.7756e-19	0.00045766	7.0985e-05	6.6204e-05	0.00022814	6.6204e-05	-6.6204e-05	6.6204e-05
0.5	0.075	0.05	0.1	0.09	0.11	0.075	0.1	1	-2	-9.2221e-20	0.0010463	8.5456e-05	-5.6786e-17	-1.5526e-16	0.00059878	5.9628e-05	5.5612e-05	0.0002472	-2.2016e-05	-5.5612e-05	5.5612e-05
0.5	0.075	0.05	0.125	0.09	0.085	0.075	0.1	1	-2	-2.1806e-19	0.0011398	0.00033189	0.00038997	-1.0389e-16	1.1958e-19	5.47e-05	5.1016e-05	0.00034112	-5.1016e-05	-5.1016e-05	-5.1016e-05
0.5	0.075	0.05	0.15	0.09	0.06	0.075	0.1	1	-2	3.5756e-19	0.0010527	0.00064618	0	-1.9782e-16	-1.9397e-19	6.6276e-05	6.1813e-05	0.00039999	-6.1813e-05	-6.1813e-05	-6.1813e-05
0.5	0.075	0.05	0.175	0.09	0.035	0.075	0.1	1	-2	2.9875e-19	0.00098308	4.0415e-05	0.00054554	-3.4829e-17	7.5513e-35	6.7107e-05	6.2588e-05	0.00026494	6.2588e-05	-6.2588e-05	-6.2588e-05
0.525	0.075	0.05	0.025	0.0825	0.1675	0.075	0.1	1	-2	4.9224e-20	0.00034075	9.2665e-19	-1.714e-17	-6.639e-21	0.00024359	7.6357e-05	7.1215e-05	0.00029925	7.1215e-05	-7.1215e-05	7.1215e-05
0.525	0.075	0.05	0.05	0.0825	0.1425	0.075	0.1	1	-2	6.701e-20	0.00055199	2.1437e-19	-7.0685e-17	-1.9642e-16	0.00038631	8.0402e-05	7.4987e-05	0.0004444	-7.4987e-05	-7.4987e-05	7.4987e-05
0.525	0.075	0.05	0.075	0.0825	0.1175	0.075	0.1	1	-2	5.3313e-20	0.00079256	7.7568e-05	-2.0057e-16	-1.7372e-16	0.00045868	7.0469e-05	6.5723e-05	0.00024128	5.6945e-05	-6.5723e-05	6.5723e-05
0.525	0.075	0.05	0.1	0.0825	0.0925	0.075	0.1	1	-2	-8.3967e-20	0.0010556	0.00010118	-1.8591e-17	-7.7441e-18	0.00058952	5.9016e-05	5.5042e-05	0.00031285	-5.5042e-05	-5.5042e-05	2.4762e-05
0.525	0.075	0.05	0.125	0.0825	0.0675	0.075	0.1	1	-2	1.2463e-19	0.0011203	0.000399	0.00031143	-2.2207e-18	-4.6072e-20	5.9441e-05	5.5438e-05	0.00037732	-5.5438e-05	-5.5438e-05	-5.5438e-05
0.525	0.075	0.05	0.15	0.0825	0.0425	0.075	0.1	1	-2	-2.5761e-19	0.0010919	3.6102e-05	0.00063692	-2.2937e-17	-9.9406e-21	6.8142e-05	6.3553e-05	0.0002908	6.3553e-05	-6.3553e-05	-6.3553e-05
0.525	0.075	0.05	0.175	0.0825	0.0175	0.075	0.1	1	-2	1.5889e-15	0.0011865	0.00011601	0.00030585	-2.8724e-16	0	5.9863e-05	5.5831e-05	8.8261e-05	-7.0462e-06	-5.5831e-05	-5.5831e-05
0.55	0.075	0.05	0.025	0.075	0.15	0.075	0.1	1	-2	3.368e-20	0.00032137	2.5945e-18	-3.626e-17	-2.2992e-33	0.00023022	6.978e-05	6.5081e-05	0.00028213	6.5081e-05	-6.5081e-05	6.5081e-05
0.55	0.075	0.05	0.05	0.075	0.125	0.075	0.1	1	-2	6.3203e-20	0.00055288	-1.2614e-35	-5.347e-17	3.0789e-20	0.00038708	7.9682e-05	7.4315e-05	0.00044806	-7.4315e-05	-7.4315e-05	7.4315e-05
0.55	0.075	0.05	0.075	0.075	0.1	0.075	0.1	1	-2	-3.846e-20	0.00080801	8.5435e-05	-2.9082e-17	-8.3063e-18	0.00046134	7.0999e-05	6.6218e-05	0.00028226	2.4103e-05	-6.6218e-05	6.6218e-05
0.55	0.075	0.05	0.1	0.075	0.075	0.075	0.1	1	-2	4.7241e-21	0.0010632	0.00012895	-1.4439e-15	-1.3973e-16	0.00056731	6.0387e-05	5.6321e-05	0.0004071	-5.6321e-05	-5.6321e-05	-5.6321e-05
0.55	0.075	0.05	0.125	0.075	0.05	0.075	0.1	1	-2	-2.217e-19	0.0011134	0.00070752	-1.5177e-18	-1.6596e-18	2.3593e-21	6.8376e-05	6.3771e-05	0.00044257	-6.3771e-05	-6.3771e-05	-6.3771e-05
0.55	0.075	0.05	0.15	0.075	0.025	0.075	0.1	1	-2	8.5399e-20	0.0009564	8.7083e-05	0.0004651	-8.9044e-19	-4.8424e-35	6.0872e-05	5.6772e-05	0.00014935	5.6772e-05	-5.6772e-05	5.6772e-05
0.575	0.075	0.05	0.025	0.0675	0.1325	0.075	0.1	1	-2	4.9047e-20	0.00031786	7.3397e-20	-1.7334e-19	0	0.00022793	6.7957e-05	6.338e-05	0.00028218	6.338e-05	-6.338e-05	6.338e-05
0.575	0.075	0.05	0.05	0.0675	0.1075	0.075	0.1	1	-2	2.2953e-19	0.00055864	-1.6587e-34	1.0554e-19	-2.333e-34	0.00039103	8.1033e-05	7.5575e-05	0.00046296	-7.5575e-05	-7.5575e-05	7.5575e-05
0.575	0.075	0.05	0.075	0.0675	0.0825	0.075	0.1	1	-2	3.5516e-20	0.00082466	9.7926e-05	-2.642e-16	-1.0778e-16	0.00046029	7.1037e-05	6.6253e-05	0.00034328	-3.0891e-05	-6.6253e-05	6.6253e-05
0.575	0.075	0.05	0.1	0.0675	0.0575	0.075	0.1	1	-2	-9.7583e-21	0.0010717	0.00019006	-2.0718e-16	-8.5399e-17	0.00051284	6.4114e-05	5.9796e-05	0.00043855	-5.9796e-05	-5.9796e-05	-5.9796e-05
0.575	0.075	0.05	0.125	0.0675	0.0325	0.075	0.1	1	-2	-8.652e-20	0.0010483	0.00012851	0.00053856	-3.0377e-17	0	6.5382e-05	6.0978e-05	0.00018459	6.0978e-05	-6.0978e-05	6.0978e-05
0.6	0.075	0.05	0.025	0.06	0.115	0.075	0.1	1	-2	-4.6866e-20	0.00032246	7.5637e-20	-1.0834e-18	-1.0209e-34	0.00023132	6.8643e-05	6.402e-05	0.00029193	6.402e-05	-6.402e-05	6.402e-05
0.6	0.075	0.05	0.05	0.06	0.09	0.075	0.1	1	-2	-1.5296e-19	0.00056474	1.0571e-18	-1.0104e-17	-2.7231e-22	0.00039521	8.2722e-05	7.7151e-05	0.0004799	-7.7151e-05	-7.7151e-05	7.7151e-05
0.6	0.075	0.05	0.075	0.06	0.065	0.075	0.1	1	-2	-3.9277e-20	0.00083956	0.00011876	-2.3655e-15	-4.4845e-16	0.00045003	6.9719e-05	6.5024e-05	0.00037758	-6.5024e-05	-6.5024e-05	6.5024e-05
0.6	0.075	0.05	0.1	0.06	0.04	0.075	0.1	1	-2	2.4675e-20	0.001091	3.0538e-05	-4.9003e-19	-9.9483e-20	0.00068669	7.0702e-05	6.594e-05	0.00022749	6.594e-05	-6.594e-05	6.594e-05
0.6	0.075	0.05	0.125	0.06	0.015	0.075	0.1	1	-2	-1.6479e-19	0.0010076	0.00030252	0.00033902	-5.4338e-17	-1.0842e-19	5.3277e-05	4.9689e-05	0.00015179	4.9689e-05	-4.9689e-05	4.9689e-05
0.625	0.075	0.05	0.025	0.0525	0.0975	0.075	0.1	1	-2	-5.0917e-20	0.0003293	1.0313e-17	-7.1205e-17	-3.4869e-21	0.00023625	7.0046e-05	6.5329e-05	0.00030469	6.5329e-05	-6.5329e-05	6.5329e-05
0.625	0.075	0.05	0.05	0.0525	0.0725	0.075	0.1	1	-2	2.1101e-19	0.00056731	1.1886e-17	-5.3371e-17	-1.2869e-31	0.00039705	8.3095e-05	7.7499e-05	0.0004896	-7.7499e-05	-7.7499e-05	7.7499e-05
0.625	0.075	0.05	0.075	0.0525	0.0475	0.075	0.1	1	-2	-2.0675e-20	0.00082697	2.9086e-05	-2.7196e-18	-1.0349e-18	0.00053191	6.8939e-05	6.4296e-05	0.00037989	-6.4296e-05	-6.4296e-05	6.4296e-05
0.625	0.075	0.05	0.1	0.0525	0.0225	0.075	0.1	1	-2	3.3553e-19	0.00099405	5.4047e-05	0.00010472	-1.8628e-17	0.00049567	6.087e-05	5.6771e-05	0.00020065	5.6771e-05	-5.6771e-05	5.6771e-05
0.65	0.075	0.05	0.025	0.045	0.08	0.075	0.1	1	-2	-2.9411e-20	0.00033361	1.0531e-17	-7.4791e-17	0	0.00023941	7.0721e-05	6.5958e-05	0.00031457	6.5958e-05	-6.5958e-05	6.5958e-05
0.65	0.075	0.05	0.05	0.045	0.055	0.075	0.1	1	-2	1.7091e-19	0.00056321	2.6962e-20	2.1297e-20	-3.0602e-34	0.00039451	8.0742e-05	7.5304e-05	0.0004836	-7.5304e-05	-7.5304e-05	7.5304e-05
0.65	0.075	0.05	0.075	0.045	0.03	0.075	0.1	1	-2	-1.1372e-19	0.00079242	4.0266e-05	-3.0978e-15	-2.4889e-15	0.00049839	6.8329e-05	6.3728e-05	0.00025631	6.3728e-05	-6.3728e-05	6.3728e-05
0.675	0.075	0.05	0.025	0.0375	0.0625	0.075	0.1	1	-2	6.8667e-20	0.00033184	-7.9259e-17	-1.5764e-16	1.7798e-33	0.0002383	6.9602e-05	6.4914e-05	0.00031686	6.4914e-05	-6.4914e-05	6.4914e-05
0.675	0.075	0.05	0.05	0.0375	0.0375	0.075	0.1	1	-2	5.8117e-21	0.0005504	8.1722e-17	-2.2731e-16	1.5401e-20	0.00038625	7.4889e-05	6.9846e-05	0.00045661	-6.9846e-05	-6.9846e-05	6.9846e-05
0.675	0.075	0.05	0.075	0.0375	0.0125	0.075	0.1	1	-2	3.6412e-20	0.00074457	6.6326e-05	4.5293e-05	-2.1905e-15	0.0003961	5.6826e-05	5.2999e-05	0.00021914	5.2999e-05	-5.2999e-05	5.2999e-05
0.7	0.075	0.05	0.025	0.03	0.045	0.075	0.1	1	-2	-6.2294e-20	0.00032178	-7.0279e-17	-3.3384e-17	0	0.00023138	6.6045e-05	6.1597e-05	0.00030821	6.1597e-05	-6.1597e-05	6.1597e-05
0.7	0.075	0.05	0.05	0.03	0.02	0.075	0.1	1	-2	-5.3345e-20	0.00052697	-1.9451e-18	-1.3394e-17	-1.9323e-33	0.00037094	6.4891e-05	6.0521e-05	0.00028248	6.0521e-05	-6.0521e-05	6.0521e-05
0.725	0.075	0.05	0.025	0.0225	0.0275	0.075	0.1	1	-2	-9.6216e-20	0.00030176	-6.2879e-19	-7.696e-21	0	0.00021744	5.9616e-05	5.5601e-05	0.00039692	-5.5601e-05	-5.5601e-05	5.5601e-05
0.025	0.1	0.05	0.025	0.2175	0.4825	0.1	0.1	1	-2	0	0.00049192	3.1015e-16	0.00017013	-1.6391e-17	6.1234e-05	-0.00011603	0.00011603	6.4753e-06	-0.00011603	-0.00011603	3.7754e-05
0.025	0.1	0.05	0.05	0.2175	0.4575	0.1	0.1	1	-2	1.567e-20	0.00031935	0	3.2904e-23	-1.0833e-16	0.00017324	-9.7616e-05	9.7616e-05	2.2266e-05	-3.4381e-05	-9.7616e-05	9.7616e-05
0.025	0.1	0.05	0.075	0.2175	0.4325	0.1	0.1	1	-2	1.6708e-19	0.0003209	4.157e-20	-2.3932e-17	-3.4119e-17	0.0001742	-6.4724e-05	6.4724e-05	1.3686e-05	-6.4724e-05	-6.4724e-05	-6.4724e-05
0.025	0.1	0.05	0.1	0.2175	0.4075	0.1	0.1	1	-2	3.7699e-32	0.00039755	1.574e-19	1.4681e-15	-9.8403e-17	0.00021691	-7.9039e-05	7.9039e-05	4.6624e-05	-7.9039e-05	-7.9039e-05	-7.9039e-05
0.025	0.1	0.05	0.125	0.2175	0.3825	0.1	0.1	1	-2	3.5237e-19	0.00043791	8.2158e-16	0.00022591	-2.0228e-18	-7.7289e-16	-8.9688e-05	8.9688e-05	3.2479e-05	-8.9688e-05	-8.9688e-05	-8.9688e-05
0.025	0.1	0.05	0.15	0.2175	0.3575	0.1	0.1	1	-2	0	0.00047595	3.1576e-18	0.00019682	1.4991e-20	-1.7102e-19	-0.00010598	0.00010598	1.586e-05	-0.00010598	-0.00010598	-0.00010598
0.025	0.1	0.05	0.175	0.2175	0.3325	0.1	0.1	1	-2	-1.4175e-16	0.0005127	1.3132e-16	0.00014561	-3.0395e-17	-2.5971e-16	-0.00011467	0.00011467	-9.0971e-05	-0.00011467	-0.00011467	-0.00011467
0.025	0.1	0.05	0.2	0.2175	0.3075	0.1	0.1	1	-2	-1.1253e-16	0.00053304	3.8693e-16	9.431e-05	-3.1051e-17	-1.7387e-16	-0.00012656	0.00012656	-0.00012054	-0.00012656	-0.00012656	-0.00012656
0.025	0.1	0.05	0.225	0.2175	0.2825	0.1	0.1	1	-2	0	0.00051861	1.1486e-15	8.7812e-05	-2.539e-17	-7.5482e-17	-0.00012236	0.00012236	-0.00012063	-0.00012236	-0.00012236	-0.00012236
0.025	0.1	0.05	0.25	0.2175	0.2575	0.1	0.1	1	-2	-4.39e-16	0.00056817	4.2742e-16	2.2531e-07	-1.8904e-17	-3.9148e-17	-0.00015408	0.00015408	-0.00014858	-0.00015408	-0.00015408	-0.00015408
0.025	0.1	0.05	0.275	0.2175	0.2325	0.1	0.1	1	-2	-3.8391e-17	0.00056834	1.446e-16	3.0206e-08	1.5732e-07	-6.7376e-17	-0.00016178	0.00016178	-0.00011014	-0.00016178	-0.00016178	-0.00016178
0.025	0.1	0.05	0.3	0.2175	0.2075	0.1	0.1	1	-2	-8.286e-16	0.00056851	9.814e-16	1.2373e-14	-1.8382e-16	5.1399e-06	-0.00016502	0.00016502	-0.00016502	-8.9662e-05	-0.00016502	-0.00016502
0.025	0.1	0.05	0.325	0.2175	0.1825	0.1	0.1	1	-2	2.7105e-20	0.00054111	9.9178e-18	3.0154e-17	-7.2763e-18	0.00020117	-0.00015225	0.00015225	-0.00015225	4.071e-05	-0.00015225	-0.00015225
0.025	0.1	0.05	0.35	0.2175	0.1575	0.1	0.1	1	-2	-2.7105e-20	0.00056235	7.5357e-21	-1.4082e-20	-1.6181e-19	0.00013229	-0.00016164	0.00016164	-0.00016164	-1.2024e-05	-0.00016164	-0.00016164
0.025	0.1	0.05	0.375	0.2175	0.1325	0.1	0.1	1	-2	1.4908e-19	0.00055208	6.3369e-16	1.0577e-15	-1.8493e-16	0.00017594	-0.00015989	0.00015989	-0.0001149	-2.7245e-05	-0.00015989	-0.00015989
0.025	0.1	0.05	0.4	0.2175	0.1075	0.1	0.1	1	-2	0	0.00055113	1.0443e-16	1.2523e-16	-2.4882e-17	0.00017872	-0.00016041	0.00016041	-1.115e-05	4.1163e-05	-0.00016041	-0.00016041
0.025	0.1	0.05	0.425	0.2175	0.0825	0.1	0.1	1	-2	-2.9054e-34	0.00054874	1.6855e-18	1.9665e-18	-2.3822e-19	0.00018488	-0.00015947	0.00015947	-2.9886e-06	4.6295e-05	-0.00015947	-0.00015947
0.025	0.1	0.05	0.45	0.2175	0.0575	0.1	0.1	1	-2	-1.3711e-17	0.00052172	2.3182e-17	2.778e-17	-1.0068e-17	0.00022503	-0.00014936	0.00014936	5.701e-05	7.4946e-05	-0.00014936	-0.00014936
0.025	0.1	0.05	0.475	0.2175	0.0325	0.1	0.1	1	-2	-1.0628e-16	0.00052124	1.8115e-16	1.4241e-16	-7.7729e-17	0.00022542	-0.00014935	0.00014935	7.5635e-05	5.7973e-05	-0.00014935	-0.00014935
0.05	0.1	0.05	0.025	0.21	0.465	0.1	0.1	1	-2	-2.7105e-20	0.00092864	3.3212e-18	0.00039807	-1.2026e-18	4.9936e-05	3.253e-05	0.00011381	5.2933e-05	-0.00011381	-0.00011381	7.6628e-05
0.05	0.1	0.05	0.05	0.21	0.44	0.1	0.1	1	-2	2.545e-05	3.4182e-33	1.6534e-19	9.287e-22	2.4635e-21	2.2065e-05	7.2956e-06	-1.7942e-06	3.3451e-06	1.7942e-06	1.7942e-06	1.7942e-06
0.05	0.1	0.05	0.075	0.21	0.415	0.1	0.1	1	-2	7.1903e-05	0.00043673	6.1186e-20	-1.4186e-16	-1.8822e-16	0.00030052	-5.0135e-05	5.0135e-05	7.6147e-05	-5.0135e-05	-5.0135e-05	-5.0135e-05
0.05	0.1	0.05	0.1	0.21	0.39	0.1	0.1	1	-2	3.089e-05	0.00063363	1.6289e-16	-9.9569e-17	-1.0112e-16	0.00037418	-6.3403e-05	6.3403e-05	3.9524e-05	-6.3403e-05	-6.3403e-05	-6.3403e-05
0.05	0.1	0.05	0.125	0.21	0.365	0.1	0.1	1	-2	8.8255e-24	0.00076508	2.7689e-19	1.6765e-06	5.9179e-23	0.0004132	-7.8674e-05	7.8674e-05	4.1841e-05	-7.8674e-05	-7.8674e-05	-7.8674e-05
0.05	0.1	0.05	0.15	0.21	0.34	0.1	0.1	1	-2	7.8774e-20	0.00082996	-2.3064e-19	0.00038567	-2.6941e-17	-6.8876e-17	-0.00010243	0.00010243	1.7085e-05	-0.00010243	-0.00010243	-0.00010243
0.05	0.1	0.05	0.175	0.21	0.315	0.1	0.1	1	-2	7.5812e-20	0.00092394	8.9983e-16	0.00033459	-3.1268e-17	-8.9167e-17	-0.0001237	0.0001237	-8.5826e-05	-0.0001237	-0.0001237	-0.0001237
0.05	0.1	0.05	0.2	0.21	0.29	0.1	0.1	1	-2	2.4606e-32	0.00098164	5.9916e-16	0.00026437	-2.1367e-17	-5.5661e-17	-0.00014388	0.00014388	-0.00013463	-0.00014388	-0.00014388	-0.00014388
0.05	0.1	0.05	0.225	0.21	0.265	0.1	0.1	1	-2	1.0842e-19	0.00093515	1.1354e-19	0.0002354	-3.8923e-17	-9.4682e-17	-0.00014118	0.00014118	-0.00013817	-0.00014118	-0.00014118	-0.00014118
0.05	0.1	0.05	0.25	0.21	0.24	0.1	0.1	1	-2	-1.288e-19	0.0010217	6.3855e-20	0.00014961	-1.2573e-20	-1.117e-19	-0.00016876	0.00016876	-0.00016876	-0.00016876	-0.00016876	-0.00016876
0.05	0.1	0.05	0.275	0.21	0.215	0.1	0.1	1	-2	3.678e-20	0.0010769	2.4349e-19	5.3619e-05	0.00016113	8.9446e-34	-0.0001755	0.0001755	-0.000126	-0.0001755	-0.0001755	-0.0001755
0.05	0.1	0.05	0.3	0.21	0.19	0.1	0.1	1	-2	0.00012694	0.00072371	2.0708e-18	0.00011941	-1.0239e-19	-1.5331e-19	-9.2456e-05	0.00012127	-0.00012127	-0.00012127	-0.00012127	-0.00012127
0.05	0.1	0.05	0.325	0.21	0.165	0.1	0.1	1	-2	-9.9592e-17	0.0011066	2.2142e-18	2.9327e-19	-1.4883e-16	0.0004522	-0.00017058	0.00017058	-7.9725e-06	4.2689e-05	-0.00017058	-0.00017058
0.05	0.1	0.05	0.35	0.21	0.14	0.1	0.1	1	-2	-3.2537e-19	0.0010978	2.3188e-18	3.4726e-18	-2.1207e-18	0.00045633	-0.00016984	0.00016984	-2.9699e-06	5.3955e-05	-0.00016984	-0.00016984
0.05	0.1	0.05	0.375	0.21	0.115	0.1	0.1	1	-2	-2.0193e-18	0.0011307	7.2748e-20	6.4462e-19	-2.7439e-18	0.00043592	-0.00017648	0.00017648	-2.8886e-05	2.6666e-05	-0.00017648	-0.00017648
0.05	0.1	0.05	0.4	0.21	0.09	0.1	0.1	1	-2	-8.4603e-19	0.0010887	-3.255e-20	1.2087e-18	-3.2449e-18	0.00046018	-0.00016945	0.00016945	6.7413e-06	6.2524e-05	-0.00016945	-0.00016945
0.05	0.1	0.05	0.425	0.21	0.065	0.1	0.1	1	-2	-1.1174e-16	0.0011029	1.7597e-19	5.0929e-18	-5.4389e-17	0.00045429	-0.00017221	0.00017221	1.6413e-06	4.9069e-05	-0.00017221	-0.00017221
0.05	0.1	0.05	0.45	0.21	0.04	0.1	0.1	1	-2	1.6878e-49	0.0010401	2.7719e-19	-7.0063e-18	-1.5997e-16	0.00046959	-0.00016298	0.00016298	6.2469e-05	6.4199e-05	-0.00016298	-0.00016298
0.05	0.1	0.05	0.475	0.21	0.015	0.1	0.1	1	-2	-5.9811e-17	0.0010889	1.8869e-19	-7.5078e-18	-5.532e-17	0.00046009	-0.00017056	0.00017056	4.4962e-05	2.8632e-05	-0.00017056	-0.00017056
0.075	0.1	0.05	0.025	0.2025	0.4475	0.1	0.1	-2	-2	-3.1277e-06	0.0013751	5.8313e-06	0.00072215	-3.1277e-06	-3.1277e-06	2.5324e-05	0.00010064	9.9513e-05	-0.00010064	-0.00010064	9.3929e-05
0.075	0.1	0.05	0.05	0.2025	0.4225	0.1	0.1	1	-2	1.5296e-09	9.8125e-32	1.77e-19	7.5605e-27	1.0597e-26	0.00018505	2.7594e-05	-2.3021e-05	4.292e-05	2.3021e-05	2.3021e-05	2.3021e-05
0.075	0.1	0.05	0.075	0.2025	0.3975	0.1	0.1	1	-2	0.00010205	-4.9439e-37	2.1676e-17	-6.8337e-18	-8.2808e-17	0.00035783	1.1915e-05	-3.754e-05	6.9988e-05	3.754e-05	3.754e-05	3.754e-05
0.075	0.1	0.05	0.1	0.2025	0.3725	0.1	0.1	1	-2	9.7912e-05	0.00052141	-6.293e-20	-1.6542e-32	-3.3619e-17	0.0005132	6.5474e-06	-1.0162e-05	6.2818e-05	3.3694e-05	3.3694e-05	3.3694e-05
0.075	0.1	0.05	0.125	0.2025	0.3475	0.1	0.1	1	-2	3.2707e-05	0.0010871	2.8996e-19	1.1012e-18	6.743e-33	0.00066777	-7.0994e-05	7.0994e-05	5.3913e-05	7.0994e-05	-7.0994e-05	-6.0683e-05
0.075	0.1	0.05	0.15	0.2025	0.3225	0.1	0.1	1	-2	5.1245e-05	0.0012189	1.459e-19	0.00069459	-5.8482e-20	0	-8.4499e-05	8.4499e-05	1.0516e-05	-5.553e-05	-8.4499e-05	-8.4499e-05
0.075	0.1	0.05	0.175	0.2025	0.2975	0.1	0.1	1	-2	2.2603e-05	0.0012678	1.3824e-21	0.00057031	-8.0472e-21	-1.2875e-19	-0.00011151	0.00011151	-3.5164e-05	-0.00011151	-0.00011151	-0.00011151
0.075	0.1	0.05	0.2	0.2025	0.2725	0.1	0.1	1	-2	7.9459e-06	0.0012559	3.2444e-16	0.00045847	-2.1959e-17	-4.4176e-17	-0.00012592	0.00012592	-9.1337e-05	-0.00012592	-0.00012592	-0.00012592
0.075	0.1	0.05	0.225	0.2025	0.2475	0.1	0.1	1	-2	2.359e-19	0.0012656	7.9749e-16	0.00037548	-2.4521e-17	-4.8974e-17	-0.00013949	0.00013949	-0.00013181	-0.00013949	-0.00013949	-0.00013949
0.075	0.1	0.05	0.25	0.2025	0.2225	0.1	0.1	1	-2	0.00014533	0.00033423	0.00047175	0	-2.184e-18	0	4.5245e-05	3.8922e-05	0.00039715	-3.8922e-05	-3.8922e-05	-3.8922e-05
0.075	0.1	0.05	0.275	0.2025	0.1975	0.1	0.1	1	-2	0	0.0014167	7.0517e-20	0.00016191	0.00018312	-3.7191e-33	-0.00015941	0.00015941	-0.00012029	-0.00015941	-0.00015941	-0.00015941
0.075	0.1	0.05	0.3	0.2025	0.1725	0.1	0.1	1	-2	-1.2162e-32	0.0017238	4.7635e-17	1.2505e-05	0.00059202	-4.8491e-17	-0.00016932	0.00016932	-5.784e-05	-0.00016932	-0.00016932	-0.00016932
0.075	0.1	0.05	0.325	0.2025	0.1475	0.1	0.1	1	-2	-1.5221e-17	0.0017137	9.2927e-19	8.5723e-17	-2.9745e-33	0.00075203	-0.00016912	0.00016912	-1.8198e-05	3.6206e-05	-0.00016912	-0.00016912
0.075	0.1	0.05	0.35	0.2025	0.1225	0.1	0.1	1	-2	1.753e-34	0.0016836	1.3027e-19	4.3286e-19	-6.3113e-19	0.00075639	-0.00016754	0.00016754	-4.5234e-06	5.7357e-05	-0.00016754	-0.00016754
0.075	0.1	0.05	0.375	0.2025	0.0975	0.1	0.1	1	-2	-3.0815e-33	0.0016484	-1.91e-19	9.2105e-19	-6.9241e-17	0.00075875	-0.00016542	0.00016542	1.3341e-05	7.4341e-05	-0.00016542	-0.00016542
0.075	0.1	0.05	0.4	0.2025	0.0725	0.1	0.1	1	-2	2.0623e-19	0.001626	2.3017e-19	3.7497e-17	-1.2321e-16	0.00075899	-0.00016435	0.00016435	3.0881e-05	7.7871e-05	-0.00016435	-0.00016435
0.075	0.1	0.05	0.425	0.2025	0.0475	0.1	0.1	1	-2	1.4762e-19	0.0016139	3.9873e-19	-3.9474e-19	-1.1371e-17	0.0007588	-0.00016403	0.00016403	5.1664e-05	6.9055e-05	-0.00016403	-0.00016403
0.075	0.1	0.05	0.45	0.2025	0.0225	0.1	0.1	1	-2	1.064e-49	0.0015944	1.9837e-19	-2.507e-18	-1.3927e-16	0.00075806	-0.00016302	0.00016302	8.4228e-05	5.273e-05	-0.00016302	-0.00016302
0.1	0.1	0.05	0.025	0.195	0.43	0.1	0.1	-2	-2	-1.7847e-05	0.0017708	3.3273e-05	-1.7847e-05	0.0010605	-1.7847e-05	1.2335e-05	7.3798e-05	0.00012861	-9.1385e-06	7.3798e-05	7.3798e-05
0.1	0.1	0.05	0.05	0.195	0.405	0.1	0.1	1	-2	2.1732e-10	2.9981e-33	2.0141e-18	7.9102e-33	2.0202e-21	0.00019496	2.2039e-05	-2.4545e-05	4.5761e-05	2.4545e-05	2.4545e-05	2.4545e-05
0.1	0.1	0.05	0.075	0.195	0.38	0.1	0.1	1	-2	5.784e-05	0	-2.0275e-19	-2.3457e-20	-2.3739e-18	0.0003814	1.8301e-05	-4.2508e-05	7.9252e-05	4.2508e-05	4.2508e-05	4.2508e-05
0.1	0.1	0.05	0.1	0.195	0.355	0.1	0.1	1	-2	0.00017294	0	-1.18e-19	-6.3463e-20	-1.7495e-18	0.00050832	-6.4331e-05	-6.4331e-05	0.00011994	6.4331e-05	6.4331e-05	6.4331e-05
0.1	0.1	0.05	0.125	0.195	0.33	0.1	0.1	1	-2	9.926e-05	0.00077024	3.9504e-17	2.6614e-16	-2.6075e-17	0.0008076	-4.9854e-05	-4.9854e-05	9.2948e-05	4.9854e-05	4.9854e-05	4.9854e-05
0.1	0.1	0.05	0.15	0.195	0.305	0.1	0.1	1	-2	3.3286e-05	0.0016092	2.2422e-20	4.1949e-18	5.366e-33	0.0010021	-8.0232e-05	8.0232e-05	8.0897e-07	8.0232e-05	-8.0232e-05	6.6356e-05
0.1	0.1	0.05	0.175	0.195	0.28	0.1	0.1	1	-2	6.9196e-05	0.0017874	1.8638e-19	0.00099188	-1.0682e-16	0	-9.4554e-05	9.4554e-05	-2.4341e-05	7.108e-05	-9.4554e-05	-9.4554e-05
0.1	0.1	0.05	0.2	0.195	0.255	0.1	0.1	1	-2	4.5576e-05	0.0016777	2.6043e-16	0.00072885	-2.1738e-17	-3.2021e-17	-0.00011826	0.00011826	-6.1638e-05	-0.00011826	-0.00011826	-0.00011826
0.1	0.1	0.05	0.225	0.195	0.23	0.1	0.1	1	-2	-1.6303e-17	0.0017598	2.3027e-16	0.00049495	-9.8678e-18	-1.5098e-17	-0.00015505	0.00015505	-0.00015505	-0.00015505	-0.00015505	-0.00015505
0.1	0.1	0.05	0.25	0.195	0.205	0.1	0.1	1	-2	0	0.0015903	1.5151e-16	0.00045226	-1.5048e-17	-2.6657e-17	-0.00014162	0.00014162	-0.00014162	-0.00014162	-0.00014162	-0.00014162
0.1	0.1	0.05	0.275	0.195	0.18	0.1	0.1	1	-2	-4.6342e-19	0.0015994	0.00013191	0	-1.7352e-19	-5.4604e-19	-0.00014974	0.00016068	-0.00014106	-0.00016068	-0.00016068	-0.00016068
0.1	0.1	0.05	0.3	0.195	0.155	0.1	0.1	1	-2	-5.421e-20	0.0020474	1.072e-18	8.5583e-05	0.00063729	-2.1777e-18	-0.00015138	0.00015138	-6.9613e-05	-0.00015138	-0.00015138	-0.00015138
0.1	0.1	0.05	0.325	0.195	0.13	0.1	0.1	1	-2	4.7622e-05	0.0012922	0.00014279	-2.7105e-20	-2.8706e-17	-4.618e-17	-0.00010987	0.00013919	-0.00013919	-0.00013919	-0.00013919	-0.00013919
0.1	0.1	0.05	0.35	0.195	0.105	0.1	0.1	1	-2	5.5308e-19	0.0023139	1.7325e-16	1.3813e-15	1.0236e-15	0.001085	0.00023615	0.00016221	0.00020914	0.00016221	-0.00016221	-0.00016221
0.1	0.1	0.05	0.375	0.195	0.08	0.1	0.1	1	-2	1.8757e-19	0.0022695	-2.5424e-19	3.5445e-19	-1.0807e-17	0.0010852	0.00027515	0.00015873	0.00027598	0.00015873	-0.00015873	-0.00015873
0.1	0.1	0.05	0.4	0.195	0.055	0.1	0.1	1	-2	4.0884e-20	0.0023138	5.2505e-19	-5.4453e-19	-4.0983e-18	0.001085	0.00024223	0.00016153	0.00021175	0.00016153	-0.00016153	-0.00016153
0.1	0.1	0.05	0.425	0.195	0.03	0.1	0.1	1	-2	1.1981e-19	0.0022156	1.3758e-19	2.4552e-18	-1.0602e-16	0.0010832	0.00027529	0.00015521	0.00028938	0.00015521	-0.00015521	-0.00012868
0.125	0.1	0.05	0.025	0.1875	0.4125	0.1	0.1	-2	-2	-5.5532e-05	0.00093663	0.00010353	-5.5532e-05	0.00070306	-5.5532e-05	2.4982e-05	9.0279e-05	0.00015058	9.0279e-05	9.0279e-05	-9.408e-08
0.125	0.1	0.05	0.05	0.1875	0.3875	0.1	0.1	1	-2	8.1149e-10	3.1089e-34	2.9697e-19	-8.2528e-19	2.8566e-34	0.00021099	9.8439e-06	-2.7434e-05	5.1148e-05	2.7434e-05	2.7434e-05	2.7434e-05
0.125	0.1	0.05	0.075	0.1875	0.3625	0.1	0.1	1	-2	5.1987e-05	-5.3568e-36	2.6058e-17	-4.6732e-17	-4.9102e-17	0.00039085	-6.8082e-06	-4.4087e-05	8.2196e-05	4.4087e-05	4.4087e-05	4.4087e-05
0.125	0.1	0.05	0.1	0.1875	0.3375	0.1	0.1	1	-2	0.00015035	-8.2332e-17	-2.6281e-19	-6.7849e-17	-1.4796e-16	0.00053744	-5.0115e-05	-5.0115e-05	9.3434e-05	5.0115e-05	5.0115e-05	5.0115e-05
0.125	0.1	0.05	0.125	0.1875	0.3125	0.1	0.1	1	-2	0.00032354	-6.1285e-31	3.6361e-19	5.2344e-15	-8.1939e-17	0.00066552	-5.6099e-05	-5.6099e-05	0.00010459	5.6099e-05	5.6099e-05	5.6099e-05
0.125	0.1	0.05	0.15	0.1875	0.2875	0.1	0.1	1	-2	7.883e-05	0.0014522	3.6459e-19	5.0033e-16	-1.4471e-17	0.0012186	-6.7066e-05	-6.7066e-05	0.00012504	6.7066e-05	6.7066e-05	6.7066e-05
0.125	0.1	0.05	0.175	0.1875	0.2625	0.1	0.1	1	-2	-1.87e-15	0.0017578	0.00029596	0.00048581	-1.6629e-16	0	-0.00012104	0.00012104	-1.3847e-05	9.2664e-05	-0.00012104	-0.00012104
0.125	0.1	0.05	0.2	0.1875	0.2375	0.1	0.1	1	-2	-2.6835e-16	0.001823	0.00036994	5.421e-20	-5.9288e-17	-6.0057e-17	-0.00013025	0.00013025	-0.00010832	-4.4143e-05	-0.00013025	-0.00013025
0.125	0.1	0.05	0.225	0.1875	0.2125	0.1	0.1	1	-2	-8.926e-21	0.0019384	0.00026763	0	-6.3681e-17	-8.0002e-17	-0.00012372	0.00015352	-0.00015352	-0.00015352	-0.00015352	-0.00015352
0.125	0.1	0.05	0.25	0.1875	0.1875	0.1	0.1	1	-2	-3.8995e-16	0.0018774	0.00021156	0	-2.4184e-17	-3.6029e-17	-0.00011876	0.00015303	-0.00015303	-0.00015303	-0.00015303	-0.00015303
0.125	0.1	0.05	0.275	0.1875	0.1625	0.1	0.1	1	-2	1.1319e-20	0.0018652	0.00015573	2.4509e-05	-6.037e-20	-3.3531e-20	-0.0001322	0.00015471	-0.00015471	-0.00015471	-0.00015471	-0.00015471
0.125	0.1	0.05	0.3	0.1875	0.1375	0.1	0.1	1	-2	5.2224e-20	0.0018794	0.00023251	-5.421e-20	-1.0717e-17	-1.7838e-17	-0.00012946	0.00015439	-0.00015439	-0.00015439	-0.00015439	-0.00015439
0.125	0.1	0.05	0.325	0.1875	0.1125	0.1	0.1	1	-2	2.9002e-07	0.0019158	0.00047754	-1.2683e-16	-3.8421e-17	-6.6299e-17	-0.00011492	0.00015873	-0.00010256	-0.00015873	-0.00015873	-0.00015873
0.125	0.1	0.05	0.35	0.1875	0.0875	0.1	0.1	1	-2	8.5429e-34	0.0032682	6.3876e-20	8.2395e-17	9.3264e-17	0.0013906	7.1193e-05	0.00017238	-1.0134e-05	-2.9334e-05	-0.00017238	-0.00017238
0.125	0.1	0.05	0.375	0.1875	0.0625	0.1	0.1	1	-2	1.472e-46	0.0031282	-8.4347e-19	1.898e-19	1.9446e-18	0.0014265	0.00020285	0.00016146	6.471e-05	0.00014355	-0.00016146	-0.00016146
0.125	0.1	0.05	0.4	0.1875	0.0375	0.1	0.1	1	-2	-5.5693e-19	0.0032791	-8.5339e-20	9.5122e-19	4.6312e-20	0.0013859	6.1918e-05	0.00017313	-5.5794e-05	-5.2522e-06	-0.00017313	-0.00017313
0.125	0.1	0.05	0.425	0.1875	0.0125	0.1	0.1	1	-2	-7.8264e-19	0.0026987	1.5551e-19	9.6335e-20	-9.3976e-19	0.0014173	0.00038302	0.00013836	0.00025796	0.00010774	-0.00013836	0.00013836
0.15	0.1	0.05	0.025	0.18	0.395	0.1	0.1	-2	-2	-6.4858e-05	0.00054499	0.00010665	-6.4858e-05	0.00073084	-6.4858e-05	-8.5861e-05	-9.5895e-05	0.00017878	9.5895e-05	9.5895e-05	2.0995e-05
0.15	0.1	0.05	0.05	0.18	0.37	0.1	0.1	1	-2	1.2289e-10	7.8925e-33	1.4426e-19	-6.1896e-33	2.1084e-21	0.00023631	-2.0769e-05	-3.2849e-05	6.1243e-05	3.2849e-05	3.2849e-05	3.2849e-05
0.15	0.1	0.05	0.075	0.18	0.345	0.1	0.1	1	-2	5.0314e-05	-9.2157e-19	-2.7273e-19	-1.7482e-18	-1.4023e-18	0.00040466	-4.7061e-05	-4.7061e-05	8.774e-05	4.7061e-05	4.7061e-05	4.7061e-05
0.15	0.1	0.05	0.1	0.18	0.32	0.1	0.1	1	-2	0.00013815	-9.2903e-17	3.3998e-19	-7.0703e-17	-1.5815e-16	0.00056905	-5.2429e-05	-5.2429e-05	9.7748e-05	5.2429e-05	5.2429e-05	5.2429e-05
0.15	0.1	0.05	0.125	0.18	0.295	0.1	0.1	1	-2	0.00023293	3.2087e-36	1.4613e-19	-9.4773e-20	-1.7213e-17	0.00070473	-6.1454e-05	-6.1454e-05	0.00011457	6.1454e-05	6.1454e-05	6.1454e-05
0.15	0.1	0.05	0.15	0.18	0.27	0.1	0.1	1	-2	8.9039e-05	0.0017681	6.0348e-17	-5.5046e-32	-9.6927e-17	0.0014285	0.00019757	9.7577e-05	0.00073353	9.7577e-05	-9.7577e-05	9.7577e-05
0.15	0.1	0.05	0.175	0.18	0.245	0.1	0.1	1	-2	0	0.001763	0.0005676	0.00068481	-2.8472e-17	0	0.00015584	8.9006e-05	0.00071204	8.9006e-05	-8.9006e-05	-8.9006e-05
0.15	0.1	0.05	0.2	0.18	0.22	0.1	0.1	1	-2	-1.4759e-15	0.00071378	0.00027876	0.00026874	-9.9882e-17	0	-4.9304e-05	4.9304e-05	0.00026413	4.9304e-05	-4.9304e-05	-4.9304e-05
0.15	0.1	0.05	0.225	0.18	0.195	0.1	0.1	1	1	0.00010607	-6.3792e-17	-1.6545e-16	-3.9923e-17	1.3048e-32	0.00045774	0.00014097	-6.3713e-17	0.00053432	1.2837e-20	-4.3719e-21	0
0.15	0.1	0.05	0.25	0.18	0.17	0.1	0.1	1	-2	1.8158e-20	0.0020733	0.00030548	0	-6.9309e-17	-9.4115e-17	-6.6537e-05	0.00014284	-0.00014284	-0.00014284	-0.00014284	-0.00014284
0.15	0.1	0.05	0.275	0.18	0.145	0.1	0.1	1	-2	-2.4982e-16	0.0020345	0.00024209	-5.421e-20	-5.7088e-17	-8.6126e-17	-6.5092e-05	0.00014263	-0.00014263	-0.00014263	-0.00014263	-0.00014263
0.15	0.1	0.05	0.3	0.18	0.12	0.1	0.1	1	-2	-2.9123e-16	0.0020335	0.00012152	0.00011809	-5.1365e-17	-8.2898e-17	-0.00010344	0.0001483	-0.0001483	-0.0001483	-0.0001483	-0.0001483
0.15	0.1	0.05	0.325	0.18	0.095	0.1	0.1	1	-2	3.0414e-05	0.0028241	-1.193e-19	2.53e-17	-5.9188e-32	0.0017469	-4.0644e-07	0.00012152	0.00022656	0.00012152	-0.00012152	0.00012152
0.15	0.1	0.05	0.35	0.18	0.07	0.1	0.1	1	-2	4.293e-05	0.0026066	6.4828e-18	7.5778e-18	-5.6154e-19	0.0017166	-0.00011996	0.00011996	0.00022364	0.00011996	-0.00011648	0.00011996
0.15	0.1	0.05	0.375	0.18	0.045	0.1	0.1	1	-2	4.2647e-05	0.0026117	1.0664e-18	3.6576e-18	-1.5386e-18	0.0017174	-0.0001206	0.0001206	0.00022484	0.0001206	-0.00012039	0.0001206
0.15	0.1	0.05	0.4	0.18	0.02	0.1	0.1	1	-2	3.046e-05	0.0028233	5.8702e-16	2.3181e-16	-9.6697e-32	0.0017468	-8.7041e-07	0.00012655	0.00023593	0.00012655	-0.00012655	0.00012655
0.175	0.1	0.05	0.025	0.1725	0.3775	0.1	0.1	-2	-2	7.912e-05	-4.6929e-05	8.7494e-05	-4.6929e-05	0.00057079	-4.6929e-05	-8.1335e-05	-9.1086e-05	0.00016982	9.1086e-05	9.1086e-05	4.1237e-05
0.175	0.1	0.05	0.05	0.1725	0.3525	0.1	0.1	1	-2	0.00069563	-2.1684e-19	5.0451e-18	2.5512e-17	0.00095694	3.9343e-05	-3.9869e-05	-9.5722e-05	0.00017846	9.5722e-05	9.5722e-05	9.5722e-05
0.175	0.1	0.05	0.075	0.1725	0.3275	0.1	0.1	1	-2	5.209e-05	-3.0263e-17	-2.4702e-19	-4.9986e-17	-6.3429e-17	0.00042559	-6.4898e-05	-6.4898e-05	0.000121	6.4898e-05	6.4898e-05	6.4898e-05
0.175	0.1	0.05	0.1	0.1725	0.3025	0.1	0.1	1	-2	0.00013257	-9.4868e-19	-2.7346e-19	-3.8423e-19	-2.309e-18	0.0006061	-5.7724e-05	-5.7724e-05	0.00010762	5.7724e-05	5.7724e-05	5.7724e-05
0.175	0.1	0.05	0.125	0.1725	0.2775	0.1	0.1	1	1	0.00029515	-8.3515e-17	2.5605e-17	0	-2.5783e-16	0.00084815	0.00061381	-3.7839e-17	0.0014311	0	-8.7829e-17	6.5201e-33
0.175	0.1	0.05	0.15	0.1725	0.2525	0.1	0.1	1	1	0.00030473	0	7.3553e-05	-1.2311e-19	-1.8054e-17	0.00073009	0.00040076	-1.8431e-17	0.00095975	5.1626e-18	-1.4053e-16	0
0.175	0.1	0.05	0.175	0.1725	0.2275	0.1	0.1	1	1	0.00093096	-2.3371e-19	0.0003807	0.00073676	-1.2923e-16	0	0.00099342	-4.1337e-18	0.0011343	1.2197e-19	-5.7643e-19	4.9411e-34
0.175	0.1	0.05	0.2	0.1725	0.2025	0.1	0.1	1	1	4.3368e-19	0.00055919	0.0003805	0.00024984	-5.4118e-19	-3.1566e-32	0.00066179	-1.3475e-49	0.00080244	-3.1358e-50	0	0
0.175	0.1	0.05	0.225	0.1725	0.1775	0.1	0.1	1	1	8.8669e-05	0.00019103	0.0003394	0	2.5327e-20	1.1389e-21	0.00040581	0	0.00036097	9.12e-21	1.2483e-21	-8.7258e-21
0.175	0.1	0.05	0.25	0.1725	0.1525	0.1	0.1	1	1	0.00013426	7.8337e-05	0.00025961	0	-5.2929e-20	1.9503e-20	0.00026076	3.2176e-21	0.00026613	7.9881e-20	0	0
0.175	0.1	0.05	0.275	0.1725	0.1275	0.1	0.1	1	1	0.00022402	1.8307e-05	0.00017604	0	-2.2994e-19	-3.1187e-20	0.00025354	9.5749e-20	0.00017705	0	-9.0995e-20	-1.4246e-19
0.175	0.1	0.05	0.3	0.1725	0.1025	0.1	0.1	1	1	0.0001378	5.47e-05	0.00051115	-2.6044e-20	-1.5095e-35	-2.7105e-20	0.00022548	8.7565e-37	0.00052004	-1.1407e-19	-7.5232e-37	-4.5716e-19
0.175	0.1	0.05	0.325	0.1725	0.0775	0.1	0.1	1	-2	9.2227e-05	0.0022381	4.3066e-17	1.0763e-16	5.1833e-17	0.0017122	4.6555e-06	-0.00011049	0.000206	0.00011049	0.00011049	0.00011049
0.175	0.1	0.05	0.35	0.1725	0.0525	0.1	0.1	1	-2	9.2229e-05	0.002238	4.8992e-19	0	-4.8564e-19	0.0017122	3.4543e-06	-0.00010996	0.00020501	0.00010996	0.00010996	0.00010996
0.175	0.1	0.05	0.375	0.1725	0.0275	0.1	0.1	1	-2	9.2229e-05	0.002238	4.2561e-19	0	-3.3901e-31	0.0017122	-3.501e-05	-0.00010897	0.00020315	0.00010897	6.3936e-05	0.00010897
0.2	0.1	0.05	0.025	0.165	0.36	0.1	0.1	-2	-2	4.7721e-05	-4.4749e-05	8.3429e-05	-4.4749e-05	0.00056147	-4.4749e-05	-9.1607e-05	-9.1607e-05	0.00017079	9.1607e-05	9.1607e-05	3.9741e-05
0.2	0.1	0.05	0.05	0.165	0.335	0.1	0.1	1	-2	6.1476e-20	0.00027351	1.2831e-18	-1.0744e-32	1.135e-32	0.00024525	1.3703e-05	2.9561e-05	5.5113e-05	2.9561e-05	2.9561e-05	2.9561e-05
0.2	0.1	0.05	0.075	0.165	0.31	0.1	0.1	1	-2	0.00036671	3.4452e-33	1.692e-17	-1.3515e-20	0.00067913	0.00024822	-3.6506e-05	-0.00010952	0.00020419	0.00010952	0.00010952	0.00010952
0.2	0.1	0.05	0.1	0.165	0.285	0.1	0.1	1	-2	0.00013296	-7.8442e-17	3.9945e-19	8.5624e-32	-1.6411e-16	0.00065334	-6.9438e-05	-6.9438e-05	0.00012946	6.9438e-05	6.9438e-05	6.9438e-05
0.2	0.1	0.05	0.125	0.165	0.26	0.1	0.1	1	1	0.00025347	-2.5519e-17	0.00041332	-1.571e-17	-7.6429e-17	0.00047505	0.00037324	-1.6263e-19	0.0011625	3.4357e-33	-1.9374e-18	2.0111e-17
0.2	0.1	0.05	0.15	0.165	0.235	0.1	0.1	1	1	0.00022243	0	0.00035694	1.9866e-19	-4.5458e-17	0.00041175	0.00025248	-4.5103e-17	0.0008309	2.2911e-17	-6.914e-17	5.3716e-18
0.2	0.1	0.05	0.175	0.165	0.21	0.1	0.1	1	1	0.0002671	3.0856e-20	0.00050238	0.00028021	-9.4722e-17	0	0.0002671	-5.0578e-17	0.00078259	0	-2.0735e-17	1.4249e-32
0.2	0.1	0.05	0.2	0.165	0.185	0.1	0.1	1	1	0.00012884	-4.6315e-19	0.00044001	4.7464e-20	-7.0516e-18	-5.421e-20	0.00012884	-7.1613e-18	0.00044001	1.3383e-20	-1.3704e-18	-3.4996e-21
0.2	0.1	0.05	0.225	0.165	0.16	0.1	0.1	1	1	0.0004352	9.6936e-21	4.3374e-05	1.0697e-19	-1.9985e-18	-2.3672e-18	0.0004352	-6.2267e-21	4.3374e-05	-4.8706e-21	0	-2.5956e-17
0.2	0.1	0.05	0.25	0.165	0.135	0.1	0.1	1	1	0.0005573	1.2429e-21	1.2022e-05	3.1539e-21	-6.7413e-17	-8.6203e-17	0.0005573	-7.4668e-22	1.2022e-05	-7.3385e-17	-8.3583e-22	-7.9959e-16
0.2	0.1	0.05	0.275	0.165	0.11	0.1	0.1	1	-2	0.00058009	-1.8818e-35	9.6922e-06	2.4375e-22	-3.2533e-17	-1.1962e-16	0.00046254	1.3947e-05	-1.3947e-05	-1.3947e-05	-1.3947e-05	-1.3947e-05
0.2	0.1	0.05	0.3	0.165	0.085	0.1	0.1	1	1	0.00022588	-3.8625e-17	0.00068958	-2.3193e-17	-8.2599e-19	-1.0807e-16	0.00022588	-3.8896e-17	0.00068958	1.2285e-32	-2.5866e-17	8.0598e-32
0.2	0.1	0.05	0.325	0.165	0.06	0.1	0.1	1	-2	0.00036671	4.7471e-32	3.5823e-16	3.0205e-15	7.5971e-15	0.00092734	1.1297e-05	-0.00010221	0.00019056	0.00010221	0.00010221	0.00010221
0.2	0.1	0.05	0.35	0.165	0.035	0.1	0.1	1	-2	0.00036671	4.3368e-19	1.4653e-16	4.827e-16	2.6515e-15	0.00092734	0.00015509	-9.966e-05	0.0001858	9.966e-05	9.966e-05	9.966e-05
0.2	0.1	0.05	0.375	0.165	0.01	0.1	0.1	1	-2	0.00036671	-7.4031e-19	3.8895e-19	-1.7017e-19	7.9747e-19	0.00092734	0.00012304	-9.3915e-05	0.00017509	8.4331e-05	9.3915e-05	9.3915e-05
0.225	0.1	0.05	0.025	0.1575	0.3425	0.1	0.1	-2	-2	2.8497e-05	-4.5536e-05	8.4897e-05	-4.5536e-05	0.00055746	-4.5536e-05	-9.5612e-05	-9.5612e-05	0.00017826	9.5612e-05	9.5612e-05	3.3133e-05
0.225	0.1	0.05	0.05	0.1575	0.3175	0.1	0.1	1	-2	4.0532e-20	5.132e-05	2.1576e-17	-6.8751e-32	2.7093e-32	0.00019391	3.5749e-05	-2.5006e-05	4.6621e-05	2.5006e-05	2.5006e-05	2.5006e-05
0.225	0.1	0.05	0.075	0.1575	0.2925	0.1	0.1	1	-2	-5.2959e-18	0.00033499	-1.1438e-19	3.8473e-33	-3.2876e-17	0.00048907	-5.1671e-05	-5.1671e-05	9.6335e-05	5.1671e-05	5.1671e-05	5.1671e-05
0.225	0.1	0.05	0.1	0.1575	0.2675	0.1	0.1	1	-2	8.5802e-20	0.0011314	2.9418e-19	-1.4927e-32	-5.3526e-17	0.00077947	0.00010203	7.1367e-05	0.00013306	7.1367e-05	8.1717e-07	7.1367e-05
0.225	0.1	0.05	0.125	0.1575	0.2425	0.1	0.1	1	1	0.0002187	-2.1928e-17	0.0004939	-1.1663e-17	-6.8751e-17	0.00040334	0.00029966	-2.0112e-17	0.0011153	-1.9925e-33	-3.2121e-17	3.4724e-32
0.225	0.1	0.05	0.15	0.1575	0.2175	0.1	0.1	1	1	0.00019376	-2.8555e-17	0.00055081	-2.754e-32	-6.0998e-17	0.00023736	0.00021029	-2.9002e-17	0.00082911	7.6631e-18	-4.7468e-17	3.5924e-18
0.225	0.1	0.05	0.175	0.1575	0.1925	0.1	0.1	1	1	0.00020088	0	0.00072058	-4.0139e-19	-5.5544e-17	2.758e-05	0.00020118	-2.697e-17	0.00074881	3.3126e-33	-3.135e-17	1.0235e-18
0.225	0.1	0.05	0.2	0.1575	0.1675	0.1	0.1	1	-2	-1.7143e-19	0.00053892	-7.9832e-18	-8.2235e-34	-3.8166e-18	0.00053157	6.9776e-05	4.8808e-05	0.00031014	4.8808e-05	-4.8808e-05	4.8808e-05
0.225	0.1	0.05	0.225	0.1575	0.1425	0.1	0.1	1	1	0.00034896	3.0278e-21	8.1971e-05	5.8707e-20	-7.3637e-17	-7.4581e-17	0.00034896	-1.5689e-20	8.1971e-05	-6.9938e-20	0	-4.9631e-16
0.225	0.1	0.05	0.25	0.1575	0.1175	0.1	0.1	1	1	0.00026332	0.00027568	4.9407e-05	7.3111e-20	-1.1646e-17	-1.4233e-17	0.00053856	2.2611e-20	5.0147e-05	-7.288e-18	4.1791e-22	-7.7105e-17
0.225	0.1	0.05	0.275	0.1575	0.0925	0.1	0.1	1	-2	0.00023131	0.00039928	3.9882e-05	6.0242e-37	-7.1721e-17	-1.0105e-16	0.00025795	4.0855e-05	-4.0855e-05	-4.0855e-05	-4.0855e-05	-4.0855e-05
0.225	0.1	0.05	0.3	0.1575	0.0675	0.1	0.1	1	1	0.00020004	0.00076886	0.00020308	-1.1384e-20	7.2527e-20	-6.5187e-19	0.00098609	0	0.0002118	8.2146e-21	-3.1115e-21	-6.7939e-18
0.225	0.1	0.05	0.325	0.1575	0.0425	0.1	0.1	1	-2	0.00060574	-7.2921e-17	9.952e-32	1.837e-16	-4.9304e-32	0.001187	-2.837e-05	-9.6945e-05	0.00018074	9.6945e-05	9.6945e-05	9.6945e-05
0.225	0.1	0.05	0.35	0.1575	0.0175	0.1	0.1	1	-2	0.00060573	-2.4882e-17	1.4573e-19	1.2521e-16	1.3864e-15	0.001187	-9.2244e-05	-0.0001003	0.00018699	0.0001003	4.2504e-05	0.0001003
0.25	0.1	0.05	0.025	0.15	0.325	0.1	0.1	-2	-2	-3.3115e-05	0.0010486	6.1738e-05	-3.3115e-05	0.00082782	-3.3115e-05	0.00011042	8.4073e-05	0.00015674	8.4073e-05	8.4073e-05	6.9342e-05
0.25	0.1	0.05	0.05	0.15	0.3	0.1	0.1	1	-2	-2.22e-20	0.00018644	3.1163e-17	-6.7901e-17	5.8686e-32	0.00019508	-2.1114e-05	1.0703e-05	3.9364e-05	2.1114e-05	2.1114e-05	2.1114e-05
0.25	0.1	0.05	0.075	0.15	0.275	0.1	0.1	1	-2	-5.3914e-20	0.00051351	4.5119e-19	-1.2033e-18	-1.03e-18	0.00045794	-3.8751e-05	7.1415e-07	7.2248e-05	3.8751e-05	3.8751e-05	3.8751e-05
0.25	0.1	0.05	0.1	0.15	0.25	0.1	0.1	1	-2	-1.3939e-19	0.0013102	-1.3333e-33	-5.8612e-34	-1.5374e-18	0.0010524	-0.00015001	0.00015001	0.00041791	0.00015001	-0.00015001	0.00015001
0.25	0.1	0.05	0.125	0.15	0.225	0.1	0.1	1	-2	2.0341e-20	0.0017249	8.9255e-05	-1.2742e-20	-3.5237e-19	0.0010327	0.00018525	0.00012958	0.00031297	0.00012958	-0.00012958	0.00012958
0.25	0.1	0.05	0.15	0.15	0.2	0.1	0.1	1	1	0.0002297	5.2552e-20	0.0008497	1.4751e-19	-7.4678e-20	0.00010939	0.00024219	-1.6263e-19	0.00099451	3.3108e-19	-1.3665e-17	9.0704e-19
0.25	0.1	0.05	0.175	0.15	0.175	0.1	0.1	1	1	0.00028749	-9.9369e-17	0.0010469	-2.888e-17	-1.1558e-16	0	0.00028749	-1.007e-16	0.0010469	-1.2986e-31	-2.9492e-16	0
0.25	0.1	0.05	0.2	0.15	0.15	0.1	0.1	1	1	7.7129e-05	-1.1008e-16	0.00050407	-6.2756e-17	-7.9974e-17	-5.9787e-16	7.7129e-05	-1.0975e-16	0.00050407	-2.0788e-16	-8.4835e-17	5.2418e-21
0.25	0.1	0.05	0.225	0.15	0.125	0.1	0.1	1	1	0.00031091	1.3553e-20	0.000115	3.8746e-20	-1.2952e-19	-1.178e-20	0.00031091	-6.2624e-20	0.000115	-2.2981e-19	1.267e-20	-1.4447e-19
0.25	0.1	0.05	0.25	0.15	0.1	0.1	0.1	1	1	0.00021434	0.00033911	6.0755e-05	-8.4981e-20	-2.3161e-18	-2.3255e-18	0.00055082	0	7.146e-05	-3.1654e-18	-3.2657e-20	-4.315e-18
0.25	0.1	0.05	0.275	0.15	0.075	0.1	0.1	1	1	0.00018385	0.00047523	4.8393e-05	-4.8848e-17	-2.3873e-17	-3.2289e-17	0.0006832	1.3634e-20	6.1254e-05	-3.1843e-36	-2.2954e-20	-2.5644e-16
0.25	0.1	0.05	0.3	0.15	0.05	0.1	0.1	1	1	0.00019765	0.00091928	1.6752e-05	-1.4611e-16	0.00038774	-9.7775e-17	0.0018434	1.078e-30	0.00068224	-9.7705e-17	1.5525e-30	-1.8395e-16
0.25	0.1	0.05	0.325	0.15	0.025	0.1	0.1	1	-2	0.00024791	0.0010497	2.1609e-16	0	2.944e-15	0.0015424	-1.596e-05	-9.0877e-05	0.00016943	9.0877e-05	9.0877e-05	9.0877e-05
0.275	0.1	0.05	0.025	0.1425	0.3075	0.1	0.1	1	-2	0	0.0011033	1.6628e-18	-2.4919e-19	0.00086982	2.5623e-05	-7.4835e-05	3.5132e-05	0.00013952	7.4835e-05	7.4835e-05	7.4835e-05
0.275	0.1	0.05	0.05	0.1425	0.2825	0.1	0.1	1	-2	-4.3167e-20	0.00025156	5.0527e-18	-1.1058e-17	6.7763e-21	0.00021035	1.8881e-05	2.3611e-05	4.402e-05	2.3611e-05	2.3611e-05	2.3611e-05
0.275	0.1	0.05	0.075	0.1425	0.2575	0.1	0.1	1	-2	5.2698e-20	0.00060699	1.6909e-19	-4.0794e-19	-1.8702e-18	0.00046629	5.9035e-05	1.6153e-05	7.6989e-05	4.1295e-05	4.1295e-05	4.1295e-05
0.275	0.1	0.05	0.1	0.1425	0.2325	0.1	0.1	1	-2	2.0293e-19	0.001036	0.00015692	-4.955e-18	-2.1102e-18	0.00073734	0.00014773	0.00010334	0.00050193	0.00010334	-0.00010334	0.00010334
0.275	0.1	0.05	0.125	0.1425	0.2075	0.1	0.1	1	-2	1.1644e-19	0.0012922	0.00016642	2.8377e-20	-7.2245e-17	0.00088096	0.00011864	8.299e-05	0.00046372	8.299e-05	-8.299e-05	8.299e-05
0.275	0.1	0.05	0.15	0.1425	0.1825	0.1	0.1	1	-2	-6.3529e-19	0.0017042	0.00068389	0.00059776	-2.09e-16	-2.6045e-20	0.00012051	8.4293e-05	0.00062219	8.4293e-05	-8.4293e-05	-8.4293e-05
0.275	0.1	0.05	0.175	0.1425	0.1575	0.1	0.1	1	1	0.00032852	-6.5072e-17	0.00033644	-1.2334e-17	-8.8716e-17	0.0009355	0.00038879	-6.4185e-17	0.0014487	-1.3458e-31	-1.6885e-16	4.3694e-18
0.275	0.1	0.05	0.2	0.1425	0.1325	0.1	0.1	1	1	8.8101e-05	-3.0248e-17	0.00056668	-1.0967e-17	-2.9265e-17	-1.5547e-16	8.8101e-05	-2.993e-17	0.00056668	-1.1815e-17	-4.159e-17	-2.2028e-21
0.275	0.1	0.05	0.225	0.1425	0.1075	0.1	0.1	1	1	0.00031859	0	0.00014108	-5.9615e-17	-5.5183e-17	-5.3295e-17	0.00031859	8.3162e-21	0.00014108	-2.2384e-17	-6.8064e-17	-8.4946e-17
0.275	0.1	0.05	0.25	0.1425	0.0825	0.1	0.1	1	1	0.00017986	0.00039245	3.7696e-05	-1.2911e-17	-7.8275e-18	-1.0061e-17	0.00057504	9.6881e-33	6.3709e-05	-5.601e-18	-8.0036e-18	-1.658e-17
0.275	0.1	0.05	0.275	0.1425	0.0575	0.1	0.1	1	1	0.00016402	0.00047292	3.269e-05	2.9767e-20	3.7055e-22	-2.6593e-21	0.00070337	-5.82e-37	6.4354e-05	2.5302e-36	0	-1.3716e-18
0.275	0.1	0.05	0.3	0.1425	0.0325	0.1	0.1	1	-2	0.00018015	0.00076868	3.7052e-06	-1.7705e-16	0.00029592	-1.2604e-17	0.00044058	2.7694e-05	-2.7694e-05	-2.7694e-05	2.7694e-05	-2.7694e-05
0.3	0.1	0.05	0.025	0.135	0.29	0.1	0.1	1	-2	-1.1014e-20	0.00092946	8.0314e-16	-4.6702e-17	0.00055338	0.00011088	0.0001275	8.9182e-05	0.00011634	8.9182e-05	8.9182e-05	8.9182e-05
0.3	0.1	0.05	0.05	0.135	0.265	0.1	0.1	1	-2	4.1759e-20	0.00030449	4.7241e-17	-1.4119e-16	-8.1271e-17	0.0002344	3.9856e-05	2.7879e-05	5.1978e-05	2.7879e-05	2.6528e-05	2.7879e-05
0.3	0.1	0.05	0.075	0.135	0.24	0.1	0.1	1	-2	1.3268e-19	0.00093816	3.9315e-17	-2.8192e-17	-3.1903e-17	0.00067028	0.00017549	0.00012275	0.00038156	0.00012275	-0.00012275	0.00012275
0.3	0.1	0.05	0.1	0.135	0.215	0.1	0.1	1	-2	3.2253e-20	0.0010593	0.00012512	-2.4085e-20	-5.9445e-17	0.00064996	0.00011882	8.3113e-05	0.00031571	8.3113e-05	-8.3113e-05	8.3113e-05
0.3	0.1	0.05	0.125	0.135	0.19	0.1	0.1	1	-2	1.9813e-19	0.0011408	0.00018257	-2.4902e-20	-1.3369e-16	0.00077244	9.0062e-05	6.2997e-05	0.00042545	6.2997e-05	-6.2997e-05	6.2997e-05
0.3	0.1	0.05	0.15	0.135	0.165	0.1	0.1	1	-2	-1.3129e-19	0.0013808	0.00066663	0.00043578	-1.1876e-16	0	9.6442e-05	6.7461e-05	0.00057329	6.7461e-05	-6.7461e-05	-6.7461e-05
0.3	0.1	0.05	0.175	0.135	0.14	0.1	0.1	1	-2	-5.7433e-19	0.0025038	0.0017507	-7.3161e-20	-4.8225e-17	0	0.00014569	0.00010191	0.00090459	-0.00010191	-0.00010191	-0.00010191
0.3	0.1	0.05	0.2	0.135	0.115	0.1	0.1	1	-2	7.1917e-19	0.001004	0.00085267	4.3411e-19	-7.8633e-18	0	7.318e-05	5.1189e-05	0.00057031	-5.1189e-05	-5.1189e-05	-5.1189e-05
0.3	0.1	0.05	0.225	0.135	0.09	0.1	0.1	1	-2	-1.1956e-19	0.0027104	0.00095403	0	-4.8174e-17	-6.0582e-17	0.00020999	0.00014689	1.1623e-05	-0.00014689	-0.00014689	-0.00014689
0.3	0.1	0.05	0.25	0.135	0.065	0.1	0.1	1	-2	1.5432e-16	0.0020757	0.00050737	0	-7.7461e-17	-1.6427e-16	0.0001917	0.0001341	-6.9912e-05	-0.0001341	-0.0001341	-0.0001341
0.3	0.1	0.05	0.275	0.135	0.04	0.1	0.1	1	-2	8.6026e-20	0.0020523	0.0002996	-2.7105e-20	1.4237e-20	2.2526e-20	0.00017961	0.00012563	-0.00012385	-0.00012563	-0.00012563	-0.00012563
0.3	0.1	0.05	0.3	0.135	0.015	0.1	0.1	1	-2	2.1533e-15	0.0037816	7.4985e-16	2.5892e-16	-4.4672e-16	0.0016558	0.00020625	0.00014427	-0.00010405	-2.0562e-05	-0.00014427	-0.00014427
0.325	0.1	0.05	0.025	0.1275	0.2725	0.1	0.1	1	-2	-5.9101e-20	0.00076057	1.4446e-15	-2.1101e-17	0.00037088	0.0001648	0.00013413	9.3823e-05	0.00011047	9.3823e-05	9.3823e-05	9.3823e-05
0.325	0.1	0.05	0.05	0.1275	0.2475	0.1	0.1	1	-2	2.2813e-19	0.00068536	5.0154e-20	-6.4547e-17	-4.0171e-17	0.00048631	0.00018519	0.00012954	0.00066725	-0.00012954	-0.00012954	0.00012954
0.325	0.1	0.05	0.075	0.1275	0.2225	0.1	0.1	1	-2	1.1718e-19	0.0008671	0.00010225	-9.5336e-20	-9.6481e-19	0.00050265	0.00014041	9.8214e-05	0.00030757	9.8214e-05	-9.8214e-05	9.8214e-05
0.325	0.1	0.05	0.1	0.1275	0.1975	0.1	0.1	1	-2	-3.4689e-19	0.0010569	0.00011398	5.8718e-22	-5.3592e-17	0.00061758	0.00010771	7.5345e-05	0.00025186	7.5345e-05	-7.5345e-05	7.5345e-05
0.325	0.1	0.05	0.125	0.1275	0.1725	0.1	0.1	1	-2	-4.9906e-19	0.0012998	0.00043821	0.00048309	-1.0291e-17	0	9.6271e-05	6.734e-05	0.00042045	6.734e-05	-6.734e-05	-6.734e-05
0.325	0.1	0.05	0.15	0.1275	0.1475	0.1	0.1	1	-2	5.5577e-19	0.0012389	0.00070782	0.0003128	-7.6093e-18	1.6655e-20	8.3884e-05	5.8676e-05	0.00054329	5.8676e-05	-5.8676e-05	-5.8676e-05
0.325	0.1	0.05	0.175	0.1275	0.1225	0.1	0.1	1	-2	-1.1881e-18	0.0026519	0.001836	1.0018e-20	-9.8755e-17	2.0311e-21	0.0001291	9.0307e-05	0.00084615	-9.0307e-05	-9.0307e-05	-9.0307e-05
0.325	0.1	0.05	0.2	0.1275	0.0975	0.1	0.1	1	-2	9.8474e-18	0.0032273	0.000133	0	-2.2207e-17	0.0014118	0.00019545	0.00013671	0.00026235	-0.00013671	-0.00013671	-0.00013671
0.325	0.1	0.05	0.225	0.1275	0.0725	0.1	0.1	1	-2	1.7463e-19	0.0027993	-4.1214e-16	0.0010157	-1.3967e-16	-7.5224e-17	0.00020965	0.00014665	-0.00014665	3.3698e-05	-0.00014665	-0.00014665
0.325	0.1	0.05	0.25	0.1275	0.0475	0.1	0.1	1	-2	1.0862e-16	0.0020826	1.0503e-19	0.00050432	-5.47e-18	-6.3042e-18	0.00019164	0.00013405	-4.8612e-05	-0.00013405	-0.00013405	-0.00013405
0.325	0.1	0.05	0.275	0.1275	0.0225	0.1	0.1	1	-2	2.9944e-19	0.0020607	0.00036223	-1.3553e-20	-8.0904e-22	-7.4814e-20	0.00018051	0.00012627	-9.9499e-05	-0.00012627	-0.00012627	-0.00012627
0.35	0.1	0.05	0.025	0.12	0.255	0.1	0.1	1	-2	5.211e-20	0.00055484	7.9907e-16	-8.0461e-17	0.00016337	0.00023168	0.00013497	9.4408e-05	0.0001285	9.4408e-05	9.4408e-05	9.4408e-05
0.35	0.1	0.05	0.05	0.12	0.23	0.1	0.1	1	-2	-8.4871e-22	0.00060901	2.74e-19	-1.6575e-16	-1.0725e-16	0.00043085	0.00014973	0.00010473	0.00034693	0.00010473	-0.00010473	0.00010473
0.35	0.1	0.05	0.075	0.12	0.205	0.1	0.1	1	-2	-1.49e-19	0.00082066	0.00010225	2.362e-20	-7.8789e-17	0.00046409	0.00011946	8.3558e-05	0.00026594	8.3558e-05	-8.3558e-05	8.3558e-05
0.35	0.1	0.05	0.1	0.12	0.18	0.1	0.1	1	-2	3.2494e-18	0.0010711	0.00011188	-1.0828e-20	-4.9225e-19	0.0006111	0.00010398	7.2733e-05	0.00023365	6.8139e-05	-7.2733e-05	7.2733e-05
0.35	0.1	0.05	0.125	0.12	0.155	0.1	0.1	1	-2	-2.828e-20	0.0014097	0.00014956	8.9218e-20	-4.0604e-17	0.00079474	0.00010077	7.0488e-05	0.0002814	3.0947e-05	-7.0488e-05	7.0488e-05
0.35	0.1	0.05	0.15	0.12	0.13	0.1	0.1	1	-2	-1.9633e-19	0.001494	0.00083526	0.00022171	-4.2171e-17	1.9934e-20	9.9582e-05	6.9657e-05	0.00060053	-6.9657e-05	-6.9657e-05	-6.9657e-05
0.35	0.1	0.05	0.175	0.12	0.105	0.1	0.1	1	-2	4.418e-20	0.0027996	3.6479e-05	-5.9805e-21	-1.3675e-16	0.0018847	0.00014973	0.00010473	0.00073038	-0.00010473	-0.00010473	0.00010473
0.35	0.1	0.05	0.2	0.12	0.08	0.1	0.1	1	-2	2.3557e-16	0.0033303	2.3667e-05	0.0001218	-5.0781e-17	0.0013975	0.00020425	0.00014287	-0.00014287	0.00014287	-0.00014287	-5.7799e-05
0.35	0.1	0.05	0.225	0.12	0.055	0.1	0.1	1	-2	-2.4956e-19	0.0026186	-1.3719e-17	0.00089099	-8.0975e-17	-5.1472e-17	0.00020904	0.00014622	-0.00014622	5.2072e-05	-0.00014622	-0.00014622
0.35	0.1	0.05	0.25	0.12	0.03	0.1	0.1	1	-2	1.0443e-15	0.0020897	3.0474e-05	0.00043501	-2.4625e-17	-2.8024e-17	0.00019155	0.00013399	-0.00013399	-2.8454e-05	-0.00013399	-0.00013399
0.375	0.1	0.05	0.025	0.1125	0.2375	0.1	0.1	1	-2	-1.6337e-20	0.00070442	1.7733e-19	-7.7371e-17	0.00027981	0.00018064	0.00013253	9.2706e-05	0.0001023	9.2706e-05	9.2706e-05	9.2706e-05
0.375	0.1	0.05	0.05	0.1125	0.2125	0.1	0.1	1	-2	-1.6742e-19	0.00056807	-5.924e-38	-1.2641e-16	-8.0689e-17	0.00040125	0.00012772	8.9336e-05	0.00030828	8.9336e-05	-8.9336e-05	8.9336e-05
0.375	0.1	0.05	0.075	0.1125	0.1875	0.1	0.1	1	-2	-1.2355e-19	0.00080926	0.00010323	-1.1891e-17	-2.1424e-16	0.00045142	0.0001115	7.799e-05	0.0002525	7.799e-05	-7.799e-05	7.799e-05
0.375	0.1	0.05	0.1	0.1125	0.1625	0.1	0.1	1	-2	2.5031e-19	0.0011059	0.00011552	2.4386e-20	-3.5413e-16	0.00062067	0.00010524	7.3613e-05	0.00027009	2.975e-05	-7.3613e-05	7.3613e-05
0.375	0.1	0.05	0.125	0.1125	0.1375	0.1	0.1	1	-2	3.528e-20	0.0014991	0.00017105	-6.2431e-21	-5.4439e-17	0.00080763	0.00010655	7.4528e-05	0.00036403	-5.9444e-05	-7.4528e-05	7.4528e-05
0.375	0.1	0.05	0.15	0.1125	0.1125	0.1	0.1	1	-2	4.1801e-19	0.0018747	0.001227	-2.3927e-19	-5.0159e-16	0	0.00012832	8.9761e-05	0.00066069	-8.9761e-05	-8.9761e-05	-8.9761e-05
0.375	0.1	0.05	0.175	0.1125	0.0875	0.1	0.1	1	-2	1.8998e-19	0.00287	-4.2861e-18	7.7486e-34	-2.3396e-18	0.0019074	0.00018145	0.00012885	0.00050632	0.00012885	-0.00012885	0.00012885
0.375	0.1	0.05	0.2	0.1125	0.0625	0.1	0.1	1	-2	1.3921e-15	0.0031804	2.1345e-19	0.00018815	-1.3816e-17	0.0012585	0.00019691	0.00013773	-0.00013773	0.00013773	-0.00013773	-7.2707e-05
0.375	0.1	0.05	0.225	0.1125	0.0375	0.1	0.1	1	-2	3.298e-20	0.001932	-9.4454e-18	0.00056493	-1.0252e-16	-7.7706e-17	0.0001765	0.00012346	-0.00012346	7.6409e-05	-0.00012346	-0.00012346
0.375	0.1	0.05	0.25	0.1125	0.0125	0.1	0.1	1	-2	1.44e-15	0.0018122	0.00026055	0.00017972	-9.5333e-17	-1.1465e-16	0.00015762	0.00011026	-0.00010931	1.7432e-05	-0.00011026	-0.00011026
0.4	0.1	0.05	0.025	0.105	0.22	0.1	0.1	1	-2	2.7057e-20	0.00035728	2.0888e-18	-2.5573e-17	8.5611e-21	0.00025757	0.00011366	7.9501e-05	0.00029893	7.9501e-05	-7.9501e-05	7.9501e-05
0.4	0.1	0.05	0.05	0.105	0.195	0.1	0.1	1	-2	2.1547e-20	0.00055163	3.1848e-19	-5.6511e-19	2.9301e-20	0.00038895	0.00011715	8.1943e-05	0.00029245	8.1943e-05	-8.1943e-05	8.1943e-05
0.4	0.1	0.05	0.075	0.105	0.17	0.1	0.1	1	-2	3.2299e-19	0.00082414	0.00010554	-1.6651e-17	-1.5359e-16	0.00045646	0.00011156	7.8034e-05	0.00025739	7.8034e-05	-7.8034e-05	7.8034e-05
0.4	0.1	0.05	0.1	0.105	0.145	0.1	0.1	1	-2	-4.0776e-20	0.0011619	0.00012544	4.235e-20	-5.7777e-16	0.00064124	0.00011102	7.7655e-05	0.00033532	-2.0243e-05	-7.7655e-05	7.7655e-05
0.4	0.1	0.05	0.125	0.105	0.12	0.1	0.1	1	-2	1.3886e-19	0.0016174	0.00023675	-1.1339e-19	-1.4155e-16	0.00080388	0.00012214	8.5438e-05	0.00059144	-8.5438e-05	-8.5438e-05	-8.5438e-05
0.4	0.1	0.05	0.15	0.105	0.095	0.1	0.1	1	-2	5.1947e-19	0.0023322	-3.7536e-16	-5.838e-33	-1.5419e-17	0.0014779	0.00015687	0.00010973	0.00054038	-0.00010973	-0.00010973	0.00010973
0.4	0.1	0.05	0.175	0.105	0.07	0.1	0.1	1	-2	-3.5888e-19	0.0029554	-2.3037e-15	0	-1.1e-16	0.0018821	0.00012513	0.0001514	0.00040727	0.0001514	-0.0001514	0.0001514
0.4	0.1	0.05	0.2	0.105	0.045	0.1	0.1	1	-2	4.8812e-20	0.0021878	-8.0622e-17	0.00075257	-1.5114e-16	-1.06e-16	0.00018002	0.00012593	-0.00012593	9.1534e-05	-0.00012593	-0.00012593
0.4	0.1	0.05	0.225	0.105	0.02	0.1	0.1	1	-2	1.9625e-16	0.0017394	0.00016485	0.0002877	-1.2522e-17	-1.3687e-17	0.00015087	0.00010553	-0.00010553	4.12e-05	-0.00010553	-0.00010553
0.425	0.1	0.05	0.025	0.0975	0.2025	0.1	0.1	1	-2	1.2282e-19	0.00032576	8.5e-18	-1.0484e-16	1.1374e-21	0.00023488	0.00010037	7.021e-05	0.00027426	7.021e-05	-7.021e-05	7.021e-05
0.425	0.1	0.05	0.05	0.0975	0.1775	0.1	0.1	1	-2	3.3783e-19	0.00055186	4.5857e-34	-5.0275e-20	1.7769e-21	0.00038825	0.0001148	8.0304e-05	0.00029495	8.0304e-05	-8.0304e-05	8.0304e-05
0.425	0.1	0.05	0.075	0.0975	0.1525	0.1	0.1	1	-2	7.2382e-21	0.00086036	0.00010999	-2.1641e-17	-7.45e-17	0.00047423	0.00011817	8.2655e-05	0.00027874	8.186e-05	-8.2655e-05	8.2655e-05
0.425	0.1	0.05	0.1	0.0975	0.1275	0.1	0.1	1	-2	1.655e-19	0.001243	0.00014606	1.3815e-20	-4.097e-16	0.00066903	0.00012202	8.5349e-05	0.0004331	-8.5349e-05	-8.5349e-05	8.5349e-05
0.425	0.1	0.05	0.125	0.0975	0.1025	0.1	0.1	1	-2	0	0.0018106	0	2.9894e-36	-7.7927e-20	0.0011543	0.00014361	0.00010045	0.00048898	-0.00010045	-0.00010045	0.00010045
0.425	0.1	0.05	0.15	0.0975	0.0775	0.1	0.1	1	-2	8.7845e-20	0.0023942	-1.9117e-18	3.011e-34	-6.8195e-18	0.0014986	0.0001407	0.0001314	0.00032306	0.0001314	-0.0001314	0.0001314
0.425	0.1	0.05	0.175	0.0975	0.0525	0.1	0.1	1	-2	1.2152e-15	0.002465	-6.3866e-16	0.0003358	-5.8822e-17	0.00066383	0.0001696	0.00011864	-0.00011864	5.2836e-05	-0.00011864	-0.00011864
0.425	0.1	0.05	0.2	0.0975	0.0275	0.1	0.1	1	-2	9.7928e-19	0.00179	5.9071e-05	0.0004151	-9.4781e-20	-1.7815e-19	0.00015507	0.00010847	-0.00010847	2.518e-05	-0.00010847	-0.00010847
0.45	0.1	0.05	0.025	0.09	0.185	0.1	0.1	1	-2	-9.3464e-20	0.00031802	1.884e-19	-2.6961e-19	8.5519e-21	0.00022906	9.5844e-05	6.7042e-05	0.00027021	6.7042e-05	-6.7042e-05	6.7042e-05
0.45	0.1	0.05	0.05	0.09	0.16	0.1	0.1	1	-2	-1.6686e-19	0.00056432	8.0093e-20	-9.3885e-17	-2.1205e-33	0.00039595	0.00011881	8.3107e-05	0.00031297	8.3107e-05	-8.3107e-05	8.3107e-05
0.45	0.1	0.05	0.075	0.09	0.135	0.1	0.1	1	-2	-1.1348e-19	0.00090494	1.2829e-16	-6.7084e-17	-1.7938e-16	0.00061202	0.00013189	9.2257e-05	0.00035706	5.1377e-05	-9.2257e-05	9.2257e-05
0.45	0.1	0.05	0.1	0.09	0.11	0.1	0.1	1	-2	1.9311e-19	0.0013425	4.7896e-18	1.1068e-32	-4.0388e-16	0.00087594	0.00014227	9.9517e-05	0.00050852	-9.9517e-05	-9.9517e-05	9.9517e-05
0.45	0.1	0.05	0.125	0.09	0.085	0.1	0.1	1	-2	7.3042e-20	0.0018681	-2.6497e-16	0	-1.1262e-16	0.0011836	0.00016375	0.00011742	0.00056728	-0.00011742	-0.00011742	0.00011742
0.45	0.1	0.05	0.15	0.09	0.06	0.1	0.1	1	-2	-1.3958e-19	0.0024634	5.3321e-18	0	-8.0043e-17	0.0015287	8.4621e-05	0.00014902	0.00028985	0.00014902	-0.00014902	0.00014902
0.45	0.1	0.05	0.175	0.09	0.035	0.1	0.1	1	-2	2.6191e-19	0.0016128	-3.8608e-21	0.00078442	-3.2756e-16	-1.0131e-20	0.00016224	0.00011348	6.5594e-05	0.00011348	-0.00011348	0.00011348
0.475	0.1	0.05	0.025	0.0825	0.1675	0.1	0.1	1	-2	-5.9578e-20	0.00032763	8.555e-20	-3.9857e-19	-7.7231e-21	0.00023556	9.8168e-05	6.8668e-05	0.0002842	6.8668e-05	-6.8668e-05	6.8668e-05
0.475	0.1	0.05	0.05	0.0825	0.1425	0.1	0.1	1	-2	1.8196e-20	0.00058689	8.8972e-35	-4.3047e-17	1.2525e-33	0.00041043	0.0001286	8.9958e-05	0.00034615	8.9958e-05	-8.9958e-05	8.9958e-05
0.475	0.1	0.05	0.075	0.0825	0.1175	0.1	0.1	1	-2	1.0483e-20	0.00094149	4.5251e-17	-3.7732e-17	-8.1828e-17	0.00063399	0.00014904	0.00010425	0.0003635	0.00010425	-0.00010425	0.00010425
0.475	0.1	0.05	0.1	0.0825	0.0925	0.1	0.1	1	-2	2.0156e-19	0.0013942	-6.0681e-19	3.6061e-34	-2.8933e-18	0.0009053	0.00016717	0.00011694	0.00036858	0.00011694	-0.00011694	0.00011694
0.475	0.1	0.05	0.125	0.0825	0.0675	0.1	0.1	1	-2	9.1915e-20	0.0019334	-9.6695e-17	8.78e-33	-3.8423e-17	0.0012186	0.00010242	0.00013995	0.00030287	0.00013995	-0.00013995	0.00013995
0.475	0.1	0.05	0.15	0.0825	0.0425	0.1	0.1	1	-2	-1.1066e-19	0.0022245	9.8421e-17	0	-4.2338e-16	0.0012604	0.00013508	-0.00013165	-3.0575e-05	0.00013165	-0.00013165	0.00013165
0.475	0.1	0.05	0.175	0.0825	0.0175	0.1	0.1	1	-2	1.9699e-16	0.0014686	0.00020332	0.00026627	-7.045e-20	-1.8515e-20	0.00012155	8.5023e-05	-5.9478e-05	7.4664e-05	-8.5023e-05	-8.5023e-05
0.5	0.1	0.05	0.025	0.075	0.15	0.1	0.1	1	-2	-2.2526e-20	0.00035145	9.1717e-18	-9.6296e-17	-4.2443e-21	0.00025205	0.00010591	7.408e-05	0.00031343	7.408e-05	-7.408e-05	7.408e-05
0.5	0.1	0.05	0.05	0.075	0.125	0.1	0.1	1	-2	-2.3007e-19	0.0006188	4.8898e-19	-1.9476e-17	8.5647e-34	0.00043101	0.00014466	0.00010119	0.00039646	0.00010119	-0.00010119	0.00010119
0.5	0.1	0.05	0.075	0.075	0.1	0.1	0.1	1	-2	9.4362e-20	0.00098671	4.0173e-17	-4.1603e-17	-7.2937e-17	0.00066133	0.00017228	0.0001205	0.00042648	0.0001205	-0.0001205	0.0001205
0.5	0.1	0.05	0.1	0.075	0.075	0.1	0.1	1	-2	3.5921e-20	0.0014541	-1.7668e-17	3.5016e-32	-7.0325e-17	0.00093976	0.00015142	0.00013774	0.00065997	-0.00013774	-0.00013774	0.00013774
0.5	0.1	0.05	0.125	0.075	0.05	0.1	0.1	1	-2	-2.5621e-19	0.0019929	-4.7363e-17	3.8589e-33	-2.6974e-17	0.0011825	6.4977e-05	0.00014435	0.00017033	0.00014435	-0.00014435	0.00014435
0.5	0.1	0.05	0.15	0.075	0.025	0.1	0.1	1	-2	9.1029e-16	0.0015172	0.00011202	0.00049981	0	1.1505e-20	0.00012554	8.7813e-05	-8.3608e-05	8.7813e-05	-8.7813e-05	4.5332e-05
0.525	0.1	0.05	0.025	0.0675	0.1325	0.1	0.1	1	-2	-1.7902e-19	0.0003891	3.2272e-18	-3.0065e-17	-4.4603e-21	0.00027801	0.0001182	8.2682e-05	0.00035581	8.2682e-05	-8.2682e-05	8.2682e-05
0.525	0.1	0.05	0.05	0.0675	0.1075	0.1	0.1	1	-2	-1.2502e-19	0.00066033	1.25e-19	-1.8921e-17	-1.1292e-33	0.0004577	0.00016848	0.00011785	0.00046839	0.00011785	-0.00011785	0.00011785
0.525	0.1	0.05	0.075	0.0675	0.0825	0.1	0.1	1	-2	-1.3569e-19	0.001041	5.3706e-16	-1.5608e-17	-2.6088e-15	0.00069412	-5.102e-05	0.0001364	0.00040904	-0.0001364	-0.0001364	0.0001364
0.525	0.1	0.05	0.1	0.0675	0.0575	0.1	0.1	1	-2	-5.9444e-20	0.0015227	-7.2222e-37	1.4936e-35	-8.232e-18	0.00097934	-4.0939e-05	0.00014213	0.00043776	-0.00014213	-0.00014213	0.00014213
0.525	0.1	0.05	0.125	0.0675	0.0325	0.1	0.1	1	-2	2e-16	0.0015958	0.00010091	-2.216e-21	-1.4724e-16	0.00064498	0.00012332	9.0933e-05	-9.0933e-05	6.2233e-05	-9.0933e-05	9.0933e-05
0.55	0.1	0.05	0.025	0.06	0.115	0.1	0.1	1	-2	1.4274e-19	0.00040217	5.4939e-18	-4.4051e-17	4.5433e-21	0.00028687	0.00012162	8.507e-05	0.00037423	8.507e-05	-8.507e-05	8.507e-05
0.55	0.1	0.05	0.05	0.06	0.09	0.1	0.1	1	-2	8.1954e-20	0.00071288	2.4112e-18	-6.2769e-17	-1.9195e-31	0.00049121	-6.5742e-05	0.00012848	0.00035471	-0.00012848	-0.00012848	0.00012848
0.55	0.1	0.05	0.075	0.06	0.065	0.1	0.1	1	-2	-7.374e-20	0.0011054	7.5084e-19	-1.5684e-16	-7.4268e-17	0.00073289	-5.1346e-05	0.00013408	0.00039664	-0.00013408	-0.00013408	0.00013408
0.55	0.1	0.05	0.1	0.06	0.04	0.1	0.1	1	-2	4.8738e-20	0.0014736	-3.0594e-17	-4.5196e-18	-1.3837e-17	0.00083728	-8.5845e-06	0.00012991	0.00023542	-0.00012991	-0.00012991	0.00012991
0.55	0.1	0.05	0.125	0.06	0.015	0.1	0.1	1	-2	2.0075e-19	0.0011158	0.00036319	0.00037147	-7.8791e-17	2.6449e-21	0.00010325	7.2221e-05	0.00033894	7.2221e-05	-7.2221e-05	-1.2642e-05
0.575	0.1	0.05	0.025	0.0525	0.0975	0.1	0.1	1	-2	3.559e-20	0.00040219	-9.9754e-17	-5.6807e-17	0	0.00028688	0.00012075	8.4465e-05	0.00038083	8.4465e-05	-8.4465e-05	8.4465e-05
0.575	0.1	0.05	0.05	0.0525	0.0725	0.1	0.1	1	-2	2.5385e-19	0.00077964	1.6979e-18	-2.7934e-17	-5.793e-32	0.00053335	-6.398e-05	0.00012946	0.00035725	-0.00012946	-0.00012946	0.00012946
0.575	0.1	0.05	0.075	0.0525	0.0475	0.1	0.1	1	-2	-2.4074e-35	0.0011823	4.1509e-36	2.3422e-33	-6.7763e-21	0.0007789	-5.5368e-05	0.00013029	0.00037378	-0.00013029	-0.00013029	0.00013029
0.575	0.1	0.05	0.1	0.0525	0.0225	0.1	0.1	1	-2	6.2793e-21	0.0012788	4.3865e-20	0	-5.7851e-18	0.00077517	6.7126e-05	-0.00012018	2.1193e-05	0.00012018	-0.00012018	0.00012018
0.6	0.1	0.05	0.025	0.045	0.08	0.1	0.1	1	-2	-1.9022e-20	0.00040273	2.4105e-12	-1.4565e-16	1.0476e-44	0.00028675	0.00011983	8.382e-05	0.00021955	8.382e-05	8.382e-05	8.382e-05
0.6	0.1	0.05	0.05	0.045	0.055	0.1	0.1	1	-2	-1.2707e-19	0.00085698	2.0747e-19	-3.4153e-17	-6.8935e-31	0.00058159	-6.3755e-05	0.00013135	0.00036081	-0.00013135	-0.00013135	0.00013135
0.6	0.1	0.05	0.075	0.045	0.03	0.1	0.1	1	-2	2.5e-20	0.0010379	5.1215e-16	-1.4074e-16	-1.8914e-15	0.00060378	-2.9131e-05	0.00012206	0.00019639	-0.00012206	-0.00012206	0.00012206
0.625	0.1	0.05	0.025	0.0375	0.0625	0.1	0.1	1	-2	-6.9114e-20	0.00042338	3.3333e-11	-4.7517e-17	0	0.0002795	0.00011409	7.9802e-05	0.00022757	7.9802e-05	7.9802e-05	7.9802e-05
0.625	0.1	0.05	0.05	0.0375	0.0375	0.1	0.1	1	-2	8.4351e-20	0.00085714	0	-4.5604e-17	1.065e-21	0.00058162	-6.8227e-05	0.00012932	0.00034136	-0.00012932	-0.00012932	0.00012932
0.625	0.1	0.05	0.075	0.0375	0.0125	0.1	0.1	1	-2	5.4995e-16	0.00072627	-1.3715e-15	-9.8078e-16	-2.4978e-16	0.00037031	8.0761e-05	5.6492e-05	0.00018982	5.6492e-05	-5.6492e-05	5.6492e-05
0.65	0.1	0.05	0.025	0.03	0.045	0.1	0.1	1	-2	2.0806e-21	0.00040413	-9.769e-17	-6.0192e-17	7.952e-12	0.00028636	0.00011796	8.2509e-05	0.00039958	8.2509e-05	-8.2509e-05	8.2509e-05
0.65	0.1	0.05	0.05	0.03	0.02	0.1	0.1	1	-2	-3.1433e-20	0.0006049	4.6427e-20	-1.1652e-18	1.8461e-38	0.00048332	-6.7412e-05	0.00012631	0.00027912	3.3e-05	-0.00012631	0.00012631
0.675	0.1	0.05	0.025	0.0225	0.0275	0.1	0.1	1	-2	8.0156e-19	0.00042426	-1.823e-21	3.2482e-37	1.9905e-11	0.00027908	0.00011191	7.8282e-05	0.00040036	7.8282e-05	-7.8282e-05	7.8282e-05
0.025	0.125	0.05	0.025	0.2025	0.4475	0.125	0.1	-2	-2	2.4551e-06	0.00092794	3.2017e-06	0.00082468	-1.3738e-06	6.8634e-05	-3.1008e-05	7.4267e-05	8.469e-05	-6.8982e-05	-7.4267e-05	7.4267e-05
0.025	0.125	0.05	0.05	0.2025	0.4225	0.125	0.1	1	-2	6.6972e-21	0.00016783	7.9629e-22	-2.3059e-19	-2.5293e-19	8.8349e-05	1.8944e-05	1.0971e-05	2.5569e-05	-1.0971e-05	-1.0971e-05	-4.2393e-06
0.025	0.125	0.05	0.075	0.2025	0.3975	0.125	0.1	1	-2	9.969e-20	0.00033678	2.5425e-19	-4.9247e-17	-1.1456e-16	0.00025983	-1.8785e-05	2.606e-05	5.8856e-05	-2.606e-05	-2.606e-05	-2.606e-05
0.025	0.125	0.05	0.1	0.2025	0.3725	0.125	0.1	1	-2	2.3152e-20	0.00051843	1.8358e-19	-1.5006e-17	-3.3593e-17	0.00044184	-4.1636e-05	4.1636e-05	5.7472e-05	-4.1636e-05	-4.1636e-05	-4.1636e-05
0.025	0.125	0.05	0.125	0.2025	0.3475	0.125	0.1	1	-2	0.00027192	0.00055189	-1.7675e-19	-5.3037e-31	-9.6533e-17	0.00051983	-9.2853e-05	9.2853e-05	6.6202e-05	2.5178e-05	-9.2853e-05	-9.2853e-05
0.025	0.125	0.05	0.15	0.2025	0.3225	0.125	0.1	1	-2	1.8964e-19	0.0012876	3.7061e-16	0.0013339	-6.3697e-17	-3.5267e-17	-7.0381e-05	7.0381e-05	8.9389e-06	-7.0381e-05	-7.0381e-05	-7.0381e-05
0.025	0.125	0.05	0.175	0.2025	0.2975	0.125	0.1	1	-2	0.00022201	0.00054339	7.2504e-05	-1.2506e-17	-1.4148e-17	-1.3559e-17	-5.1812e-05	0.00012398	-7.5059e-05	-0.00012398	-0.00012398	-0.00012398
0.025	0.125	0.05	0.2	0.2025	0.2725	0.125	0.1	1	-2	0.00019585	0.00053772	6.6431e-05	-4.1207e-17	-2.8713e-17	-3.8554e-17	-5.5651e-05	0.00012026	-8.5072e-05	-0.00012026	-0.00012026	-0.00012026
0.025	0.125	0.05	0.225	0.2025	0.2475	0.125	0.1	1	-2	0.00019447	0.00051542	5.8912e-05	-1.6317e-21	-9.7985e-22	-1.0895e-21	-5.4907e-05	0.00011689	-7.3034e-05	-0.00011689	-0.00011689	-0.00011689
0.025	0.125	0.05	0.25	0.2025	0.2225	0.125	0.1	1	-2	0.00019678	0.00051174	4.3254e-05	-9.9976e-17	-5.7673e-17	-9.3804e-17	-5.8511e-05	0.00011772	-8.2161e-05	-0.00011772	-0.00011772	-0.00011772
0.025	0.125	0.05	0.275	0.2025	0.1975	0.125	0.1	1	-2	0.00020988	0.0005177	6.7253e-05	-1.0393e-16	-6.0067e-17	-9.8107e-17	-5.5585e-05	0.00011917	-6.0253e-05	-0.00011917	-0.00011917	-0.00011917
0.025	0.125	0.05	0.3	0.2025	0.1725	0.125	0.1	1	-2	0.00023633	0.00054811	9.653e-05	-7.5999e-17	-3.4702e-17	-6.1041e-17	-5.398e-05	0.00012578	-5.1048e-05	-0.00012578	-0.00012578	-0.00012578
0.025	0.125	0.05	0.325	0.2025	0.1475	0.125	0.1	1	-2	0.00027633	0.00060133	-4.643e-20	7.104e-19	-9.8353e-19	0.00033807	-0.00011833	0.00011833	-7.454e-05	-6.7112e-06	-0.00011833	-0.00011833
0.025	0.125	0.05	0.35	0.2025	0.1225	0.125	0.1	1	-2	0.00027761	0.00059274	2.6398e-15	4.4923e-15	-1.8008e-16	0.00037967	-0.00011667	0.00011667	-4.514e-05	1.8612e-05	-0.00011667	-0.00011667
0.025	0.125	0.05	0.375	0.2025	0.0975	0.125	0.1	1	-2	0.00027793	0.00058633	2.3721e-15	2.6723e-15	-1.3294e-16	0.00040355	-0.00011574	0.00011574	-2.3368e-05	3.1241e-05	-0.00011574	-0.00011574
0.025	0.125	0.05	0.4	0.2025	0.0725	0.125	0.1	1	-2	0.00027786	0.00057957	2.2115e-16	1.0208e-16	-4.3946e-17	0.00042426	-0.00011468	0.00011468	-3.5246e-06	4.209e-05	-0.00011468	-0.00011468
0.025	0.125	0.05	0.425	0.2025	0.0475	0.125	0.1	1	-2	0.00027733	0.00057039	6.0976e-17	3.1611e-17	-9.7124e-18	0.00044733	-0.00011296	0.00011296	2.6525e-05	4.6496e-05	-0.00011296	-0.00011296
0.025	0.125	0.05	0.45	0.2025	0.0225	0.125	0.1	1	-2	0.00027681	0.00056488	2.7446e-18	1.466e-18	-4.577e-19	0.00045898	-0.00011215	0.00011215	5.5525e-05	3.6809e-05	-0.00011215	-0.00011215
0.05	0.125	0.05	0.025	0.195	0.43	0.125	0.1	1	-2	-7.4259e-19	0.00018405	3.6861e-18	7.268e-05	0	5.2225e-05	-5.2099e-05	5.2099e-05	2.445e-05	-5.2099e-05	-5.2099e-05	3.6989e-05
0.05	0.125	0.05	0.05	0.195	0.405	0.125	0.1	1	-2	-5.0172e-16	0.00031971	4.3127e-17	-8.1465e-17	-3.521e-16	0.00017404	-8.9642e-05	8.9642e-05	2.8295e-05	-5.5586e-05	-8.9642e-05	8.9642e-05
0.05	0.125	0.05	0.075	0.195	0.38	0.125	0.1	1	-2	-2.2325e-16	0.00029876	-2.5376e-19	-4.8387e-33	-8.0943e-17	0.00017686	-7.0778e-05	7.0778e-05	-4.3332e-05	-7.0778e-05	-7.0778e-05	7.0778e-05
0.05	0.125	0.05	0.1	0.195	0.355	0.125	0.1	1	-2	-3.0603e-17	0.00023443	3.4392e-15	3.4493e-15	-1.7097e-16	0.00015257	-5.2709e-05	5.2709e-05	-3.0619e-06	-5.2709e-05	-5.2709e-05	-5.2709e-05
0.05	0.125	0.05	0.125	0.195	0.33	0.125	0.1	1	-2	-6.0589e-18	0.00019437	4.1027e-16	0.00010778	-3.1331e-17	-3.1114e-17	-4.8881e-05	4.8881e-05	-2.3779e-05	-4.8881e-05	-4.8881e-05	-4.8881e-05
0.05	0.125	0.05	0.15	0.195	0.305	0.125	0.1	1	-2	-3.3307e-17	0.00023744	9.5713e-20	3.5691e-05	-1.8289e-17	-5.3519e-16	-6.3762e-05	6.3762e-05	-6.3762e-05	-6.3762e-05	-6.3762e-05	-6.3762e-05
0.05	0.125	0.05	0.175	0.195	0.28	0.125	0.1	1	-2	-5.4519e-17	0.00035107	2.5158e-19	1.8432e-09	-3.4099e-17	-1.2582e-15	-9.3127e-05	9.3127e-05	-9.3127e-05	-9.3127e-05	-9.3127e-05	-9.3127e-05
0.05	0.125	0.05	0.2	0.195	0.255	0.125	0.1	1	-2	0.0001811	0.00083266	0.00012011	-1.0079e-36	-3.9695e-17	-4.5221e-17	-0.00010154	0.00013033	-0.00013033	-0.00013033	-0.00013033	-0.00013033
0.05	0.125	0.05	0.225	0.195	0.23	0.125	0.1	1	-2	0.00014777	0.00071976	0.00011362	-3.2383e-17	-2.1096e-17	-3.2526e-17	-0.00011067	0.00011067	-0.00011067	-0.00011067	-0.00011067	-0.00011067
0.05	0.125	0.05	0.25	0.195	0.205	0.125	0.1	1	-2	-2.9728e-17	0.0006497	8.6171e-16	9.3071e-06	2.6459e-05	-1.4462e-16	-0.00014516	0.00014516	-0.00014516	-0.00014516	-0.00014516	-0.00014516
0.05	0.125	0.05	0.275	0.195	0.18	0.125	0.1	1	-2	-8.8706e-17	0.00048713	-1.9138e-19	4.0807e-16	2.6166e-17	2.383e-08	-0.0001232	0.0001232	-0.0001232	-0.0001091	-0.0001232	-0.0001232
0.05	0.125	0.05	0.3	0.195	0.155	0.125	0.1	1	-2	-1.0372e-18	0.00036513	8.5123e-18	2.3685e-17	-6.6207e-34	8.7861e-11	-9.6127e-05	9.6127e-05	-9.6127e-05	-9.6127e-05	-9.6127e-05	-9.6127e-05
0.05	0.125	0.05	0.325	0.195	0.13	0.125	0.1	1	-2	-4.6634e-17	0.00030056	1.6112e-16	2.0068e-16	-5.0121e-17	4.061e-09	-8.2109e-05	8.2109e-05	-8.2109e-05	-8.2109e-05	-8.2109e-05	-8.2109e-05
0.05	0.125	0.05	0.35	0.195	0.105	0.125	0.1	1	-2	-7.7518e-18	0.00026047	1.4391e-17	3.7493e-17	-8.2362e-18	5.35e-08	-7.3045e-05	7.3045e-05	-7.3045e-05	-7.3045e-05	-7.3045e-05	-7.3045e-05
0.05	0.125	0.05	0.375	0.195	0.08	0.125	0.1	1	-2	-7.3099e-19	0.00024731	9.7839e-19	5.9429e-18	-2.8725e-33	2.5101e-05	-6.844e-05	6.844e-05	-6.844e-05	-6.844e-05	-6.844e-05	-6.844e-05
0.05	0.125	0.05	0.4	0.195	0.055	0.125	0.1	1	-2	-1.4427e-17	0.00023956	2.0139e-19	1.5752e-16	-8.1464e-17	4.3098e-05	-6.6304e-05	6.6304e-05	-6.6304e-05	-6.0293e-05	-6.6304e-05	-6.6304e-05
0.05	0.125	0.05	0.425	0.195	0.03	0.125	0.1	1	-2	-2.4285e-19	0.00023402	2.1832e-19	1.8575e-19	-3.2945e-19	5.5198e-05	-6.5404e-05	6.5404e-05	-6.5404e-05	-4.8382e-05	-6.5404e-05	-6.5404e-05
0.075	0.125	0.05	0.025	0.1875	0.4125	0.125	0.1	1	-2	-9.0675e-17	0.00046527	1.5503e-17	0.00015171	0	8.5521e-05	-9.1139e-05	9.1139e-05	3.0563e-05	-9.1139e-05	-9.1139e-05	5.5304e-05
0.075	0.125	0.05	0.05	0.1875	0.3875	0.125	0.1	1	-2	-8.3024e-33	0.00032829	1.4884e-17	-4.037e-17	-6.4683e-17	0.00016498	-5.7782e-05	5.7782e-05	5.3717e-06	-5.7782e-05	-5.7782e-05	5.7782e-05
0.075	0.125	0.05	0.075	0.1875	0.3625	0.125	0.1	1	-2	0.00011955	-3.0229e-35	7.2053e-20	5.2958e-21	-1.141e-16	0.00013375	8.8303e-05	-1.2512e-05	2.9159e-05	1.2512e-05	1.2512e-05	1.2512e-05
0.075	0.125	0.05	0.1	0.1875	0.3375	0.125	0.1	1	-2	-5.7301e-17	0.00040948	6.4974e-20	4.1833e-32	-4.1333e-17	0.00022211	-6.4064e-05	6.4064e-05	-1.0744e-05	-4.365e-05	-6.4064e-05	-6.4064e-05
0.075	0.125	0.05	0.125	0.1875	0.3125	0.125	0.1	1	-2	-9.7943e-17	0.00051744	1.6322e-19	0.00023808	-6.0644e-17	-1.3035e-15	-8.1771e-05	8.1771e-05	-4.6668e-05	-7.1301e-05	-8.1771e-05	-8.1771e-05
0.075	0.125	0.05	0.15	0.1875	0.2875	0.125	0.1	1	1	4.7321e-06	0.00042174	2.0211e-15	-8.7429e-39	-1.7876e-16	-1.647e-16	0.00042647	0	-2.4397e-19	-2.1659e-15	-9.1383e-17	-1.2611e-16
0.075	0.125	0.05	0.175	0.1875	0.2625	0.125	0.1	1	-2	-5.9227e-16	0.00075506	2.5777e-15	8.392e-05	-1.2863e-16	-1.681e-16	-0.00014022	0.00014022	-0.00014022	-0.00014022	-0.00014022	-0.00014022
0.075	0.125	0.05	0.2	0.1875	0.2375	0.125	0.1	1	-2	-1.8342e-17	0.0010521	9.156e-05	0	-3.0301e-17	-9.3577e-17	-0.00016236	0.00016236	-0.00016236	-0.00016236	-0.00016236	-0.00016236
0.075	0.125	0.05	0.225	0.1875	0.2125	0.125	0.1	1	-2	7.2584e-05	0.00063171	0.00020802	-2.5587e-20	1.5298e-33	9.8137e-34	-7.9607e-05	7.9607e-05	-2.7847e-05	3.6136e-05	-7.9607e-05	-7.9607e-05
0.075	0.125	0.05	0.25	0.1875	0.1875	0.125	0.1	1	-2	0.00014877	0.0010522	0.00014149	-4.4583e-17	-3.7784e-17	-5.4861e-17	-0.00010521	0.00013447	-0.00013447	-0.00013447	-0.00013447	-0.00013447
0.075	0.125	0.05	0.275	0.1875	0.1625	0.125	0.1	1	-2	4.841e-05	0.00091547	0.00010675	-1.8084e-16	-5.8634e-17	-9.9358e-17	-0.00011015	0.00011015	-0.00011015	-0.00011015	-0.00011015	-0.00011015
0.075	0.125	0.05	0.3	0.1875	0.1375	0.125	0.1	1	-2	-2.3635e-19	0.00078831	2.0298e-18	1.1676e-17	-6.45e-19	0.00012094	-0.00015023	0.00015023	-0.00012641	-0.00011192	-0.00015023	-0.00015023
0.075	0.125	0.05	0.325	0.1875	0.1125	0.125	0.1	1	-2	-1.2831e-17	0.00074372	2.0029e-16	2.3799e-16	-7.6637e-17	0.0001227	-0.00014558	0.00014558	-0.00011791	-9.0071e-05	-0.00014558	-0.00014558
0.075	0.125	0.05	0.35	0.1875	0.0875	0.125	0.1	1	-2	-4.4698e-18	0.00069731	5.9834e-17	4.6567e-17	-2.1241e-17	0.00017578	-0.00013715	0.00013715	-7.8762e-05	-2.9248e-05	-0.00013715	-0.00013715
0.075	0.125	0.05	0.375	0.1875	0.0625	0.125	0.1	1	-2	-2.0939e-18	0.00066731	7.5907e-18	4.0456e-18	-2.7515e-18	0.00020189	-0.0001319	0.0001319	-4.8372e-05	-1.0615e-06	-0.0001319	-0.0001319
0.075	0.125	0.05	0.4	0.1875	0.0375	0.125	0.1	1	-2	-1.3824e-18	0.00064658	8.9715e-18	3.9117e-18	-1.5624e-18	0.00021624	-0.00012861	0.00012861	-2.4992e-05	8.6356e-06	-0.00012861	-0.00012861
0.075	0.125	0.05	0.425	0.1875	0.0125	0.125	0.1	1	-2	-3.0622e-16	0.00063159	1.9686e-16	6.3453e-17	-6.7149e-17	0.00022483	-0.00012631	0.00012631	-9.338e-07	6.6996e-06	-0.00012631	-0.00012631
0.1	0.125	0.05	0.025	0.18	0.395	0.125	0.1	1	-2	0.0002019	-6.9608e-22	1.3974e-17	0.00013046	0	9.2509e-05	0.00010821	-3.8165e-05	8.8943e-05	3.8165e-05	3.8165e-05	3.8165e-05
0.1	0.125	0.05	0.05	0.18	0.37	0.125	0.1	1	-2	0.00019977	0	-6.6879e-19	1.5924e-18	-5.7608e-17	0.00022465	0.00013262	-5.7182e-05	0.00013326	5.7182e-05	5.7182e-05	5.7182e-05
0.1	0.125	0.05	0.075	0.18	0.345	0.125	0.1	1	-2	0.00020123	0	3.2174e-19	-2.5319e-20	-8.486e-17	0.00022502	0.00011913	2.7864e-05	6.4937e-05	2.7864e-05	2.7864e-05	2.7864e-05
0.1	0.125	0.05	0.1	0.18	0.32	0.125	0.1	1	-2	0.00020296	3.9557e-33	5.1792e-19	3.8861e-15	-4.0146e-16	0.00022544	8.398e-05	2.1767e-05	5.0727e-05	-2.1767e-05	-2.1767e-05	2.1767e-05
0.1	0.125	0.05	0.125	0.18	0.295	0.125	0.1	1	-2	0.00018277	-1.7042e-20	4.6331e-19	0.00020336	-2.8308e-17	0	0.0001378	1.3971e-05	3.256e-05	1.3971e-05	-1.3971e-05	1.3971e-05
0.1	0.125	0.05	0.15	0.18	0.27	0.125	0.1	1	-2	0.00018149	5.6645e-21	7.1017e-20	0.00016234	-8.1951e-18	-2.9491e-20	0.00012867	1.0243e-05	2.3871e-05	1.0243e-05	-1.0243e-05	1.0243e-05
0.1	0.125	0.05	0.175	0.18	0.245	0.125	0.1	1	-2	0.00016714	-7.101e-36	2.8566e-19	0.00013229	2.7281e-20	-3.0366e-20	0.00012291	7.6991e-06	1.7943e-05	7.6991e-06	-7.6991e-06	7.6991e-06
0.1	0.125	0.05	0.2	0.18	0.22	0.125	0.1	1	-2	0.00018304	0	4.3795e-17	5.0369e-05	0.0001188	-2.7678e-17	-5.5584e-05	5.5584e-05	7.4159e-05	-5.5584e-05	-5.5584e-05	-5.5584e-05
0.1	0.125	0.05	0.225	0.18	0.195	0.125	0.1	1	-2	0.00021057	0	-4.8355e-19	2.4438e-15	-2.8273e-16	0.00022691	0.00013141	-3.1631e-05	7.3716e-05	3.1631e-05	3.1631e-05	3.1631e-05
0.1	0.125	0.05	0.25	0.18	0.17	0.125	0.1	1	-2	1.7924e-21	5.6007e-05	0.00019443	0.00013312	-4.0065e-17	-5.448e-17	-6.5987e-06	6.5987e-06	0.0003274	6.5987e-06	-6.5987e-06	-6.5987e-06
0.1	0.125	0.05	0.275	0.18	0.145	0.125	0.1	1	-2	-1.4095e-20	0.00015805	0.00013749	0.00014676	-3.0616e-19	-4.3802e-19	-1.9079e-05	1.9079e-05	0.00027282	1.9079e-05	-1.9079e-05	-1.9079e-05
0.1	0.125	0.05	0.3	0.18	0.12	0.125	0.1	1	-2	9.8243e-20	0.0013813	0.00013026	-1.4561e-17	-1.0913e-17	-1.6255e-17	-0.00013735	0.00013735	-0.00013735	-0.00013735	-0.00013735	-0.00013735
0.1	0.125	0.05	0.325	0.18	0.095	0.125	0.1	1	-2	0.00020461	-1.1379e-36	3.1198e-18	1.4641e-18	-6.5922e-19	0.0002258	0.00015068	2.1258e-05	4.9542e-05	2.1258e-05	-2.1258e-05	2.1258e-05
0.1	0.125	0.05	0.35	0.18	0.07	0.125	0.1	1	-2	0.00020446	-7.7142e-33	3.7949e-16	1.5467e-16	-6.0524e-17	0.00022577	0.00015296	2.0532e-05	4.7849e-05	2.0532e-05	-2.0532e-05	2.0532e-05
0.1	0.125	0.05	0.375	0.18	0.045	0.125	0.1	1	-2	0.00020434	2.1411e-33	1.7009e-16	6.0983e-17	-2.6805e-17	0.00022574	0.00015395	2.0032e-05	4.6685e-05	2.0032e-05	-2.0032e-05	2.0032e-05
0.1	0.125	0.05	0.4	0.18	0.02	0.125	0.1	1	-2	0.00020431	-1.1742e-33	3.8103e-16	1.2515e-16	-9.4622e-17	0.00022574	0.00014959	2.037e-05	4.7473e-05	2.037e-05	-2.037e-05	2.037e-05
0.125	0.125	0.05	0.025	0.1725	0.3775	0.125	0.1	1	-2	0.00021155	0	1.8512e-17	0.00029247	0	6.0741e-05	4.279e-05	-4.6182e-05	0.00010763	4.6182e-05	4.6182e-05	4.6182e-05
0.125	0.125	0.05	0.05	0.1725	0.3525	0.125	0.1	1	-2	0.00011634	-2.3308e-35	4.3774e-20	8.9928e-24	-4.6796e-21	0.00033608	2.9338e-05	-8.6117e-05	0.00020069	8.6117e-05	8.6117e-05	8.6117e-05
0.125	0.125	0.05	0.075	0.1725	0.3275	0.125	0.1	1	-2	0.00016217	3.3996e-32	6.793e-19	-1.2763e-17	-5.8617e-17	0.00034781	0.00012803	-5.8854e-05	0.00013716	5.8854e-05	5.8854e-05	5.8854e-05
0.125	0.125	0.05	0.1	0.1725	0.3025	0.125	0.1	1	-2	0.00021249	0	3.5892e-19	1.9014e-16	-8.749e-19	0.00035477	7.5493e-05	-3.1608e-05	7.3661e-05	3.1608e-05	3.1608e-05	3.1608e-05
0.125	0.125	0.05	0.125	0.1725	0.2775	0.125	0.1	1	-2	0.00023197	4.0289e-20	3.6546e-19	0.00036179	-2.592e-16	0	9.5503e-05	-2.281e-05	5.3159e-05	2.281e-05	2.281e-05	2.281e-05
0.125	0.125	0.05	0.15	0.1725	0.2525	0.125	0.1	1	1	0.00041215	0	4.9026e-05	0	-4.328e-17	-3.6109e-17	0.00041215	1.591e-32	4.9026e-05	-1.9373e-34	-9.834e-33	-1.8932e-16
0.125	0.125	0.05	0.175	0.1725	0.2275	0.125	0.1	1	1	0.00042868	0	1.9988e-05	0	-1.8527e-16	-3.0865e-16	0.00042868	1.2381e-31	1.9988e-05	-2.094e-16	-7.6192e-17	-1.7813e-16
0.125	0.125	0.05	0.2	0.1725	0.2025	0.125	0.1	1	-2	-1.3562e-15	0.0014366	0.00016902	0	-1.4027e-16	-1.8363e-16	-4.6471e-05	0.0001544	-0.0001544	-0.0001544	-0.0001544	-0.0001544
0.125	0.125	0.05	0.225	0.1725	0.1775	0.125	0.1	1	-2	4.1817e-19	0.0017922	0.00038687	-3.7291e-18	-1.3998e-17	-1.2877e-17	-0.00013893	0.00013893	-0.00013893	-0.00010378	-0.00013893	-0.00013893
0.125	0.125	0.05	0.25	0.1725	0.1525	0.125	0.1	1	-2	2.2601e-19	0.0016961	0.00028926	-1.3555e-17	-2.2698e-17	-2.6974e-17	-0.00014025	0.00014025	-0.00014025	-0.0001295	-0.00014025	-0.00014025
0.125	0.125	0.05	0.275	0.1725	0.1275	0.125	0.1	1	-2	-3.291e-20	0.0016397	0.00022655	-1.6521e-35	-7.4003e-18	-1.0114e-17	-0.00013755	0.00013755	-0.00013755	-0.00010272	-0.00013755	-0.00013755
0.125	0.125	0.05	0.3	0.1725	0.1025	0.125	0.1	1	-2	3.5543e-20	0.001668	0.00024912	1.5825e-36	1.0497e-20	3.3389e-21	-0.00014125	0.00014125	-0.00014125	-0.00014125	-0.00014125	-0.00014125
0.125	0.125	0.05	0.325	0.1725	0.0775	0.125	0.1	1	-2	0.00024691	2.7465e-35	1.9258e-16	6.2139e-17	-1.6696e-16	0.00035413	0.0001868	3.7513e-05	8.7423e-05	3.7513e-05	-2.6779e-05	3.7513e-05
0.125	0.125	0.05	0.35	0.1725	0.0525	0.125	0.1	1	-2	0.00024362	9.8158e-36	1.8972e-16	6.3107e-17	-1.3273e-16	0.00035443	0.00020515	3.3489e-05	7.8046e-05	3.3489e-05	6.7469e-06	3.3489e-05
0.125	0.125	0.05	0.375	0.1725	0.0275	0.125	0.1	1	-2	0.00024133	-4.395e-35	2.4522e-16	7.9235e-17	-1.3819e-16	0.00035464	0.00021362	3.0767e-05	7.1701e-05	3.0767e-05	3.0767e-05	3.0767e-05
0.15	0.125	0.05	0.025	0.165	0.36	0.125	0.1	-2	-2	0.00019508	-5.0681e-07	1.1811e-06	-5.0681e-07	0.00051958	-5.0681e-07	-2.7082e-05	-5.7165e-05	0.00013322	5.7165e-05	5.7165e-05	5.7165e-05
0.15	0.125	0.05	0.05	0.165	0.335	0.125	0.1	1	-2	0.00036515	0	8.6777e-18	5.3343e-17	0.00029704	0.00013897	9.5117e-05	-4.9613e-05	0.00011562	4.9613e-05	4.9613e-05	4.9613e-05
0.15	0.125	0.05	0.075	0.165	0.31	0.125	0.1	1	-2	0.00014353	-2.8104e-20	-2.9106e-17	-4.3179e-33	3.0707e-20	0.000423	5.4111e-06	-7.0424e-05	0.00016412	7.0424e-05	7.0424e-05	7.0424e-05
0.15	0.125	0.05	0.1	0.165	0.285	0.125	0.1	1	1	0.00025537	2.3923e-33	1.4995e-17	0	-2.7846e-17	0.00050547	0.000593	-1.8133e-17	0.00096853	9.9395e-18	-1.4277e-16	0
0.15	0.125	0.05	0.125	0.165	0.26	0.125	0.1	1	1	0.00031327	-6.2946e-20	0.00033959	0	-5.9636e-18	0	0.00031327	-8.8208e-21	0.00033959	-3.2795e-22	-1.4674e-17	0
0.15	0.125	0.05	0.15	0.165	0.235	0.125	0.1	1	1	0.00023393	5.5582e-21	0.00019164	0	-5.9323e-17	-2.0301e-35	0.00023393	-8.1387e-21	0.00019164	1.8252e-21	-1.7868e-17	2.2439e-21
0.15	0.125	0.05	0.175	0.165	0.21	0.125	0.1	1	1	0.00044674	0	7.7616e-05	0	-5.361e-17	-5.2521e-17	0.00044674	2.7898e-21	7.7616e-05	-9.8006e-21	0	-2.7456e-16
0.15	0.125	0.05	0.2	0.165	0.185	0.125	0.1	1	-2	-4.3261e-16	0.0017054	0.00026887	0	-7.4258e-17	-8.6504e-17	-6.4204e-06	0.00015316	-0.00015316	-0.00015316	-0.00015316	-0.00015316
0.15	0.125	0.05	0.225	0.165	0.16	0.125	0.1	1	-2	1.2929e-19	0.0017782	0.00025849	0	3.065e-20	-2.4306e-19	3.5197e-05	0.00015832	-0.00015832	-0.00015832	-0.00015832	-0.00015832
0.15	0.125	0.05	0.25	0.165	0.135	0.125	0.1	1	-2	4.2693e-19	0.0018886	0.00026732	0	-1.0352e-17	-1.3631e-17	-0.00016284	0.00016376	-0.00016376	-0.00016376	-0.00016376	-0.00016376
0.15	0.125	0.05	0.275	0.165	0.11	0.125	0.1	1	-2	-2.594e-19	0.0020391	0.0003203	0	-9.3087e-24	1.4101e-20	-0.00014443	0.00014443	-0.00014443	-0.00014443	-0.00014443	-0.00014443
0.15	0.125	0.05	0.3	0.165	0.085	0.125	0.1	1	-2	2.7972e-19	0.0020487	0.00045163	0	-1.5443e-17	-2.3845e-17	-0.000146	0.000146	-0.000146	-0.000146	-0.000146	-0.000146
0.15	0.125	0.05	0.325	0.165	0.06	0.125	0.1	1	-2	0.00051475	6.2111e-36	7.0328e-16	4.7814e-16	-1.9366e-16	8.4479e-05	0.00047511	-9.3551e-06	2.1802e-05	9.3551e-06	9.3551e-06	9.3551e-06
0.15	0.125	0.05	0.35	0.165	0.035	0.125	0.1	1	-2	0.00048704	-1.2455e-32	2.1483e-18	0	-6.0127e-18	0.00019869	0.00026908	3.2291e-05	7.5254e-05	3.2291e-05	-3.2291e-05	1.9653e-05
0.175	0.125	0.05	0.025	0.1575	0.3425	0.125	0.1	-2	-2	8.2017e-05	-3.3434e-05	7.7918e-05	-3.3434e-05	0.00052096	-3.3434e-05	-7.6495e-05	-7.6495e-05	0.00017827	7.6495e-05	7.6495e-05	3.8717e-05
0.175	0.125	0.05	0.05	0.1575	0.3175	0.125	0.1	1	-2	6.1686e-06	-7.7893e-18	1.3202e-19	-1.2613e-17	-1.1668e-17	0.00032021	-5.0501e-05	-5.0501e-05	0.00011769	5.0501e-05	5.0501e-05	5.0501e-05
0.175	0.125	0.05	0.075	0.1575	0.2925	0.125	0.1	1	1	0.00017418	-5.6152e-17	0.00015689	-7.2258e-17	-3.7572e-16	0.00041306	0.0022976	-5.7978e-17	0.0031325	-2.1051e-47	-1.0903e-16	1.8426e-16
0.175	0.125	0.05	0.1	0.1575	0.2675	0.125	0.1	1	1	0.00023112	-1.2536e-19	7.1309e-19	-2.3475e-19	-4.3059e-19	0.00068489	0.032062	-4.8998e-17	0.037106	0	-1.4862e-16	1.6075e-18
0.175	0.125	0.05	0.125	0.1575	0.2425	0.125	0.1	1	1	0.0002914	5.1363e-34	1.7501e-19	-1.24e-33	-4.3183e-19	0.0006484	0.00055546	-6.5062e-34	0.0011134	1.6736e-34	-4.9115e-19	6.61e-33
0.175	0.125	0.05	0.15	0.1575	0.2175	0.125	0.1	1	1	0.00032569	-7.1093e-21	0.00044381	0	-3.1943e-19	0	0.00032569	-7.5442e-21	0.00044381	0	-3.3734e-20	8.3176e-36
0.175	0.125	0.05	0.175	0.1575	0.1925	0.125	0.1	1	1	0.00035501	0	0.00024282	0	-3.3099e-20	-5.0047e-20	0.00035501	2.4168e-21	0.00024282	0	-2.6749e-19	-1.6323e-20
0.175	0.125	0.05	0.2	0.1575	0.1675	0.125	0.1	1	-2	-6.9753e-19	0.0027407	0.0010057	3.1432e-20	-6.7383e-17	0	-0.0001792	0.0001792	-0.0001792	-8.8365e-05	-0.0001792	-0.0001792
0.175	0.125	0.05	0.225	0.1575	0.1425	0.125	0.1	1	-2	-1.7e-16	0.0020312	0.00052277	0	-3.9819e-17	-4.0748e-17	-0.00016454	0.00016454	-0.00016454	-0.00010984	-0.00016454	-0.00016454
0.175	0.125	0.05	0.25	0.1575	0.1175	0.125	0.1	1	-2	-2.0388e-19	0.0019625	0.000407	0	-2.2216e-20	-1.5281e-17	-0.00016144	0.00016144	-0.00016144	-0.00013099	-0.00016144	-0.00016144
0.175	0.125	0.05	0.275	0.1575	0.0925	0.125	0.1	1	-2	-3.1844e-16	0.0019595	6.9229e-05	0.00033405	-1.1409e-16	-1.6778e-16	-0.00016483	0.00016483	-0.00016483	-0.00012441	-0.00016483	-0.00016483
0.175	0.125	0.05	0.3	0.1575	0.0675	0.125	0.1	1	-2	-8.6485e-20	0.002189	0.00019295	0.00046434	-1.8839e-17	-2.986e-17	-0.00017286	0.00017286	-0.00017286	-6.8155e-05	-0.00017286	-0.00017286
0.175	0.125	0.05	0.325	0.1575	0.0425	0.125	0.1	1	-2	0.00036519	2.1684e-19	4.2128e-18	1.4943e-18	-3.1885e-18	0.00058024	1.0735e-05	7.3292e-05	0.0001708	7.3292e-05	7.3292e-05	7.3292e-05
0.175	0.125	0.05	0.35	0.1575	0.0175	0.125	0.1	1	-2	0.0003838	0	-8.617e-19	0	2.2591e-19	0.00055728	0.00034415	-5.9688e-05	0.0001391	5.9688e-05	5.9688e-05	5.9688e-05
0.2	0.125	0.05	0.025	0.15	0.325	0.125	0.1	-2	-2	1.1574e-05	-6.2332e-05	5.7321e-05	-6.2332e-05	0.0005108	-6.2332e-05	-0.00012316	-0.00012316	2.7069e-05	0.00012316	0.00012316	-4.9025e-06
0.2	0.125	0.05	0.05	0.15	0.3	0.125	0.1	1	-2	0.0003535	-5.456e-36	5.5578e-16	-2.9426e-17	0.00070133	4.0243e-05	-2.2426e-05	-7.8506e-05	0.00018296	7.8506e-05	7.8506e-05	7.8506e-05
0.2	0.125	0.05	0.075	0.15	0.275	0.125	0.1	1	1	0.00014472	-2.8786e-17	4.9874e-17	4.1246e-33	-3.6182e-16	0.00063044	0.00045711	-2.8787e-17	0.001326	2.0399e-21	-9.7899e-17	2.7912e-18
0.2	0.125	0.05	0.1	0.15	0.25	0.125	0.1	1	1	0.00019925	-9.8277e-17	-1.2717e-16	-3.9007e-17	-4.1788e-32	0.00074968	0.00051576	-5.4698e-17	0.001451	0	-1.7209e-33	0
0.2	0.125	0.05	0.125	0.15	0.225	0.125	0.1	1	1	0.0003078	1.9035e-33	2.9316e-05	-4.6842e-20	-3.1504e-19	0.00073695	0.0010693	-7.7249e-19	0.0020957	-1.084e-18	-7.4195e-19	0
0.2	0.125	0.05	0.15	0.15	0.2	0.125	0.1	1	1	0.00035426	1.5215e-20	2.2795e-17	-2.1909e-18	-3.4792e-17	0.00011952	0.00034564	-6.646e-33	0.0001558	-6.8423e-49	-8.2601e-17	0
0.2	0.125	0.05	0.175	0.15	0.175	0.125	0.1	1	1	0.0003352	1.044e-21	9.7201e-05	-1.0537e-20	-1.4541e-17	0	0.0003352	-6.7579e-33	9.7201e-05	0	-8.4935e-17	-9.1268e-34
0.2	0.125	0.05	0.2	0.15	0.15	0.125	0.1	1	1	0.00033507	0	0.00021005	-2.4414e-19	-6.1021e-17	1.3679e-19	0.00033507	-4.0784e-21	0.00021005	0	-2.8213e-16	-1.9305e-20
0.2	0.125	0.05	0.225	0.15	0.125	0.125	0.1	1	1	0.00032077	2.7753e-36	0.00016727	-2.7105e-20	-1.1788e-17	-1.3934e-17	0.00032077	1.4781e-21	0.00016727	0	-4.9558e-16	-1.3485e-24
0.2	0.125	0.05	0.25	0.15	0.1	0.125	0.1	1	1	4.7311e-05	-3.8066e-17	0.0004183	-8.3725e-32	-5.5621e-18	-5.7809e-16	4.7311e-05	-3.7971e-17	0.0004183	-2.266e-32	-3.1846e-17	1.5499e-32
0.2	0.125	0.05	0.275	0.15	0.075	0.125	0.1	1	-2	-1.3439e-19	0.0012602	0.0010342	-1.0842e-19	3.4152e-20	5.339e-21	-5.2908e-05	5.2908e-05	0.00054546	-5.2908e-05	-5.2908e-05	-5.2908e-05
0.2	0.125	0.05	0.3	0.15	0.05	0.125	0.1	1	-2	0.00030829	-1.8296e-18	4.263e-18	2.8681e-18	-3.7477e-19	0.00079527	1.1925e-05	-9.2098e-05	0.00021463	9.2098e-05	9.2098e-05	9.2098e-05
0.2	0.125	0.05	0.325	0.15	0.025	0.125	0.1	1	-2	0.00031272	-5.6833e-17	1.2722e-16	4.7554e-17	-5.4305e-17	0.00079046	0.00017082	-8.8769e-05	0.00020688	8.8769e-05	8.8769e-05	8.8769e-05
0.225	0.125	0.05	0.025	0.1425	0.3075	0.125	0.1	-2	-2	4.21e-05	-4.1612e-05	9.6977e-05	-4.1612e-05	0.00055446	-4.1612e-05	-9.2378e-05	-9.2378e-05	0.00021528	9.2378e-05	9.2378e-05	1.8451e-05
0.225	0.125	0.05	0.05	0.1425	0.2825	0.125	0.1	1	-2	9.0929e-05	-4.3693e-17	8.1242e-13	-4.9449e-17	0	0.00052128	-5.0994e-05	-0.00011104	0.00028286	0.00011104	0.00011104	0.00011104
0.225	0.125	0.05	0.075	0.1425	0.2575	0.125	0.1	1	1	0.00013735	-4.8762e-17	0	1.2063e-31	-3.1835e-16	0.00063619	0.00042921	-4.8847e-17	0.001333	2.6046e-18	-9.8869e-17	2.6653e-17
0.225	0.125	0.05	0.1	0.1425	0.2325	0.125	0.1	1	1	0.0002026	-5.132e-17	-1.0528e-17	0	-4.9226e-16	0.00078891	0.00048461	-4.9385e-17	0.001458	-1.3685e-48	5.271e-32	2.6932e-17
0.225	0.125	0.05	0.125	0.1425	0.2075	0.125	0.1	1	-2	0.00027071	-4.7068e-17	1.0691e-13	1.2553e-29	-9.2938e-17	0.00090395	0.00022781	-0.00011175	0.00089735	0.00011175	0.00011175	0.00011175
0.225	0.125	0.05	0.15	0.1425	0.1825	0.125	0.1	1	1	0.0003138	-9.2777e-21	8.9673e-19	-2.9676e-19	-1.2862e-17	0.00065872	0.0009454	-1.0053e-17	0.0022526	-5.0846e-20	-4.8476e-17	1.278e-18
0.225	0.125	0.05	0.175	0.1425	0.1575	0.125	0.1	1	1	0.00033196	7.5452e-21	0.00010623	-1.9661e-20	-1.3186e-16	0.00033527	0.00033906	-5.1941e-33	0.00046165	8.162e-32	-1.0941e-16	0
0.225	0.125	0.05	0.2	0.1425	0.1325	0.125	0.1	1	1	0.00013442	-1.4895e-18	0.0004793	1.0842e-19	4.9833e-20	-1.4086e-19	0.00013442	-4.561e-21	0.0004793	-8.3536e-21	-3.2535e-20	8.2024e-21
0.225	0.125	0.05	0.225	0.1425	0.1075	0.125	0.1	1	1	0.00040013	-4.0697e-21	9.1763e-05	3.076e-07	-4.1372e-17	-5.1211e-17	0.00040021	-3.9706e-32	9.2121e-05	3.1438e-16	0	-4.9836e-15
0.225	0.125	0.05	0.25	0.1425	0.0825	0.125	0.1	1	-2	7.9984e-05	-1.5272e-17	2.6234e-21	0.00048531	-8.0258e-19	-5.0696e-17	-4.6037e-05	-4.6037e-05	0.00010729	4.6037e-05	4.6037e-05	4.6037e-05
0.225	0.125	0.05	0.275	0.1425	0.0575	0.125	0.1	1	-2	0.0001993	-3.4994e-17	1.6412e-16	8.9687e-05	0.00065977	-7.4503e-32	-7.3973e-05	-7.3973e-05	0.00017239	7.3973e-05	7.3973e-05	7.3973e-05
0.225	0.125	0.05	0.3	0.1425	0.0325	0.125	0.1	1	-2	0.00023625	-3.4457e-18	0.00052247	0.00030885	-2.8752e-18	9.3086e-35	-3.1738e-05	-9.3468e-05	0.00030966	9.3468e-05	9.3468e-05	9.3468e-05
0.25	0.125	0.05	0.025	0.135	0.29	0.125	0.1	-2	-2	6.0547e-05	-3.4973e-05	8.1503e-05	-3.4973e-05	0.00059431	-3.4973e-05	-9.0137e-05	-9.0137e-05	0.00021006	9.0137e-05	9.0137e-05	2.3596e-05
0.25	0.125	0.05	0.05	0.135	0.265	0.125	0.1	1	-2	3.5395e-20	0.00039609	-4.9358e-33	-5.5748e-34	-5.6615e-20	0.0005231	0.00023215	0.00012991	0.0005547	0.00012991	-0.00012991	0.00012991
0.25	0.125	0.05	0.075	0.135	0.24	0.125	0.1	1	1	0.00016303	-3.1037e-17	2.0148e-05	-1.9764e-17	-5.3477e-17	0.00070463	0.00081333	-3.1758e-17	0.0023863	7.3293e-20	3.5514e-18	1.4293e-16
0.25	0.125	0.05	0.1	0.135	0.215	0.125	0.1	1	1	0.00021317	-6.6195e-17	4.7691e-06	-1.1977e-17	-1.2635e-16	0.00084306	0.00091409	-6.5811e-17	0.0026221	0	3.3647e-33	3.1841e-17
0.25	0.125	0.05	0.125	0.135	0.19	0.125	0.1	1	-2	0.00063146	-1.8433e-18	1.7573e-05	-6.3348e-20	-1.8923e-19	0.0010519	1.5469e-05	-0.00013514	0.00036465	0.00013514	0.00013514	0.00013514
0.25	0.125	0.05	0.15	0.135	0.165	0.125	0.1	1	1	0.00039507	0	0.00026539	0	-1.0719e-18	0.00064957	0.00062893	-1.6128e-18	0.0016384	0	-4.7811e-18	0
0.25	0.125	0.05	0.175	0.135	0.14	0.125	0.1	1	1	0.00019384	-2.2296e-19	0.00073613	-2.7372e-19	1.7682e-19	-5.6168e-21	0.00019384	-1.0281e-21	0.00073613	-2.526e-20	7.0809e-21	1.7525e-21
0.25	0.125	0.05	0.2	0.135	0.115	0.125	0.1	1	-2	0.00023078	-2.5538e-18	7.1192e-19	0.00084554	-7.6137e-19	-1.2145e-35	-6.7932e-05	-6.7932e-05	0.00015831	6.7932e-05	6.7932e-05	6.7932e-05
0.25	0.125	0.05	0.225	0.135	0.09	0.125	0.1	1	1	0.00017899	0.00035857	7.9303e-06	0.00011485	-5.0751e-17	-4.1274e-17	0.00063739	0	0.0001852	2.9576e-32	0	-6.9594e-17
0.25	0.125	0.05	0.25	0.135	0.065	0.125	0.1	1	-2	0.00013105	-6.5594e-18	3.3093e-17	0.00040402	0.00020194	1.2712e-32	-4.5505e-05	-4.5505e-05	0.00010605	4.5505e-05	4.5505e-05	4.5505e-05
0.25	0.125	0.05	0.275	0.135	0.04	0.125	0.1	1	-2	0.00085439	-3.174e-21	5.1002e-20	6.1572e-05	0.00013987	-1.4739e-17	0.00062118	-5.1677e-06	1.2043e-05	5.1677e-06	5.1677e-06	5.1677e-06
0.25	0.125	0.05	0.3	0.135	0.015	0.125	0.1	1	-2	0.0011284	-9.4324e-22	2.0491e-17	2.4381e-17	-3.6291e-17	0.00036252	0.00060456	-1.1533e-05	3.3548e-05	1.1533e-05	-1.1533e-05	1.1533e-05
0.275	0.125	0.05	0.025	0.1275	0.2725	0.125	0.1	1	-2	-1.0233e-19	0.00029262	1.2669e-18	-1.5208e-17	-2.505e-21	0.00030208	0.00016679	9.3335e-05	0.00035888	9.3335e-05	-9.3335e-05	9.3335e-05
0.275	0.125	0.05	0.05	0.1275	0.2475	0.125	0.1	1	-2	-1.8659e-19	0.00045375	0	-3.2023e-17	-3.1346e-17	0.00044844	0.00018329	0.00010257	0.00041764	0.00010257	-0.00010257	0.00010257
0.275	0.125	0.05	0.075	0.1275	0.2225	0.125	0.1	1	-2	-4.4234e-20	0.00072187	1.1002e-16	0	-2.0225e-16	0.00070853	0.00020579	0.00011516	0.00054066	0.00011516	-0.00011516	0.00011516
0.275	0.125	0.05	0.1	0.1275	0.1975	0.125	0.1	1	-2	-1.8298e-19	0.0013734	7.7373e-17	1.0524e-31	-1.4396e-16	0.0010893	-0.00015557	0.00015557	0.00041597	0.00015557	-0.00015557	0.00015557
0.275	0.125	0.05	0.125	0.1275	0.1725	0.125	0.1	1	1	0.00036792	0	0.00022091	-1.1488e-17	-8.2096e-17	0.00094051	0.0019561	-9.1181e-17	0.0057913	1.2664e-31	-4.8794e-16	1.0858e-17
0.275	0.125	0.05	0.15	0.1275	0.1475	0.125	0.1	1	1	0.00026708	0	7.9967e-05	0	-1.036e-16	0.00070462	0.00031061	-6.3738e-17	0.00091901	4.7931e-33	-1.1424e-16	2.8621e-18
0.275	0.125	0.05	0.175	0.1275	0.1225	0.125	0.1	1	-2	0.00027329	-6.5218e-17	2.6137e-19	0.0010155	-4.7741e-17	-2.0982e-35	-6.967e-05	-6.967e-05	0.00016236	6.967e-05	6.967e-05	6.967e-05
0.275	0.125	0.05	0.2	0.1275	0.0975	0.125	0.1	1	-2	0.0001932	-4.5869e-17	8.8654e-20	0.00079509	-2.3034e-17	0	-6.8301e-05	-6.8301e-05	0.00015917	6.8301e-05	6.8301e-05	6.8301e-05
0.275	0.125	0.05	0.225	0.1275	0.0725	0.125	0.1	1	-2	0.00014109	-9.3953e-18	1.488e-19	0.00065311	-3.7745e-18	-1.1587e-17	1.972e-05	-5.7163e-05	0.00013322	5.7163e-05	5.7163e-05	5.7163e-05
0.275	0.125	0.05	0.25	0.1275	0.0475	0.125	0.1	1	-2	0.00021162	-4.524e-17	1.8741e-16	0.00028841	0.00053523	-1.0842e-19	-4.6144e-05	-4.6144e-05	0.00010754	4.6144e-05	4.6144e-05	4.6144e-05
0.275	0.125	0.05	0.275	0.1275	0.0225	0.125	0.1	1	-2	0.00023152	0.00089308	2.1793e-19	6.6673e-05	0.00036194	-2.097e-19	0.00065165	9.7558e-06	2.2736e-05	9.7558e-06	9.7558e-06	9.7558e-06
0.3	0.125	0.05	0.025	0.12	0.255	0.125	0.1	1	-2	1.4505e-19	0.00029982	-1.7658e-34	-6.1456e-19	3.8306e-21	0.00025747	0.00014341	8.0253e-05	0.00029851	8.0253e-05	-8.0253e-05	8.0253e-05
0.3	0.125	0.05	0.05	0.12	0.23	0.125	0.1	1	-2	7.7515e-20	0.0005117	-6.6066e-35	-4.4276e-18	-4.0593e-18	0.00041333	0.00016455	9.2078e-05	0.00034078	9.2078e-05	-9.2078e-05	9.2078e-05
0.3	0.125	0.05	0.075	0.12	0.205	0.125	0.1	1	-2	1.6982e-19	0.00082704	1.5047e-16	-5.1177e-32	-3.1717e-16	0.00066737	0.00018746	0.0001049	0.00042482	0.0001049	-0.0001049	0.0001049
0.3	0.125	0.05	0.1	0.12	0.18	0.125	0.1	1	-2	1.9086e-19	0.0014621	2.1453e-17	-6.0073e-18	-3.9995e-17	0.0011417	-0.00015766	-0.00015766	0.00023511	0.00015766	-0.00015766	0.00015766
0.3	0.125	0.05	0.125	0.12	0.155	0.125	0.1	1	-2	3.4003e-16	0.0020553	9.1923e-05	2.194e-21	-2.4632e-17	0.00093098	0.00021887	0.00012248	0.00012274	-0.00012248	-0.00012248	0.00012248
0.3	0.125	0.05	0.15	0.12	0.13	0.125	0.1	1	-2	1.364e-17	0.001528	0.00089801	-5.9695e-20	-1.3417e-18	-3.5409e-21	0.00014906	8.3416e-05	0.00046292	-8.3416e-05	-8.3416e-05	-8.3416e-05
0.3	0.125	0.05	0.175	0.12	0.105	0.125	0.1	1	-2	5.9801e-19	0.0011396	-9.1855e-19	0.00096352	-8.0655e-17	-1.605e-36	-5.9862e-05	-5.9862e-05	0.00013951	5.9862e-05	5.9862e-05	5.9862e-05
0.3	0.125	0.05	0.2	0.12	0.08	0.125	0.1	1	-2	-1.4017e-19	0.0010116	-1.8449e-19	0.00066494	-8.5716e-18	2.1684e-19	9.2493e-05	5.1758e-05	0.00012062	5.1758e-05	-5.2838e-06	5.1758e-05
0.3	0.125	0.05	0.225	0.12	0.055	0.125	0.1	1	-2	0.0001177	-5.3336e-17	1.4049e-19	0.00061717	-3.8209e-17	-4.6389e-17	-6.7769e-05	-6.7769e-05	0.00015793	6.7769e-05	6.7769e-05	6.7769e-05
0.3	0.125	0.05	0.25	0.12	0.03	0.125	0.1	1	-2	0.00026378	-9.2169e-20	4.0338e-19	0.00018242	0.00081643	0	-4.7627e-05	-4.7627e-05	0.00011099	4.7627e-05	4.7627e-05	4.7627e-05
0.325	0.125	0.05	0.025	0.1125	0.2375	0.125	0.1	1	-2	-9.2221e-20	0.0002943	8.9311e-18	-9.5668e-17	6.0487e-21	0.00023489	0.00012876	7.2052e-05	0.00026985	7.2052e-05	-7.2052e-05	7.2052e-05
0.325	0.125	0.05	0.05	0.1125	0.2125	0.125	0.1	1	-2	-1.1344e-19	0.00053849	4.1667e-20	-8.2689e-17	-1.345e-17	0.00040664	0.00016169	9.0479e-05	0.00032562	9.0479e-05	-9.0479e-05	9.0479e-05
0.325	0.125	0.05	0.075	0.1125	0.1875	0.125	0.1	1	-2	2.1765e-19	0.00090369	6.6278e-17	-1.1998e-31	-1.4969e-16	0.00066364	0.00020445	0.00011441	0.00040641	0.00011441	-0.00011441	0.00011441
0.325	0.125	0.05	0.1	0.1125	0.1625	0.125	0.1	1	-2	5.6548e-16	0.0019741	8.3602e-05	1.8599e-32	-8.4711e-17	0.00088323	0.00017911	0.00011385	9.9573e-05	-0.00011385	-0.00011385	0.00011385
0.325	0.125	0.05	0.125	0.1125	0.1375	0.125	0.1	1	-2	1.4e-15	0.0017054	0.00016465	0	-7.4405e-17	0.00062578	0.00020226	0.00011319	4.562e-05	-0.00011319	-0.00011319	0.00011319
0.325	0.125	0.05	0.15	0.1125	0.1125	0.125	0.1	1	-2	8.9758e-15	0.0013264	0.00041031	0	-1.0723e-16	1.74e-21	0.00016169	9.0483e-05	2.654e-05	-1.6197e-05	-9.0483e-05	-9.0483e-05
0.325	0.125	0.05	0.175	0.1125	0.0875	0.125	0.1	1	-2	4.6603e-20	0.00078128	-4.0535e-19	0.0007571	-1.7037e-17	-3.8486e-21	-5.2837e-05	-5.2837e-05	0.00012314	5.2837e-05	5.2837e-05	5.2837e-05
0.325	0.125	0.05	0.2	0.1125	0.0625	0.125	0.1	1	-2	1.56e-19	0.00059422	-1.1288e-19	0.0006391	1.1258e-05	0	6.541e-05	-5.0261e-05	0.00011713	5.0261e-05	5.0261e-05	5.0261e-05
0.325	0.125	0.05	0.225	0.1125	0.0375	0.125	0.1	1	-2	1.4804e-20	0.0013233	3.9981e-18	0.00044652	0.00062411	0	2.3488e-05	-4.9581e-05	0.00011555	4.9581e-05	4.9581e-05	4.9581e-05
0.325	0.125	0.05	0.25	0.1125	0.0125	0.125	0.1	1	-2	1.6024e-16	0.0038299	1.216e-15	6.08e-16	-2.1321e-31	0.0016653	0.00021885	0.00012247	-0.00012247	-0.00010449	-0.00012247	-0.00012247
0.35	0.125	0.05	0.025	0.105	0.22	0.125	0.1	1	-2	7.4594e-20	0.00030469	7.5538e-18	-8.0476e-17	-6.7525e-21	0.00023316	0.00012659	7.0841e-05	0.0002688	7.0841e-05	-7.0841e-05	7.0841e-05
0.35	0.125	0.05	0.05	0.105	0.195	0.125	0.1	1	-2	9.3541e-20	0.00057207	4.1873e-19	-2.9323e-20	2.2586e-20	0.00041762	0.00017096	9.5666e-05	0.00034264	9.5666e-05	-9.5666e-05	9.5666e-05
0.35	0.125	0.05	0.075	0.105	0.17	0.125	0.1	1	-2	9.9444e-20	0.0013983	1.2771e-12	-9.5896e-29	-4.4057e-18	0.00089998	-0.00012977	0.00013516	0.00034983	-0.00013516	-0.00013516	0.00013516
0.35	0.125	0.05	0.1	0.105	0.145	0.125	0.1	1	-2	-3.3691e-19	0.0015621	1.1266e-17	-8.3601e-18	-1.898e-17	0.00087646	1.8281e-05	0.00012785	0.00023979	-0.00012785	-0.00012785	0.00012785
0.35	0.125	0.05	0.125	0.105	0.12	0.125	0.1	1	-2	1.3393e-19	0.0013404	0.00073667	1.7955e-22	-5.2969e-17	3.6419e-22	0.00014768	8.2643e-05	0.00039551	-8.2643e-05	-8.2643e-05	-8.2643e-05
0.35	0.125	0.05	0.15	0.105	0.095	0.125	0.1	1	-2	6.0907e-19	0.00089352	0.00014601	0.00026436	-2.1738e-16	-1.6722e-20	0.00011707	6.5513e-05	0.00012674	6.5513e-05	-6.5513e-05	-6.5513e-05
0.35	0.125	0.05	0.175	0.105	0.07	0.125	0.1	1	-2	0	0.00059005	-3.3995e-19	0.000647	-6.2048e-20	0	9.5187e-07	-4.733e-05	0.0001103	4.733e-05	4.733e-05	4.733e-05
0.35	0.125	0.05	0.2	0.105	0.045	0.125	0.1	1	-2	-2.1299e-19	0.0012663	3.4061e-16	0.00042875	0.00060831	2.1684e-19	-4.8186e-05	-4.8186e-05	0.0001123	4.8186e-05	4.8186e-05	4.8186e-05
0.35	0.125	0.05	0.225	0.105	0.02	0.125	0.1	1	-2	-9.3539e-20	0.0022835	1.6638e-16	0.00023766	0.001386	-4.6975e-37	-7.3433e-07	-4.5974e-05	0.00010714	4.5974e-05	4.5974e-05	4.5974e-05
0.375	0.125	0.05	0.025	0.0975	0.2025	0.125	0.1	1	-2	-3.9142e-20	0.00033563	1.3474e-35	-5.0084e-20	1.6173e-22	0.00024985	0.00013601	7.6108e-05	0.00029292	7.6108e-05	-7.6108e-05	7.6108e-05
0.375	0.125	0.05	0.05	0.0975	0.1775	0.125	0.1	1	-2	2.4941e-19	0.00063111	-2.328e-19	-1.1668e-19	1.9596e-33	0.00045034	0.00019813	0.00011087	0.00039736	0.00011087	-0.00011087	0.00011087
0.375	0.125	0.05	0.075	0.0975	0.1525	0.125	0.1	1	-2	2.6232e-15	0.0012904	8.5215e-16	1.0916e-20	-8.225e-16	0.0006316	6.428e-05	0.00010475	6.6059e-05	-0.00010475	-0.00010475	0.00010475
0.375	0.125	0.05	0.1	0.0975	0.1275	0.125	0.1	1	-2	2.7834e-19	0.0012379	0.00014416	-1.0259e-20	-1.4385e-19	0.00047453	0.0001643	9.1938e-05	-3.2263e-05	9.1938e-05	-9.1938e-05	9.1938e-05
0.375	0.125	0.05	0.125	0.0975	0.1025	0.125	0.1	1	-2	2.6806e-19	0.00085381	0.00034621	8.772e-05	-2.9177e-16	-2.341e-21	0.00010993	6.1518e-05	0.00016988	6.1518e-05	-6.1518e-05	-6.1518e-05
0.375	0.125	0.05	0.15	0.0975	0.0775	0.125	0.1	1	-2	2.0797e-19	0.00085283	6.0442e-19	0.00062432	-8.6278e-16	-3.4808e-21	7.0438e-05	-1.6443e-05	9.1859e-05	3.9416e-05	3.9416e-05	3.9416e-05
0.375	0.125	0.05	0.175	0.0975	0.0525	0.125	0.1	1	-2	4.1524e-19	0.0028145	4.7879e-18	0	-1.4298e-18	0.0018887	0.00018276	-0.00015751	0.00037434	0.00015751	-0.00015751	0.00015751
0.375	0.125	0.05	0.2	0.0975	0.0275	0.125	0.1	1	-2	3.9684e-20	0.0020366	2.8489e-16	0.00024696	0.0012138	-1.1651e-36	-4.2554e-05	-4.2554e-05	9.9172e-05	4.2554e-05	4.2554e-05	4.2554e-05
0.4	0.125	0.05	0.025	0.09	0.185	0.125	0.1	1	-2	1.7882e-19	0.00039582	1.1501e-34	-7.521e-19	4.2071e-21	0.00028846	0.00015738	8.8071e-05	0.00034264	8.8071e-05	-8.8071e-05	8.8071e-05
0.4	0.125	0.05	0.05	0.09	0.16	0.125	0.1	1	-2	-8.1075e-20	0.00084917	9.5442e-13	2.2825e-28	1.7033e-45	0.00058992	-0.00013714	0.00013714	0.00029818	-0.00013714	-6.136e-05	0.00013714
0.4	0.125	0.05	0.075	0.09	0.135	0.125	0.1	1	-2	3.8618e-17	0.0010383	1.6183e-17	0	-1.7556e-17	0.00051074	4.6045e-05	9.9287e-05	7.5041e-05	-9.9287e-05	-9.9287e-05	9.9287e-05
0.4	0.125	0.05	0.1	0.09	0.11	0.125	0.1	1	-2	1.5382e-15	0.00099792	0.00013101	-1.2737e-20	-7.2505e-16	0.00038157	0.00012444	6.9637e-05	0.00016788	4.7686e-06	-6.9637e-05	-6.9637e-05
0.4	0.125	0.05	0.125	0.09	0.085	0.125	0.1	1	-2	2.8549e-19	0.00092222	-3.1766e-19	0.00062633	-4.8233e-16	-7.7713e-21	6.9353e-05	3.881e-05	9.0445e-05	3.881e-05	2.1278e-05	3.881e-05
0.4	0.125	0.05	0.15	0.09	0.06	0.125	0.1	1	-2	8.9733e-16	0.0024703	1.5776e-16	-5.1499e-33	-1.5156e-16	0.00097779	0.0002009	0.00011242	-0.00011242	-0.00011242	-0.00011242	-1.4069e-05
0.4	0.125	0.05	0.175	0.09	0.035	0.125	0.1	1	-2	-1.1948e-19	0.0025295	-9.1387e-19	1.985e-16	-1.5406e-16	0.0016971	0.00012602	-0.00013127	0.00030592	0.00013127	-0.00013127	0.00013127
0.425	0.125	0.05	0.025	0.0825	0.1675	0.125	0.1	1	-2	1.4244e-20	0.00042252	5.5891e-12	-2.9939e-17	0	0.00027989	0.00015133	8.4681e-05	0.00016498	8.4681e-05	8.4681e-05	8.4681e-05
0.425	0.125	0.05	0.05	0.0825	0.1425	0.125	0.1	1	-2	7.9612e-20	0.00086664	9.4061e-12	-8.2339e-28	-1.2403e-44	0.00056063	-0.00010372	0.00013298	0.00030502	-0.00013298	-0.00013298	0.00013298
0.425	0.125	0.05	0.075	0.0825	0.1175	0.125	0.1	1	-2	1.6976e-16	0.00082509	3.328e-17	1.0096e-32	-1.2109e-16	0.00042121	0.0001358	7.5994e-05	0.00013662	7.5994e-05	-7.5994e-05	7.5994e-05
0.425	0.125	0.05	0.1	0.0825	0.0925	0.125	0.1	1	-2	2.91e-17	0.00070227	7.8187e-05	0.00021866	-1.8042e-18	4.2397e-20	9.2581e-05	5.1808e-05	7.1361e-05	5.1808e-05	-5.1808e-05	-5.1808e-05
0.425	0.125	0.05	0.125	0.0825	0.0675	0.125	0.1	1	-2	-1.3249e-19	0.00099342	3.583e-19	0.00050792	0.0001558	0	6.0127e-05	3.3647e-05	7.8413e-05	3.3647e-05	1.2867e-05	3.3647e-05
0.425	0.125	0.05	0.15	0.0825	0.0425	0.125	0.1	1	-2	2.0563e-19	0.001546	4.9578e-19	0.00031742	0.0006943	0	5.3157e-05	2.9458e-05	6.9322e-05	1.9464e-05	2.9746e-05	2.9746e-05
0.425	0.125	0.05	0.175	0.0825	0.0175	0.125	0.1	1	-2	-5.009e-19	0.0027324	-2.7883e-19	1.1962e-31	-1.0865e-15	0.0017736	5.8572e-05	-0.00013682	0.00020677	0.00013682	-0.00013682	0.00013682
0.45	0.125	0.05	0.025	0.075	0.15	0.125	0.1	1	-2	5.9667e-20	0.00042294	3.3969e-12	-5.1137e-19	4.5133e-44	0.0002797	0.00014965	8.3743e-05	0.00017435	8.3743e-05	8.3743e-05	8.3743e-05
0.45	0.125	0.05	0.05	0.075	0.125	0.125	0.1	1	-2	7.6196e-20	0.00063707	3.6592e-19	-1.1924e-19	-3.1766e-19	0.00033819	0.00015074	8.4353e-05	0.00050846	-8.4353e-05	-8.4353e-05	8.4353e-05
0.45	0.125	0.05	0.075	0.075	0.1	0.125	0.1	1	-2	1.703e-16	0.00063631	4.7852e-17	0	-5.9895e-17	0.00033748	9.2216e-05	5.1603e-05	7.6598e-05	5.1603e-05	-5.1603e-05	5.1603e-05
0.45	0.125	0.05	0.1	0.075	0.075	0.125	0.1	1	-2	4.2309e-18	0.00060267	6.6922e-05	0.00024635	-2.4556e-19	0	8.8748e-05	4.9663e-05	6.1129e-05	4.9663e-05	-4.9663e-05	4.9663e-05
0.45	0.125	0.05	0.125	0.075	0.05	0.125	0.1	1	-2	-2.1805e-19	0.0012535	2.1417e-19	-3.3476e-18	9.3919e-18	0.00082989	5.1695e-05	2.8928e-05	6.7416e-05	2.3693e-05	1.3739e-05	2.8928e-05
0.45	0.125	0.05	0.15	0.075	0.025	0.125	0.1	1	-2	-1.7699e-19	0.0021915	-7.6968e-20	1.0549e-18	-4.2511e-18	0.0013947	0.00022435	-0.00012991	0.0002455	0.00012991	-0.00012991	0.00012991
0.475	0.125	0.05	0.025	0.0675	0.1325	0.125	0.1	1	-2	-1.6407e-19	0.00040347	4.0698e-12	-8.0811e-17	0	0.00028655	0.00015246	8.5315e-05	0.00018925	8.5315e-05	8.5315e-05	8.5315e-05
0.475	0.125	0.05	0.05	0.0675	0.1075	0.125	0.1	1	-2	-2.5933e-19	0.0005268	0	6.5762e-21	8.3016e-33	0.00040218	0.00014288	7.9953e-05	0.00033943	7.9953e-05	-7.9953e-05	7.9953e-05
0.475	0.125	0.05	0.075	0.0675	0.0825	0.125	0.1	1	-2	1.5676e-19	0.00065863	-2.3673e-19	-1.321e-16	-8.3442e-17	0.00045917	6.3645e-05	3.5615e-05	8.3001e-05	3.5615e-05	2.1948e-05	3.5615e-05
0.475	0.125	0.05	0.1	0.0675	0.0575	0.125	0.1	1	-2	8.0562e-17	0.0020345	0.00016661	3.8928e-20	0	0.0006875	0.00015389	0.00010808	-0.00010808	-0.00010808	-4.4607e-05	6.2787e-05
0.475	0.125	0.05	0.125	0.0675	0.0325	0.125	0.1	1	-2	2.2107e-16	0.00090148	2.893e-19	-7.1509e-17	-8.6305e-17	0.00045812	0.00011084	6.2024e-05	8.4461e-05	1.7593e-05	-6.2024e-05	6.2024e-05
0.5	0.125	0.05	0.025	0.06	0.115	0.125	0.1	1	-2	8.8247e-20	0.00040042	-3.0255e-18	-1.0886e-17	1.6075e-05	0.00028517	0.00015494	8.6701e-05	0.00020185	8.6701e-05	8.6701e-05	8.6701e-05
0.5	0.125	0.05	0.05	0.06	0.09	0.125	0.1	1	-2	3.7753e-20	0.00041936	5.898e-19	3.6237e-21	-1.8815e-34	0.00026423	8.1464e-05	4.5587e-05	0.00017142	4.5587e-05	-4.5587e-05	4.5587e-05
0.5	0.125	0.05	0.075	0.06	0.065	0.125	0.1	1	-2	-1.1473e-19	0.00064357	-1.5765e-19	-1.1192e-15	-4.2975e-16	0.0004488	5.2353e-05	2.718e-05	6.8274e-05	2.9296e-05	1.9095e-05	2.9296e-05
0.5	0.125	0.05	0.1	0.06	0.04	0.125	0.1	1	-2	-4.0869e-21	0.0009008	-2.7125e-19	-3.617e-16	7.5116e-16	0.0006112	7.2073e-05	-4.1818e-05	9.8674e-05	-4.2341e-05	4.2341e-05	4.2341e-05
0.5	0.125	0.05	0.125	0.06	0.015	0.125	0.1	1	-2	2.1346e-17	0.0025021	-6.5103e-19	-3.0532e-18	-4.3183e-18	0.00099374	0.00014224	0.0001022	-0.0001022	-0.0001022	-0.0001022	-0.0001022
0.525	0.125	0.05	0.025	0.0525	0.0975	0.125	0.1	1	-2	2.461e-20	0.00058038	-9.1431e-22	-4.036e-19	0.00015489	0.00017788	0.00012682	7.0968e-05	0.00030289	-7.0968e-05	7.0968e-05	7.0968e-05
0.525	0.125	0.05	0.05	0.0525	0.0725	0.125	0.1	1	-2	2.3785e-19	0.00038468	-8.1504e-20	-1.0392e-19	3.9927e-19	0.00027619	5.2256e-05	-2.9242e-05	6.8147e-05	2.9242e-05	-9.9855e-06	2.9242e-05
0.525	0.125	0.05	0.075	0.0525	0.0475	0.125	0.1	1	-2	-2.2712e-19	0.00062035	1.8229e-19	-4.1494e-17	5.092e-17	0.00043336	5.9482e-05	-3.9954e-05	9.3111e-05	-3.9954e-05	3.9954e-05	3.9954e-05
0.525	0.125	0.05	0.1	0.0525	0.0225	0.125	0.1	1	-2	5.6425e-16	0.000636	2.9923e-16	-1.5332e-16	-5.3119e-16	0.0003372	9.4292e-05	5.2765e-05	0.00013752	5.2765e-05	-5.2765e-05	5.2765e-05
0.55	0.125	0.05	0.025	0.045	0.08	0.125	0.1	1	-2	-1.4841e-19	0.00061481	5.728e-20	-3.2885e-17	0.00021764	0.00021186	0.00016386	9.1694e-05	0.00021369	8.7142e-05	9.1694e-05	9.1694e-05
0.55	0.125	0.05	0.05	0.045	0.055	0.125	0.1	1	-2	-5.1613e-20	0.00036789	8.0367e-20	-1.1179e-16	9.488e-17	0.0002644	5.1014e-05	-3.4331e-05	8.0007e-05	-2.3879e-05	3.4331e-05	3.4331e-05
0.55	0.125	0.05	0.075	0.045	0.03	0.125	0.1	1	-2	4.9929e-20	0.00058002	3.3017e-19	-4.6756e-16	-5.7245e-16	0.00040686	3.6706e-05	2.1308e-05	0.00011675	-5.0097e-05	5.0097e-05	5.0097e-05
0.575	0.125	0.05	0.025	0.0375	0.0625	0.125	0.1	1	-2	-5.818e-20	0.001074	-2.2453e-16	-2.4863e-16	0.00064897	5.6665e-05	-3.0335e-05	0.00011343	0.00023387	-0.00011343	0.00011343	1.4237e-05
0.575	0.125	0.05	0.05	0.0375	0.0375	0.125	0.1	1	-2	1.084e-19	0.00033857	-5.1662e-18	-9.7301e-18	3.3881e-21	0.00024392	2.1434e-05	3.0755e-05	0.00010112	-4.3389e-05	4.3389e-05	4.3389e-05
0.575	0.125	0.05	0.075	0.0375	0.0125	0.125	0.1	1	-2	-2.0296e-19	0.0006171	-7.7738e-17	-4.6034e-16	-1.2628e-15	0.00043164	2.3871e-05	8.1909e-05	0.00019089	6.3255e-05	-8.1909e-05	8.1909e-05
0.6	0.125	0.05	0.025	0.03	0.045	0.125	0.1	1	-2	6.2486e-20	0.00067191	-2.2433e-31	-9.0043e-17	0.00027272	0.00019331	0.00015523	9.396e-05	0.00021897	8.1006e-05	9.396e-05	9.396e-05
0.6	0.125	0.05	0.05	0.03	0.02	0.125	0.1	1	-2	1.3613e-19	0.00069503	2.1004e-19	-8.0913e-17	1.2045e-32	0.00048082	-6.4713e-05	0.00012705	0.00019664	3.8159e-05	-0.00012705	0.00012705
0.625	0.125	0.05	0.025	0.0225	0.0275	0.125	0.1	1	-2	-3.7893e-20	0.00073926	7.6033e-20	-1.8211e-33	0.00033684	0.00017201	3.7869e-06	0.0001029	0.00018373	-0.0001029	0.0001029	9.0998e-05
0.65	0.125	0.05	0.025	0.015	0.01	0.125	0.1	1	-2	-2.8667e-20	0.00042267	-2.7105e-19	1.8054e-34	8.1612e-12	0.00027982	7.5222e-05	9.1616e-05	0.00021351	9.1616e-05	-1.7072e-05	9.1616e-05
0.025	0.15	0.05	0.025	0.1875	0.4125	0.15	0.1	-2	-2	0.00016492	0.00043368	7.5362e-05	-2.6948e-05	0.00067584	-2.6948e-05	-2.8534e-06	6.5846e-05	0.00018414	-1.0932e-05	6.5846e-05	4.6759e-05
0.025	0.15	0.05	0.05	0.1875	0.3875	0.15	0.1	1	-2	9.3374e-21	0.00019824	2.3418e-17	-1.9758e-16	-8.999e-17	0.00013518	2.4964e-05	1.3614e-05	3.8072e-05	2.769e-06	-1.3614e-05	1.3614e-05
0.025	0.15	0.05	0.075	0.1875	0.3625	0.15	0.1	1	-2	1.7305e-19	0.00054758	3.9872e-19	-7.3178e-17	-7.5078e-17	0.0004946	-5.2202e-05	5.2202e-05	6.1893e-05	5.2202e-05	-5.2202e-05	5.2202e-05
0.025	0.15	0.05	0.1	0.1875	0.3375	0.15	0.1	1	-2	6.7122e-19	0.00077334	1.6332e-16	5.1118e-05	-1.3382e-17	0.00067268	-5.4584e-05	5.4584e-05	8.952e-05	5.4584e-05	-5.4584e-05	-5.4584e-05
0.025	0.15	0.05	0.125	0.1875	0.3125	0.15	0.1	1	-2	0.00029826	0.00046866	-2.1136e-19	-1.0068e-34	-7.8938e-19	0.00074662	-4.5782e-06	0.00010565	0.00050129	-0.00010565	-0.00010565	0.00010565
0.025	0.15	0.05	0.15	0.1875	0.2875	0.15	0.1	1	-2	0.00022179	0.00041389	0.00044734	-1.4685e-19	-2.2977e-17	0	-7.6869e-05	7.9294e-05	0.00025603	-7.9294e-05	-7.9294e-05	-7.9294e-05
0.025	0.15	0.05	0.175	0.1875	0.2625	0.15	0.1	1	-2	0.00024779	0.00043737	0.00021567	-1.2747e-21	-3.018e-18	-2.0889e-20	-5.5841e-05	8.5701e-05	5.2453e-06	-8.5701e-05	-8.5701e-05	-8.5701e-05
0.025	0.15	0.05	0.2	0.1875	0.2375	0.15	0.1	1	-2	0.00025066	0.00044278	0.00013164	-9.0456e-37	2.0304e-20	0	-5.2143e-05	8.7918e-05	-7.8708e-05	-8.7918e-05	-8.7918e-05	-8.7918e-05
0.025	0.15	0.05	0.225	0.1875	0.2125	0.15	0.1	1	-2	0.00026134	0.00046611	8.9176e-05	0	-7.6369e-17	-1.0811e-16	-4.0713e-05	9.6772e-05	-9.6772e-05	-9.6772e-05	-9.6772e-05	-9.6772e-05
0.025	0.15	0.05	0.25	0.1875	0.1875	0.15	0.1	1	-2	0.0002673	0.00050761	4.9829e-05	-3.2201e-17	-2.8941e-17	-4.6496e-17	-2.7231e-05	0.00010962	-0.00010962	-0.00010962	-0.00010962	-0.00010962
0.025	0.15	0.05	0.275	0.1875	0.1625	0.15	0.1	1	-2	0.00025172	0.00046997	4.1584e-05	0	-3.1382e-17	-5.5062e-17	-3.6519e-05	0.0001025	-0.0001025	-0.0001025	-0.0001025	-0.0001025
0.025	0.15	0.05	0.3	0.1875	0.1375	0.15	0.1	1	-2	0.00031184	0.00052946	0.00010179	-9.1508e-17	-2.8798e-17	-5.2137e-17	-3.1299e-05	0.0001116	-0.0001116	-0.0001116	-0.0001116	-0.0001116
0.025	0.15	0.05	0.325	0.1875	0.1125	0.15	0.1	-2	-2	4.5045e-05	0.0006937	5.8744e-05	6.7404e-05	-2.1006e-05	0.00033274	-0.00011115	0.00011115	-6.1628e-05	-2.1611e-05	-0.00011115	-0.00011115
0.025	0.15	0.05	0.35	0.1875	0.0875	0.15	0.1	1	-2	0.00033681	0.00055393	7.2813e-16	1.6408e-16	-1.7142e-16	0.00040664	-0.00010446	0.00010446	-7.4177e-05	2.4711e-05	-0.00010446	-0.00010446
0.025	0.15	0.05	0.375	0.1875	0.0625	0.15	0.1	-2	-2	6.1629e-05	0.00039297	8.0371e-05	3.1372e-05	-2.8739e-05	4.7127e-05	2.073e-05	9.7996e-05	8.217e-05	7.3036e-05	-9.7996e-05	-9.7996e-05
0.025	0.15	0.05	0.4	0.1875	0.0375	0.15	0.1	-2	-2	4.7029e-05	0.00041647	6.1332e-05	1.5271e-05	-2.1931e-05	0.00013466	1.8672e-05	9.9605e-05	0.00015095	8.451e-05	-9.9605e-05	-9.9605e-05
0.025	0.15	0.05	0.425	0.1875	0.0125	0.15	0.1	1	-2	0.00033055	0.00053093	-7.855e-21	1.899e-19	2.6098e-19	0.00050454	-0.00010218	0.00010218	5.6836e-05	2.7993e-05	-0.00010218	-0.00010218
0.05	0.15	0.05	0.025	0.18	0.395	0.15	0.1	1	-2	-4.7621e-19	0.00020148	4.4703e-18	7.547e-05	-1.1388e-38	5.9303e-05	-5.6317e-05	5.6317e-05	2.8916e-05	-5.6317e-05	-5.6317e-05	4.0897e-05
0.05	0.15	0.05	0.05	0.18	0.37	0.15	0.1	1	-2	-1.1895e-15	0.00031816	1.3352e-16	-4.993e-16	-4.4559e-16	0.00017872	-9.4042e-05	9.4042e-05	-1.5771e-05	8.4087e-06	-9.4042e-05	9.4042e-05
0.05	0.15	0.05	0.075	0.18	0.345	0.15	0.1	1	-2	3.975e-19	0.00026368	-4.642e-19	8.1673e-16	-2.4538e-15	0.00016528	-6.5592e-05	6.5592e-05	5.5808e-05	-6.5592e-05	-6.5592e-05	-6.5592e-05
0.05	0.15	0.05	0.1	0.18	0.32	0.15	0.1	1	-2	-3.2902e-19	0.00021953	1.0057e-09	-6.2339e-18	-7.0594e-17	0	-6.4751e-05	6.4751e-05	-5.2728e-05	-6.4751e-05	-6.4751e-05	-6.4751e-05
0.05	0.15	0.05	0.125	0.18	0.295	0.15	0.1	1	-2	-2.0805e-19	0.000361	7.1021e-10	0	-1.8065e-16	-1.7222e-15	-9.5753e-05	9.5753e-05	-9.5753e-05	-9.5753e-05	-9.5753e-05	-9.5753e-05
0.05	0.15	0.05	0.15	0.18	0.27	0.15	0.1	1	-2	-1.8699e-19	0.00049879	1.4149e-09	0	-2.4683e-20	-7.1845e-18	-0.00012426	0.00012426	-0.00012426	-0.00012426	-0.00012426	-0.00012426
0.05	0.15	0.05	0.175	0.18	0.245	0.15	0.1	1	-2	-7.845e-19	0.0018568	0.0011595	-1.1651e-19	-1.9689e-18	-2.3136e-19	-0.00010037	0.00010037	-0.00010037	9.7358e-05	-0.00010037	-0.00010037
0.05	0.15	0.05	0.2	0.18	0.22	0.15	0.1	1	-2	0.00015279	0.00041563	0.00034376	1.1138e-22	2.8211e-20	3.1819e-22	-6.0582e-05	6.0582e-05	0.00017651	-6.0322e-05	-6.0582e-05	-6.0582e-05
0.05	0.15	0.05	0.225	0.18	0.195	0.15	0.1	1	-2	0.00028559	0.00078587	0.00018944	-2.7105e-20	-5.4632e-17	-5.6575e-17	-5.9021e-05	0.00012006	-0.00012006	-0.00010269	-0.00012006	-0.00012006
0.05	0.15	0.05	0.25	0.18	0.17	0.15	0.1	-2	-2	5.7895e-05	0.0011161	0.0004576	-2.6998e-05	-2.6998e-05	-2.6998e-05	-8.453e-05	0.00011827	-0.00011827	-0.00011827	-0.00011827	-0.00011827
0.05	0.15	0.05	0.275	0.18	0.145	0.15	0.1	1	-2	-7.9711e-17	0.00051796	1.2954e-16	1.6155e-15	-8.5712e-17	9.1338e-10	-0.00012993	0.00012993	-0.00012993	-0.00011705	-0.00012993	-0.00012993
0.05	0.15	0.05	0.3	0.18	0.12	0.15	0.1	1	-2	-9.1441e-19	0.00034109	1.0859e-18	4.3778e-18	-1.0663e-18	1.5961e-09	-9.1457e-05	9.1457e-05	-9.1457e-05	-9.1457e-05	-9.1457e-05	-9.1457e-05
0.05	0.15	0.05	0.325	0.18	0.095	0.15	0.1	1	-2	-2.1602e-16	0.0002598	4.7397e-16	7.078e-16	1.2676e-31	6.0934e-10	-7.324e-05	7.324e-05	-7.324e-05	-7.324e-05	-7.324e-05	-7.324e-05
0.05	0.15	0.05	0.35	0.18	0.07	0.15	0.1	1	-2	-1.7104e-16	0.000213	5.8897e-17	4.3271e-17	5.6605e-32	1.2435e-09	-6.2123e-05	6.2123e-05	-6.2123e-05	-6.2123e-05	-6.2123e-05	-6.2123e-05
0.05	0.15	0.05	0.375	0.18	0.045	0.15	0.1	1	-2	-7.2199e-20	0.00018454	6.4863e-21	2.6383e-19	-5.9026e-19	2.4736e-06	-5.4918e-05	5.4918e-05	-5.4918e-05	-5.4918e-05	-5.4918e-05	-5.4918e-05
0.05	0.15	0.05	0.4	0.18	0.02	0.15	0.1	1	-2	-2.9888e-16	0.00017793	3.7109e-19	3.2592e-16	-2.2399e-16	2.1993e-05	-5.2715e-05	5.2715e-05	-5.2715e-05	-4.8261e-05	-5.2715e-05	-5.2715e-05
0.075	0.15	0.05	0.025	0.1725	0.3775	0.15	0.1	1	-2	-5.5793e-17	0.00032475	1.4275e-17	5.0265e-05	0	0.00013368	-7.8129e-05	7.8129e-05	3.1928e-05	-7.8129e-05	-3.9809e-05	7.8129e-05
0.075	0.15	0.05	0.05	0.1725	0.3525	0.15	0.1	1	-2	9.8506e-33	0.00032857	1.1777e-17	-2.4295e-17	-1.4664e-17	0.00017322	-7.1424e-05	7.1424e-05	-2.3761e-05	-2.4371e-06	-7.1424e-05	7.1424e-05
0.075	0.15	0.05	0.075	0.1725	0.3275	0.15	0.1	1	-2	1.3851e-19	0.00047202	2.3426e-35	-1.5616e-33	-3.5251e-19	0.00022617	-9.8835e-05	9.8835e-05	-1.7001e-05	-9.8835e-05	-9.8835e-05	9.8835e-05
0.075	0.15	0.05	0.1	0.1725	0.3025	0.15	0.1	1	-2	-6.5873e-18	0.00052502	0.00015021	0	-3.9866e-18	0	-0.00010672	0.00010672	-9.2026e-05	2.3905e-05	-0.00010672	-0.00010672
0.075	0.15	0.05	0.125	0.1725	0.2775	0.15	0.1	1	-2	2.0653e-21	0.00060314	6.859e-05	0	-1.9996e-16	-3.6032e-16	-0.00011691	0.00011691	-0.00011691	-0.00011691	-0.00011691	-0.00011691
0.075	0.15	0.05	0.15	0.1725	0.2525	0.15	0.1	1	-2	-1.4539e-19	0.00071208	3.8856e-05	-6.8334e-32	-8.6181e-17	-2.3015e-16	-0.00013928	0.00013928	-0.00013928	-0.00013928	-0.00013928	-0.00013928
0.075	0.15	0.05	0.175	0.1725	0.2275	0.15	0.1	-2	-2	5.3807e-05	0.0025662	-3.7587e-06	-2.5092e-05	-2.5092e-05	0.0015325	-0.00011033	0.00012684	-9.2206e-05	-9.649e-05	-0.00012684	-0.00012684
0.075	0.15	0.05	0.2	0.1725	0.2025	0.15	0.1	1	-2	2.2099e-19	0.0028276	0.001487	2.8042e-20	-1.1504e-16	-8.3055e-17	-0.00013216	0.00013216	-0.00013216	-9.5417e-05	-0.00013216	-0.00013216
0.075	0.15	0.05	0.225	0.1725	0.1775	0.15	0.1	1	-2	2.0734e-19	0.0014907	0.00035855	-1.0597e-17	-1.0139e-16	-1.0796e-16	-0.00013661	0.00013661	-0.00013661	-0.00013661	-0.00013661	-0.00013661
0.075	0.15	0.05	0.25	0.1725	0.1525	0.15	0.1	1	-2	5.2369e-20	0.0016567	0.00054813	-1.3978e-17	-4.4461e-17	-5.3202e-17	-0.00012473	0.00012473	-0.00012473	-9.1803e-05	-0.00012473	-0.00012473
0.075	0.15	0.05	0.275	0.1725	0.1275	0.15	0.1	1	-2	2.8399e-20	0.0016675	0.00017206	0.00041784	-9.4652e-18	-1.3505e-17	-0.00012076	0.00012076	-0.00012076	-7.4389e-05	-0.00012076	-0.00012076
0.075	0.15	0.05	0.3	0.1725	0.1025	0.15	0.1	1	-2	-3.3567e-19	0.0007442	2.6957e-18	1.2849e-17	-5.5197e-19	9.7052e-05	-0.00014654	0.00014654	-0.00014654	-9.6067e-05	-0.00014654	-0.00014654
0.075	0.15	0.05	0.325	0.1725	0.0775	0.15	0.1	1	-2	-4.9049e-20	0.00068888	5.567e-17	3.8708e-17	-1.7544e-17	8.9315e-05	-0.00014066	0.00014066	-0.00014066	-7.77e-05	-0.00014066	-0.00014066
0.075	0.15	0.05	0.35	0.1725	0.0525	0.15	0.1	1	-2	-2.8827e-19	0.00063312	2.9511e-17	8.5647e-17	-4.8874e-17	0.00015174	-0.00013079	0.00013079	-8.134e-05	-2.1727e-05	-0.00013079	-0.00013079
0.075	0.15	0.05	0.375	0.1725	0.0275	0.15	0.1	1	-2	-1.257e-19	0.00060088	6.1608e-16	2.2964e-16	-1.6276e-16	0.00017938	-0.00012511	0.00012511	-3.7165e-05	-1.9233e-06	-0.00012511	-0.00012511
0.1	0.15	0.05	0.025	0.165	0.36	0.15	0.1	1	-2	9.7493e-05	1.5635e-33	6.5879e-15	5.9865e-05	-8.3562e-17	3.1415e-05	7.3119e-05	-1.252e-05	3.5013e-05	1.252e-05	1.252e-05	1.252e-05
0.1	0.15	0.05	0.05	0.165	0.335	0.15	0.1	1	-2	-1.9423e-20	0.00032464	1.3939e-19	-5.4366e-20	-3.9516e-19	0.00016029	-5.1103e-05	5.1103e-05	-3.6936e-07	-5.1103e-05	-5.1103e-05	5.1103e-05
0.1	0.15	0.05	0.075	0.165	0.31	0.15	0.1	1	-2	-1.9394e-16	0.00063185	7.0689e-17	-1.6652e-32	-9.3374e-17	0.00032245	-0.00010954	0.00010954	-5.839e-05	1.5089e-06	-0.00010954	0.00010954
0.1	0.15	0.05	0.1	0.165	0.285	0.15	0.1	1	-2	-9.5569e-16	0.00076554	0.00026449	-2.7105e-20	-1.9888e-16	-3.139e-15	-0.00011395	0.00011395	-6.4563e-05	9.3529e-05	-0.00011395	-0.00011395
0.1	0.15	0.05	0.125	0.165	0.26	0.15	0.1	1	-2	-1.1658e-15	0.00086677	0.00018253	-1.1636e-20	-1.5905e-16	-6.463e-16	-0.00012933	0.00012933	-0.00012933	-2.2238e-05	-0.00012933	-0.00012933
0.1	0.15	0.05	0.15	0.165	0.235	0.15	0.1	1	-2	-2.2552e-19	0.0010119	0.00012914	0	-4.3647e-19	-1.2788e-18	-0.00014614	0.00014614	-0.00014614	-0.00014614	-0.00014614	-0.00014614
0.1	0.15	0.05	0.175	0.165	0.21	0.15	0.1	1	-2	-1.02e-15	0.0011136	0.00012862	-5.9276e-17	-8.5519e-17	-9.9481e-17	-0.00011935	0.00015082	-0.00015082	-0.00015082	-0.00015082	-0.00015082
0.1	0.15	0.05	0.2	0.165	0.185	0.15	0.1	1	-2	2.2362e-19	0.0017456	0.00044207	-3.9541e-21	-5.8052e-17	-4.6849e-17	-0.00015064	0.00015064	-0.00015064	-7.8987e-05	-0.00015064	-0.00015064
0.1	0.15	0.05	0.225	0.165	0.16	0.15	0.1	1	-2	-5.3166e-16	0.0013862	0.0001359	0	-6.0505e-17	-8.9045e-17	-0.00016599	0.00016599	-0.00016599	-0.00016599	-0.00016599	-0.00016599
0.1	0.15	0.05	0.25	0.165	0.135	0.15	0.1	1	-2	2.0524e-19	0.0015136	0.00013785	0.00012517	-1.1657e-17	-1.4932e-17	-0.00015085	0.00015085	-0.00015085	-0.00012348	-0.00015085	-0.00015085
0.1	0.15	0.05	0.275	0.165	0.11	0.15	0.1	1	-2	-9.8887e-16	0.0016171	0.00016508	0.00036029	-1.5357e-16	-6.2555e-17	-0.00018026	0.00018026	-0.00018026	-8.1124e-05	-0.00018026	-0.00018026
0.1	0.15	0.05	0.3	0.165	0.085	0.15	0.1	1	-2	-4.9344e-16	0.0012427	5.2412e-16	4.5913e-16	-1.3469e-16	0.0003589	-0.00016084	0.00016084	-0.00015105	-8.4096e-05	-0.00016084	-0.00016084
0.1	0.15	0.05	0.325	0.165	0.06	0.15	0.1	1	-2	-9.0735e-17	0.0011401	1.1239e-16	5.1895e-17	-5.4447e-17	0.00030622	-0.00015755	0.00015755	-0.00015755	-7.4261e-05	-0.00015755	-0.00015755
0.1	0.15	0.05	0.35	0.165	0.035	0.15	0.1	1	-2	-4.5401e-19	0.0010724	-8.08e-20	-2.0067e-33	-1.6974e-19	0.0003046	-0.00015315	0.00015315	-0.00014179	-4.5698e-05	-0.00015315	-0.00015315
0.125	0.15	0.05	0.025	0.1575	0.3425	0.15	0.1	1	-2	0.00016535	-6.5314e-22	2.6416e-17	8.4603e-05	0	0.00010799	8.7828e-05	-3.4972e-05	9.7801e-05	3.4972e-05	3.4972e-05	3.4972e-05
0.125	0.15	0.05	0.05	0.1575	0.3175	0.15	0.1	1	-2	5.6399e-17	0.00056931	3.3881e-20	-6.255e-17	-8.3278e-17	0.00033041	-0.00011288	0.00011288	3.108e-05	7.7765e-05	-0.00011288	0.00011288
0.125	0.15	0.05	0.075	0.1575	0.2925	0.15	0.1	1	-2	-2.045e-16	0.00071576	2.8547e-05	-4.3688e-21	-9.6915e-17	0.00036767	-0.00010794	0.00010794	-7.5776e-05	8.9336e-05	-0.00010794	0.00010794
0.125	0.15	0.05	0.1	0.1575	0.2675	0.15	0.1	1	-2	-6.8524e-16	0.00093027	0.00017686	0.00029372	-1.0511e-16	0	-0.00011362	0.00011362	-1.3329e-05	0.00011362	-0.00011362	-0.00011362
0.125	0.15	0.05	0.125	0.1575	0.2425	0.15	0.1	1	-2	-1.8091e-19	0.0011737	0.00035031	0	-5.9587e-19	-1.2649e-18	-0.00012981	0.00012981	-0.00012981	3.4609e-05	-0.00012981	-0.00012981
0.125	0.15	0.05	0.15	0.1575	0.2175	0.15	0.1	1	-2	-5.4769e-16	0.0024304	0.00025166	-2.0178e-20	-1.3272e-16	0.0007381	-0.00018292	0.00018292	-0.00010836	-0.00018292	-0.00018292	-0.0001527
0.125	0.15	0.05	0.175	0.1575	0.1925	0.15	0.1	1	-2	2.0291e-19	0.001881	0.00039721	0.00015884	-2.8276e-17	0	-0.0001837	0.0001837	-0.0001837	-7.8974e-05	-0.0001837	-0.0001837
0.125	0.15	0.05	0.2	0.1575	0.1675	0.15	0.1	1	-2	3.9414e-19	0.0016594	0.00039597	0	-6.5093e-17	-6.2645e-17	-0.00015636	0.00015636	-0.00015636	-5.7905e-05	-0.00015636	-0.00015636
0.125	0.15	0.05	0.225	0.1575	0.1425	0.15	0.1	1	-2	1.5138e-20	0.0016064	0.00024909	8.7733e-05	-2.905e-19	1.0499e-20	-0.00015305	0.00015305	-0.00015305	-6.7416e-05	-0.00015305	-0.00015305
0.125	0.15	0.05	0.25	0.1575	0.1175	0.15	0.1	1	-2	-3.8951e-16	0.0016781	1.5477e-05	0.00031394	-3.9724e-17	-5.9519e-17	-0.0001757	0.0001757	-0.0001757	-0.00011127	-0.0001757	-0.0001757
0.125	0.15	0.05	0.275	0.1575	0.0925	0.15	0.1	1	-2	-4.4201e-16	0.0020351	0.00023459	0.00038641	-1.2189e-16	0.00011118	-0.00017725	0.00017725	-0.00017725	-0.00010512	-0.00017725	-0.00017725
0.125	0.15	0.05	0.3	0.1575	0.0675	0.15	0.1	1	-2	-1.1056e-16	0.0018988	1.0517e-16	4.7833e-17	-6.3905e-17	0.00068965	-0.00016765	0.00016765	-0.00016765	-8.4433e-05	-0.00016765	-0.00016765
0.125	0.15	0.05	0.325	0.1575	0.0425	0.15	0.1	1	-2	-4.7542e-16	0.0016684	7.1048e-16	2.3813e-16	-4.3501e-16	0.00057421	-0.00016395	0.00016395	-0.00016395	-7.7048e-05	-0.00016395	-0.00016395
0.125	0.15	0.05	0.35	0.1575	0.0175	0.15	0.1	1	-2	-3.0574e-18	0.0015638	4.2099e-18	0	-2.1031e-18	0.00052165	-0.00016244	0.00016244	-0.00016244	-7.3691e-05	-0.00016244	-0.00016244
0.15	0.15	0.05	0.025	0.15	0.325	0.15	0.1	1	1	7.705e-05	-5.2078e-17	4.3308e-05	-1.2516e-16	-1.0614e-16	0.00021522	0.00035276	3.4599e-34	0.0006212	0	3.5469e-35	1.3553e-20
0.15	0.15	0.05	0.05	0.15	0.3	0.15	0.1	1	1	0.0001668	9.2029e-34	1.8296e-19	5.3369e-21	-6.1684e-20	0.0003126	0.0010883	-3.8435e-17	0.0015878	7.3439e-32	-8.4619e-16	4.5031e-17
0.15	0.15	0.05	0.075	0.15	0.275	0.15	0.1	1	1	0.00020372	-2.9724e-32	5.2747e-17	-1.4228e-20	-6.6827e-17	0.00031766	0.00029469	-1.786e-31	0.00050953	0	-1.7458e-15	2.0597e-32
0.15	0.15	0.05	0.1	0.15	0.25	0.15	0.1	1	-2	-1.1269e-16	0.0011016	2.9056e-05	3.1144e-21	-9.029e-17	0.00057953	-0.00011392	0.00011392	-8.7267e-05	8.026e-05	-0.00011392	0.00011392
0.15	0.15	0.05	0.125	0.15	0.225	0.15	0.1	1	1	0.00042613	8.2444e-35	9.7042e-06	-6.6401e-21	-1.134e-20	-3.0383e-20	0.00042613	0	9.7042e-06	-1.0403e-21	-2.2838e-19	-3.7056e-19
0.15	0.15	0.05	0.15	0.15	0.2	0.15	0.1	1	-2	-9.3267e-16	0.002176	0.00018997	0	-1.4913e-16	0.00075916	-0.00016644	0.00016644	-0.00016644	7.2322e-05	-0.00016644	-0.00016644
0.15	0.15	0.05	0.175	0.15	0.175	0.15	0.1	1	-2	-1.742e-19	0.0015718	0.00045515	0	-5.6756e-20	-1.8341e-21	-0.00014766	0.00014766	-0.00014766	-1.612e-06	-0.00014766	-0.00014766
0.15	0.15	0.05	0.2	0.15	0.15	0.15	0.1	1	-2	-3.7039e-17	0.0015098	0.00029575	2.5775e-05	-1.1802e-17	-1.3786e-17	-0.00014936	0.00014936	-0.00014936	-6.2014e-05	-0.00014936	-0.00014936
0.15	0.15	0.05	0.225	0.15	0.125	0.15	0.1	1	-2	8.2602e-20	0.0013931	6.7147e-05	0.00027801	-2.7102e-20	4.9065e-21	-0.00013516	0.00013516	-0.00013516	8.9542e-06	-0.00013516	-0.00013516
0.15	0.15	0.05	0.25	0.15	0.1	0.15	0.1	1	-2	-1.2042e-16	0.0018785	8.5373e-20	0.00025659	0.00020055	-1.276e-17	-9.766e-05	0.00015816	-0.00015816	-0.00015816	-0.00015816	-0.00015816
0.15	0.15	0.05	0.275	0.15	0.075	0.15	0.1	1	-2	-1.2275e-18	0.002517	-2.0505e-19	9.1772e-05	0.00080135	-1.2028e-19	-0.0001085	0.0001638	-0.0001638	-0.0001638	-0.0001638	-0.0001638
0.15	0.15	0.05	0.3	0.15	0.05	0.15	0.1	1	-2	0	0.0026102	0.00040067	0.00029514	-4.7035e-17	0.00032448	-0.0001787	0.0001787	-0.0001787	-0.00010677	-0.0001787	-0.0001787
0.15	0.15	0.05	0.325	0.15	0.025	0.15	0.1	1	-2	-3.3389e-16	0.0023567	4.0962e-16	1.3462e-16	-2.1498e-16	0.00091883	-0.000167	0.000167	-0.000167	-9.1667e-05	-0.000167	-0.000167
0.175	0.15	0.05	0.025	0.1425	0.3075	0.15	0.1	1	1	4.6503e-05	-1.2146e-16	0.00022807	-1.8389e-16	-7.0544e-16	0.000177	0.00014774	-1.2173e-16	0.00062287	1.976e-31	7.4151e-32	2.4437e-16
0.175	0.15	0.05	0.05	0.1425	0.2825	0.15	0.1	1	1	0.00013243	-5.6387e-18	0.0001271	-6.0408e-18	0	0.00032377	0.00088214	-8.3077e-18	0.0014039	8.3284e-32	-1.6584e-17	3.1763e-17
0.175	0.15	0.05	0.075	0.1425	0.2575	0.15	0.1	1	1	0.00018438	-6.4046e-17	4.8498e-16	0	-4.8404e-16	0.00047442	0.00071749	-6.3643e-17	0.0013383	-4.0055e-32	-2.2509e-16	2.8677e-17
0.175	0.15	0.05	0.1	0.1425	0.2325	0.15	0.1	1	1	0.00033228	7.0382e-34	1.4055e-17	1.8514e-20	-7.4869e-17	0.00039681	0.00042662	1.9509e-31	0.00071561	0	-1.0985e-15	0
0.175	0.15	0.05	0.125	0.1425	0.2075	0.15	0.1	1	-2	-2.1823e-16	0.0020311	0.00013757	2.3917e-20	-5.8271e-17	0.0008457	-0.0001423	0.0001423	-6.7945e-05	-0.0001423	-0.0001423	7.3283e-05
0.175	0.15	0.05	0.15	0.1425	0.1825	0.15	0.1	1	-2	-2.087e-16	0.001577	0.00059363	2.4522e-05	-9.1372e-17	0	-0.00013883	0.00013883	-0.00010293	6.6684e-05	-0.00013883	-0.00013883
0.175	0.15	0.05	0.175	0.1425	0.1575	0.15	0.1	1	-2	-1.0159e-16	0.0013251	0.00037509	0	-9.2271e-17	-2.6041e-20	0.00010777	0.00012311	-8.1093e-05	5.3902e-05	-0.00012311	-0.00012311
0.175	0.15	0.05	0.2	0.1425	0.1325	0.15	0.1	1	-2	-1.2889e-16	0.0016221	2.5272e-19	0.00049859	-2.9622e-17	-2.111e-17	-0.0001035	0.00012523	-0.00012523	-0.00012523	-0.00012523	-0.00012523
0.175	0.15	0.05	0.225	0.1425	0.1075	0.15	0.1	1	-2	-1.0106e-18	0.0017379	-2.8536e-19	0.00040651	-2.9403e-19	-3.6931e-19	-2.0508e-05	0.00014802	-0.00014802	-0.00014802	-0.00014802	-0.00014802
0.175	0.15	0.05	0.25	0.1425	0.0825	0.15	0.1	1	-2	-1.8568e-18	0.0019723	6.2045e-19	0.00029491	0.00018755	-1.301e-18	3.8474e-05	0.00014936	-0.00014936	-0.00014936	-0.00014936	-0.00014936
0.175	0.15	0.05	0.275	0.1425	0.0575	0.15	0.1	1	-2	-5.8148e-16	0.0026773	3.9725e-19	0.00011698	0.00084107	-7.3184e-17	3.2976e-05	0.00015355	-0.00015355	-0.00015355	-0.00015355	-0.00015355
0.175	0.15	0.05	0.3	0.1425	0.0325	0.15	0.1	1	-2	-4.4336e-16	0.0033014	0.00026967	0.00015116	-4.6351e-16	0.00096181	-0.00018044	0.00018044	-0.00018044	-0.00010634	-0.00018044	-0.00018044
0.2	0.15	0.05	0.025	0.135	0.29	0.15	0.1	1	-2	1.35e-05	1.9163e-20	5.4669e-05	-4.1403e-20	-1.3606e-21	0.00027917	2.7401e-05	-4.422e-05	0.00038532	4.422e-05	4.422e-05	4.422e-05
0.2	0.15	0.05	0.05	0.135	0.265	0.15	0.1	1	1	0.00014807	-7.9415e-17	0.00035702	-1.0469e-16	-1.6527e-16	0.00021219	0.00037971	-1.3511e-16	0.00095527	3.2187e-31	-5.0389e-32	1.9123e-16
0.2	0.15	0.05	0.075	0.135	0.24	0.15	0.1	1	1	0.00016065	-1.4134e-17	0.00015879	-5.9845e-18	-2.9745e-17	0.00045252	0.00073753	-2.3798e-17	0.0015137	4.9737e-32	-4.4166e-17	3.7648e-17
0.2	0.15	0.05	0.1	0.135	0.215	0.15	0.1	1	1	0.00027047	0	2.9989e-05	-1.9952e-20	-6.8054e-19	0.00032383	0.00045455	1.497e-20	0.00087421	4.7299e-19	9.5366e-21	1.7156e-20
0.2	0.15	0.05	0.125	0.135	0.19	0.15	0.1	1	-2	0.00030973	-2.3562e-33	6.3645e-19	4.5284e-18	-4.1841e-17	0.00056477	4.4007e-05	-7.9486e-05	0.00022229	7.9486e-05	7.9486e-05	7.9486e-05
0.2	0.15	0.05	0.15	0.135	0.165	0.15	0.1	1	-2	0.0003684	-1.6828e-35	1.2007e-19	9.8352e-17	-7.0689e-18	0.00048827	0.00014109	-4.6762e-05	0.00013077	4.6762e-05	4.6762e-05	4.6762e-05
0.2	0.15	0.05	0.175	0.135	0.14	0.15	0.1	1	-2	0.00038789	5.0634e-36	2.5154e-19	0.00031905	-5.7941e-17	2.4984e-36	0.00026497	-2.5376e-05	7.0965e-05	2.5376e-05	2.5376e-05	2.5376e-05
0.2	0.15	0.05	0.2	0.135	0.115	0.15	0.1	1	-2	0.00019503	0	2.2655e-19	0.00032028	-4.9239e-17	-4.2683e-17	0.00015906	-2.1105e-05	5.9022e-05	2.1105e-05	2.1105e-05	2.1105e-05
0.2	0.15	0.05	0.225	0.135	0.09	0.15	0.1	1	-2	0.00036969	0	1.8566e-20	0.00013165	5.423e-05	-3.0532e-20	0.00031852	-1.0805e-05	3.0217e-05	1.0805e-05	1.0805e-05	1.0805e-05
0.2	0.15	0.05	0.25	0.135	0.065	0.15	0.1	1	-2	-7.4452e-16	0.0021007	2.7029e-19	0.00029696	0.0002532	-7.809e-17	6.4841e-05	0.00014411	-0.00014411	-0.00014411	-0.00014411	-0.00014411
0.2	0.15	0.05	0.275	0.135	0.04	0.15	0.1	1	-2	-2.4415e-16	0.0028977	6.8828e-19	0.00011453	0.00096812	-3.6527e-17	7.3157e-05	0.00014653	-0.00014653	-0.00014653	-0.00014653	-0.00014653
0.2	0.15	0.05	0.3	0.135	0.015	0.15	0.1	1	-2	1.7032e-17	0.0034174	0.00029957	0.00011941	-1.3894e-17	0.0010251	-0.00017311	0.00017311	-0.00017311	-9.2985e-05	-0.00017311	-0.00017311
0.225	0.15	0.05	0.025	0.1275	0.2725	0.15	0.1	1	-2	1.2552e-05	-2.8547e-17	5.1765e-05	-6.9204e-17	-1.1364e-20	0.00028083	0.00013398	-1.1103e-05	0.00057527	1.1103e-05	1.1103e-05	1.1103e-05
0.225	0.15	0.05	0.05	0.1275	0.2475	0.15	0.1	1	-2	0.00010641	-7.5948e-17	5.156e-13	-3.4546e-17	0	0.00052056	0.00017881	-5.6052e-05	0.00072031	5.6052e-05	5.6052e-05	5.6052e-05
0.225	0.15	0.05	0.075	0.1275	0.2225	0.15	0.1	1	1	0.00020582	-3.9031e-18	5.2912e-13	-5.6664e-29	0	0.00065388	0.0008423	-5.0016e-18	0.0021611	0	1.0777e-20	9.9208e-19
0.225	0.15	0.05	0.1	0.1275	0.1975	0.15	0.1	1	1	0.00022707	-1.0808e-16	-1.8696e-17	-9.3468e-32	-3.6373e-16	0.00068506	0.00059582	-6.1664e-17	0.0015581	8.1853e-32	9.5065e-32	1.6485e-32
0.225	0.15	0.05	0.125	0.1275	0.1725	0.15	0.1	1	1	0.00019452	-7.623e-17	0.00067127	-1.1086e-19	-1.9337e-16	0	0.00019452	-7.6217e-17	0.00067127	5.904e-21	-2.8141e-21	-1.5828e-20
0.225	0.15	0.05	0.15	0.1275	0.1475	0.15	0.1	1	-2	0.00028003	-2.7105e-19	3.7588e-35	-1.0525e-19	-3.7373e-19	0.00075066	-3.6474e-05	-0.00010238	0.00028632	0.00010238	0.00010238	0.00010238
0.225	0.15	0.05	0.175	0.1275	0.1225	0.15	0.1	1	-2	0.00028049	-2.8121e-32	1.6235e-19	0.000728	-9.3077e-17	-1.3901e-32	-1.1019e-06	-6.4267e-05	0.00017973	6.4267e-05	6.4267e-05	6.4267e-05
0.225	0.15	0.05	0.2	0.1275	0.0975	0.15	0.1	1	-2	0.00012394	-2.3409e-19	2.4236e-19	0.00052338	-3.7458e-20	-2.7184e-19	-1.0237e-05	-4.7846e-05	0.0001338	4.7846e-05	4.7846e-05	4.7846e-05
0.225	0.15	0.05	0.225	0.1275	0.0725	0.15	0.1	1	-2	0.00014354	-7.2252e-17	1.7681e-19	0.00026032	0.00021417	0	-1.6852e-05	-2.932e-05	8.1995e-05	2.932e-05	2.932e-05	2.932e-05
0.225	0.15	0.05	0.25	0.1275	0.0475	0.15	0.1	1	-2	0.00040741	-9.2444e-36	3.0673e-19	8.4909e-05	0.0002073	-9.005e-17	0.00030181	-1.4711e-05	4.1142e-05	1.4711e-05	1.4711e-05	1.4711e-05
0.225	0.15	0.05	0.275	0.1275	0.0225	0.15	0.1	1	-2	0.00020383	-7.6653e-17	0.00035525	0.00015988	-8.4277e-17	0.00025112	-6.601e-05	-8.7137e-05	0.00026199	8.7137e-05	8.7137e-05	8.7137e-05
0.25	0.15	0.05	0.025	0.12	0.255	0.15	0.1	1	-2	1.9203e-05	-9.0667e-17	8.4975e-05	-2.0532e-16	2.7105e-20	0.00026269	7.9159e-05	-2.7773e-05	0.0004931	2.7773e-05	2.7773e-05	2.7773e-05
0.25	0.15	0.05	0.05	0.12	0.23	0.15	0.1	1	-2	0.00010146	-1.3553e-19	6.5591e-13	-1.6789e-19	9.6118e-36	0.00052377	0.00010183	-7.2091e-05	0.00059392	7.2091e-05	7.2091e-05	7.2091e-05
0.25	0.15	0.05	0.075	0.12	0.205	0.15	0.1	1	1	0.00020347	-3.7947e-19	-4.3312e-19	-3.3082e-20	-7.5682e-19	0.00066142	0.00091675	-7.8605e-19	0.0024575	-2.5887e-32	-4.0587e-33	0
0.25	0.15	0.05	0.1	0.12	0.18	0.15	0.1	1	1	0.00076133	-5.966e-22	2.1684e-19	0.00010745	-5.6945e-17	0.00019664	0.00077274	-7.2637e-31	0.0015642	1.7516e-46	1.0066e-30	5.1095e-31
0.25	0.15	0.05	0.125	0.12	0.155	0.15	0.1	1	-2	0.00021912	-1.9434e-17	-4.9518e-19	-1.0316e-17	-2.9111e-17	0.00079064	-6.6443e-05	-6.6443e-05	0.00018581	6.6443e-05	6.6443e-05	6.6443e-05
0.25	0.15	0.05	0.15	0.12	0.13	0.15	0.1	1	-2	0.0002595	-2.556e-17	6.8017e-19	-2.8068e-17	-1.2865e-17	0.0008771	-6.509e-05	-6.509e-05	0.00018203	6.509e-05	6.509e-05	6.509e-05
0.25	0.15	0.05	0.175	0.12	0.105	0.15	0.1	1	-2	0.00022868	-3.1051e-17	1.8173e-20	0.00080552	-1.0424e-17	-1.0842e-19	-6.8324e-05	-6.8324e-05	0.00019107	6.8324e-05	6.8324e-05	6.8324e-05
0.25	0.15	0.05	0.2	0.12	0.08	0.15	0.1	1	-2	0.00023182	-4.0762e-19	-5.6456e-20	2.1816e-05	-2.1072e-19	0.00079861	-5.7308e-05	-0.00011286	0.00031562	0.00011286	0.00011286	0.00011286
0.25	0.15	0.05	0.225	0.12	0.055	0.15	0.1	1	-2	0.00010401	-1.0838e-17	3.8296e-19	0.00053804	-5.5928e-18	-1.7862e-17	5.2911e-05	-6.4586e-05	0.00018062	6.4586e-05	6.4586e-05	6.4586e-05
0.25	0.15	0.05	0.25	0.12	0.03	0.15	0.1	1	-2	0.00019121	-1.1901e-18	4.3387e-19	0.00013344	0.00059726	0	-4.1733e-05	-4.1733e-05	0.00011671	4.1733e-05	4.1733e-05	4.1733e-05
0.275	0.15	0.05	0.025	0.1125	0.2375	0.15	0.1	1	-2	5.8914e-18	0.00026813	2.2035e-12	-4.1439e-17	-9.8381e-35	0.00030371	0.00019416	9.0542e-05	0.00019882	9.0542e-05	9.0542e-05	9.0542e-05
0.275	0.15	0.05	0.05	0.1125	0.2125	0.15	0.1	1	-2	-2.0697e-19	0.00070821	1.1748e-35	-1.4666e-20	1.2103e-31	0.00062243	-0.0001544	0.0001544	0.00031679	0.0001544	-0.0001544	0.0001544
0.275	0.15	0.05	0.075	0.1125	0.1875	0.15	0.1	1	-2	1.5186e-15	0.0010484	6.6041e-17	0	-1.1558e-16	0.00054381	6.2155e-05	0.00010932	0.00014405	-0.00010932	-0.00010932	0.00010932
0.275	0.15	0.05	0.1	0.1125	0.1625	0.15	0.1	1	-2	1.7955e-19	0.0009813	0.00013333	0	-7.3142e-19	0.00037069	0.00018352	8.558e-05	0.00017369	3.9014e-05	-8.558e-05	-8.558e-05
0.275	0.15	0.05	0.125	0.1125	0.1375	0.15	0.1	1	-2	0.00021207	-7.668e-17	-2.2166e-19	-6.4249e-17	-1.2917e-16	0.00079432	-6.7215e-05	-6.7215e-05	0.00018797	6.7215e-05	6.7215e-05	6.7215e-05
0.275	0.15	0.05	0.15	0.1125	0.1125	0.15	0.1	1	-2	0.00025556	-4.3398e-17	3.6192e-19	0.00089145	-2.8135e-17	2.4534e-35	-6.4141e-05	-6.4141e-05	0.00017938	6.4141e-05	6.4141e-05	6.4141e-05
0.275	0.15	0.05	0.175	0.1125	0.0875	0.15	0.1	1	-2	0.00018824	-8.1588e-17	5.8095e-19	0.00073309	-3.7471e-17	-4.5103e-35	-6.3094e-05	-6.3094e-05	0.00017645	6.3094e-05	6.3094e-05	6.3094e-05
0.275	0.15	0.05	0.2	0.1125	0.0625	0.15	0.1	1	-2	0.00013983	-3.0832e-19	-2.1727e-19	0.00061926	-1.0423e-19	-1.1343e-19	5.9256e-06	-5.4578e-05	0.00015263	5.4578e-05	5.4578e-05	5.4578e-05
0.275	0.15	0.05	0.225	0.1125	0.0375	0.15	0.1	1	-2	0.00013116	-4.8309e-17	6.5789e-19	0.00053261	6.2448e-05	-7.4711e-17	-1.9844e-05	-5.8127e-05	0.00016256	5.8127e-05	5.8127e-05	5.8127e-05
0.275	0.15	0.05	0.25	0.1125	0.0125	0.15	0.1	1	-2	0.0008451	0	3.6268e-18	-3.822e-17	0.00029395	-4.6238e-17	0.00058455	-5.9635e-06	1.6677e-05	-3.2286e-06	5.9635e-06	5.9635e-06
0.3	0.15	0.05	0.025	0.105	0.22	0.15	0.1	1	-2	8.7551e-20	0.00026802	1.8771e-12	-6.0563e-20	5.6036e-38	0.00030371	0.00019212	8.9589e-05	0.00020537	8.9589e-05	8.9589e-05	8.9589e-05
0.3	0.15	0.05	0.05	0.105	0.195	0.15	0.1	1	-2	-1.3034e-19	0.00080136	1.6935e-12	-7.1456e-29	2.0195e-28	0.00061404	-0.00015025	0.00015025	9.4646e-05	3.2847e-05	0.00010056	0.00015025
0.3	0.15	0.05	0.075	0.105	0.17	0.15	0.1	1	-2	6.6553e-16	0.0007932	1.7041e-17	2.5958e-32	-5.1923e-17	0.00039899	0.00017656	8.2336e-05	7.1912e-05	8.2336e-05	-8.2336e-05	8.2336e-05
0.3	0.15	0.05	0.1	0.105	0.145	0.15	0.1	1	-2	3.7756e-15	0.00068394	0.00024441	3.722e-05	-6.9825e-17	-2.9451e-20	0.00013098	6.1081e-05	6.5021e-05	6.1081e-05	-6.1081e-05	-6.1081e-05
0.3	0.15	0.05	0.125	0.105	0.12	0.15	0.1	1	-2	1.7529e-20	0.001249	-1.4654e-19	1.3051e-31	-5.0466e-17	0.0010164	-5.517e-05	-5.517e-05	0.00015429	5.517e-05	5.517e-05	5.517e-05
0.3	0.15	0.05	0.15	0.105	0.095	0.15	0.1	1	-2	1.7618e-17	0.0011857	5.2872e-19	0.00079724	-2.1386e-17	-2.5869e-37	0.00011318	5.2778e-05	0.0001476	5.2778e-05	-1.2123e-06	5.2778e-05
0.3	0.15	0.05	0.175	0.105	0.07	0.15	0.1	1	-2	0.00016094	-2.2099e-17	6.4694e-19	0.00068655	-1.6935e-17	-1.0842e-19	3.1481e-05	-6.1515e-05	0.00017203	6.1515e-05	6.1515e-05	6.1515e-05
0.3	0.15	0.05	0.2	0.105	0.045	0.15	0.1	1	-2	0.00081682	-1.6771e-18	-9.6956e-20	0	-1.3658e-34	0.0012954	-6.6684e-05	-0.00010486	0.00029324	0.00010486	0.00010486	0.00010486
0.3	0.15	0.05	0.225	0.105	0.02	0.15	0.1	1	-2	0.00047516	0.00064334	6.7862e-15	-4e-20	0.00088718	0	0.00049482	1.5457e-05	4.3228e-05	-1.5457e-05	1.5457e-05	1.5457e-05
0.325	0.15	0.05	0.025	0.0975	0.2025	0.15	0.1	1	-2	1.1004e-15	0.00034385	2.7746e-12	-1.2142e-16	0	0.00029729	0.00019267	8.9846e-05	0.00017718	8.9846e-05	8.9846e-05	8.9846e-05
0.325	0.15	0.05	0.05	0.0975	0.1775	0.15	0.1	1	-2	4.2627e-16	0.00062682	2.3296e-16	0	-2.6619e-16	0.00033448	0.00018551	8.651e-05	0.00022464	8.651e-05	-8.651e-05	8.651e-05
0.325	0.15	0.05	0.075	0.0975	0.1525	0.15	0.1	1	-2	1.8366e-20	0.00062656	8.5955e-19	0	-4.2627e-19	0.00033422	0.00013013	6.0683e-05	5.8649e-05	6.0683e-05	-6.0683e-05	6.0683e-05
0.325	0.15	0.05	0.1	0.0975	0.1275	0.15	0.1	1	-2	2.7873e-16	0.00051102	7.2489e-05	0.0001462	-1.4763e-16	-1.8057e-21	0.0001053	4.9106e-05	8.227e-05	4.9106e-05	-4.9106e-05	-4.9106e-05
0.325	0.15	0.05	0.125	0.0975	0.1025	0.15	0.1	1	-2	1.6829e-19	0.00054349	6.9773e-05	0.000184	1.1803e-20	0	0.00010908	5.0867e-05	9.712e-05	5.0867e-05	-5.0867e-05	-5.0867e-05
0.325	0.15	0.05	0.15	0.0975	0.0775	0.15	0.1	1	-2	1.6178e-17	0.00069134	-1.0719e-18	0.00070319	-2.8495e-15	0	-4.8266e-05	-4.8266e-05	0.00013498	4.8266e-05	4.8266e-05	4.8266e-05
0.325	0.15	0.05	0.175	0.0975	0.0525	0.15	0.1	1	-2	-7.4649e-20	0.00096509	-2.3148e-19	0.0005497	0.0003128	2.1684e-19	2.5339e-05	-4.6311e-05	0.00012951	4.6311e-05	4.6311e-05	4.6311e-05
0.325	0.15	0.05	0.2	0.0975	0.0275	0.15	0.1	1	-2	0.00027969	0.00084012	8.8772e-19	3.0961e-17	0	0.001451	-7.1921e-05	-0.00010013	0.00028002	0.00010013	0.00010013	0.00010013
0.35	0.15	0.05	0.025	0.09	0.185	0.15	0.1	1	-2	7.374e-16	0.00038855	4.0045e-12	3.0096e-28	7.038e-45	0.00029016	0.00018948	8.8358e-05	0.00016338	8.8358e-05	8.8358e-05	8.8358e-05
0.35	0.15	0.05	0.05	0.09	0.16	0.15	0.1	1	-2	4.7745e-19	0.00050774	2.2775e-34	8.1117e-21	2.3469e-21	0.0003953	0.00017402	8.1151e-05	0.00036603	4.1424e-05	-8.1151e-05	8.1151e-05
0.35	0.15	0.05	0.075	0.09	0.135	0.15	0.1	1	-2	2.0769e-19	0.0006248	-1.9505e-19	0	-5.148e-16	0.00047562	8.6903e-05	3.6501e-05	0.00011333	4.0525e-05	4.0525e-05	4.0525e-05
0.35	0.15	0.05	0.1	0.09	0.11	0.15	0.1	1	-2	-1.3475e-19	0.00091472	3.6602e-19	-6.5965e-32	-1.1694e-16	0.00068686	8.8509e-05	-2.2886e-05	0.00011543	4.1274e-05	4.1274e-05	4.1274e-05
0.35	0.15	0.05	0.125	0.09	0.085	0.15	0.1	1	-2	-1.7151e-19	0.00075208	-2.0952e-19	0.00066214	-1.1398e-15	1.1283e-19	-4.0791e-05	-4.1545e-05	0.00011618	4.1545e-05	4.1545e-05	4.1545e-05
0.35	0.15	0.05	0.15	0.09	0.06	0.15	0.1	1	-2	-3.425e-20	0.00088997	5.3969e-20	0.00052927	0.00028677	0	9.3138e-05	-4.3433e-05	0.00012146	4.3433e-05	4.3433e-05	4.3433e-05
0.35	0.15	0.05	0.175	0.09	0.035	0.15	0.1	1	-2	5.1694e-16	0.0026932	-1.2813e-19	1.0863e-15	-6.0139e-17	0.0018597	-0.00015341	-0.00015341	0.00023844	0.00015341	-0.00015341	0.00015341
0.375	0.15	0.05	0.025	0.0825	0.1675	0.15	0.1	1	-2	2.7217e-16	0.0002228	-5.1646e-17	1.8431e-20	4.9169e-33	0.00028501	0.00017351	8.0911e-05	0.00038216	8.0911e-05	-8.0911e-05	8.0911e-05
0.375	0.15	0.05	0.05	0.0825	0.1425	0.15	0.1	1	-2	6.4943e-18	0.00036614	4.779e-19	-3.9342e-19	-3.1353e-34	0.00028084	7.5394e-05	3.5158e-05	9.8323e-05	3.5158e-05	2.2734e-05	3.5158e-05
0.375	0.15	0.05	0.075	0.0825	0.1175	0.15	0.1	1	-2	-1.6402e-19	0.0006311	3.3301e-20	-1.2372e-34	-1.2418e-18	0.00046317	8.1528e-05	3.8019e-05	0.00010632	3.8019e-05	2.6512e-05	3.8019e-05
0.375	0.15	0.05	0.1	0.0825	0.0925	0.15	0.1	1	-2	-9.2012e-20	0.00083828	5.5284e-20	0.00060674	-4.1931e-16	2.0891e-37	7.9063e-05	2.5702e-05	0.00010311	3.6869e-05	3.6869e-05	3.6869e-05
0.375	0.15	0.05	0.125	0.0825	0.0675	0.15	0.1	1	-2	3.5175e-20	0.00093606	7.8591e-20	0.0005113	0.00018307	-1.0842e-19	7.1622e-05	3.3399e-05	9.3404e-05	3.3399e-05	3.3399e-05	3.3399e-05
0.375	0.15	0.05	0.15	0.0825	0.0425	0.15	0.1	1	-2	-1.4558e-19	0.001475	2.7236e-19	0.00033644	0.00073735	0	-1.0835e-05	-3.254e-05	9.1001e-05	2.6895e-05	3.254e-05	3.254e-05
0.375	0.15	0.05	0.175	0.0825	0.0175	0.15	0.1	1	-2	-1.1676e-19	0.0028039	2.3454e-20	-1.4649e-31	-1.1217e-15	0.0019236	-0.00014971	-0.00014971	0.00023761	0.00014971	-0.00014971	0.00014971
0.4	0.15	0.05	0.025	0.075	0.15	0.15	0.1	1	-2	1.605e-19	0.00058541	7.5631e-18	-1.2847e-32	0.00016218	0.0001716	0.00015789	7.363e-05	0.00023851	-7.363e-05	7.363e-05	7.363e-05
0.4	0.15	0.05	0.05	0.075	0.125	0.15	0.1	1	-2	9.3006e-17	0.00036711	-1.6527e-20	-1.3564e-18	2.6183e-34	0.00027517	7.1163e-05	3.3185e-05	9.2805e-05	3.3185e-05	1.9755e-05	3.3185e-05
0.4	0.15	0.05	0.075	0.075	0.1	0.15	0.1	1	-2	-2.6143e-19	0.0006329	-6.9433e-20	-1.3978e-16	-2.0244e-16	0.00045569	7.6334e-05	3.5597e-05	9.9549e-05	3.5597e-05	1.9052e-05	3.5597e-05
0.4	0.15	0.05	0.1	0.075	0.075	0.15	0.1	1	-2	0	0.00083139	-2.2291e-19	0.00050936	7.6859e-05	0	6.9216e-05	3.2277e-05	9.0266e-05	3.2277e-05	2.6718e-05	3.2277e-05
0.4	0.15	0.05	0.125	0.075	0.05	0.15	0.1	1	-2	5.6472e-20	0.0012245	9.9588e-20	-5.4285e-17	1.888e-16	0.00084391	6.3218e-05	-2.8571e-05	8.2444e-05	9.8912e-06	2.948e-05	2.948e-05
0.4	0.15	0.05	0.15	0.075	0.025	0.15	0.1	1	-2	8.2589e-21	0.002156	-2.6101e-19	-6.1523e-19	-2.6193e-18	0.0015464	-0.00015034	-0.00015034	0.00022859	0.00015034	-0.00015034	0.00015034
0.425	0.15	0.05	0.025	0.0675	0.1325	0.15	0.1	1	-2	8.3421e-20	0.00071652	1.9399e-19	-1.2331e-18	0.0004073	0.00016593	0.00018981	8.8511e-05	0.00022593	8.8511e-05	8.8511e-05	8.8511e-05
0.425	0.15	0.05	0.05	0.0675	0.1075	0.15	0.1	1	-2	4.612e-15	0.00036831	-2.9471e-19	-8.0924e-17	-9.3062e-32	0.0002722	6.7232e-05	3.1352e-05	8.7678e-05	3.1352e-05	1.8936e-05	3.1352e-05
0.425	0.15	0.05	0.075	0.0675	0.0825	0.15	0.1	1	-2	-6.9487e-20	0.0006307	3.2197e-19	-1.4104e-16	-1.0448e-16	0.00044922	6.8363e-05	3.188e-05	8.9154e-05	3.188e-05	1.5738e-05	3.188e-05
0.425	0.15	0.05	0.1	0.0675	0.0575	0.15	0.1	1	-2	-1.3772e-19	0.00091046	2.8454e-19	-1.6898e-16	1.0286e-16	0.00063027	5.9967e-05	2.7964e-05	7.8204e-05	1.8984e-05	2.6649e-05	2.7964e-05
0.425	0.15	0.05	0.125	0.0675	0.0325	0.15	0.1	1	-2	-1.147e-19	0.0011842	-1.1783e-19	-9.9325e-19	-3.3429e-33	0.00080426	9.269e-05	-4.5439e-05	0.00012707	-4.5439e-05	4.5439e-05	4.5439e-05
0.45	0.15	0.05	0.025	0.06	0.115	0.15	0.1	1	-2	-4.1745e-19	0.00099754	2.8256e-16	-1.3257e-16	0.00055741	9.3912e-05	1.7188e-05	9.6812e-05	0.00015328	-9.6812e-05	9.6812e-05	8.1368e-05
0.45	0.15	0.05	0.05	0.06	0.09	0.15	0.1	1	-2	3.5383e-15	0.00036802	-3.8854e-19	-7.2925e-17	-3.3881e-21	0.0002696	6.2202e-05	2.9006e-05	8.1118e-05	2.9006e-05	1.8898e-05	2.9006e-05
0.45	0.15	0.05	0.075	0.06	0.065	0.15	0.1	1	-2	5.3973e-20	0.00062207	-8.0626e-19	-1.2257e-16	-2.9117e-16	0.00044048	5.7898e-05	2.7e-05	7.5506e-05	2.7e-05	1.3942e-05	2.7e-05
0.45	0.15	0.05	0.1	0.06	0.04	0.15	0.1	1	-2	1.5439e-19	0.0014737	-6.6805e-17	-2.8405e-16	-6.0284e-17	0.00083748	2.0976e-06	0.00013032	0.00014604	-2.0959e-05	-0.00013032	0.00013032
0.45	0.15	0.05	0.125	0.06	0.015	0.15	0.1	1	-2	2.667e-19	0.0018545	-3.9765e-17	-3.2901e-17	-4.3129e-17	0.0012143	0.00017311	-4.4063e-05	0.00028222	0.00013951	-0.00013951	0.00013951
0.475	0.15	0.05	0.025	0.0525	0.0975	0.15	0.1	1	-2	-3.2292e-20	0.00063321	-1.4842e-16	-8.2806e-17	0.00024008	0.00020568	0.00019245	8.9746e-05	0.00020946	8.9746e-05	7.2419e-05	8.9746e-05
0.475	0.15	0.05	0.05	0.0525	0.0725	0.15	0.1	1	-2	6.937e-17	0.00036345	1.6254e-20	-1.7428e-17	0	0.00026485	5.3696e-05	1.9956e-05	7.0026e-05	2.504e-05	1.4638e-05	2.504e-05
0.475	0.15	0.05	0.075	0.0525	0.0475	0.15	0.1	1	-2	1.1352e-19	0.00060252	1.5239e-19	-3.7065e-17	5.3611e-17	0.00042571	7.2469e-05	-1.9162e-05	0.0001145	-4.0944e-05	4.0944e-05	4.0944e-05
0.475	0.15	0.05	0.1	0.0525	0.0225	0.15	0.1	1	-2	2.8908e-20	0.0013696	-1.8948e-16	-1.0724e-15	-2.5689e-15	0.00090516	6.2768e-05	0.00013529	0.00028013	0.00013529	-0.00013529	0.00013529
0.5	0.15	0.05	0.025	0.045	0.08	0.15	0.1	1	-2	2.2638e-20	0.00064351	-3.5967e-17	-2.6949e-17	0.00024872	0.00020239	0.00019276	8.9887e-05	0.00020278	8.6813e-05	8.9887e-05	8.9887e-05
0.5	0.15	0.05	0.05	0.045	0.055	0.15	0.1	1	-2	3.1628e-18	0.00035064	-3.1376e-19	-6.6036e-19	5.738e-19	0.00025491	5.1203e-05	-9.8886e-06	9.6486e-05	-3.4502e-05	3.4502e-05	3.4502e-05
0.5	0.15	0.05	0.075	0.045	0.03	0.15	0.1	1	-2	-1.7312e-19	0.00056311	1.7198e-19	-9.7176e-16	-1.8767e-16	0.00039856	4.2916e-05	4.9181e-05	0.00013754	-4.9181e-05	4.9181e-05	4.9181e-05
0.525	0.15	0.05	0.025	0.0375	0.0625	0.15	0.1	1	-2	-1.829e-20	0.00066077	-1.7847e-17	-1.2225e-16	0.00026448	0.00019684	0.00019343	9.0201e-05	0.00025225	4.5042e-05	9.0201e-05	9.0201e-05
0.525	0.15	0.05	0.05	0.0375	0.0375	0.15	0.1	1	-2	1.2276e-15	0.00032298	-9.2779e-17	-1.0766e-16	-9.6656e-33	0.0002349	3.1117e-05	4.1417e-05	0.00011583	-4.1417e-05	4.1417e-05	4.1417e-05
0.525	0.15	0.05	0.075	0.0375	0.0125	0.15	0.1	1	-2	8.2545e-20	0.00057974	-1.8171e-17	-9.4103e-17	-2.5308e-16	0.00040865	5.5804e-05	7.623e-05	0.00021318	6.2495e-05	-7.623e-05	7.623e-05
0.55	0.15	0.05	0.025	0.03	0.045	0.15	0.1	1	-2	7.8692e-20	0.00069337	-7.0728e-16	-3.4543e-15	0.00029517	0.00018643	0.00017769	9.1678e-05	0.00025638	2.7142e-05	9.1678e-05	9.1678e-05
0.55	0.15	0.05	0.05	0.03	0.02	0.15	0.1	1	-2	-1.0922e-19	0.00071514	-3.1475e-16	-3.0457e-16	0	0.00049551	-9.5918e-05	0.00012917	0.00019394	2.8354e-05	-0.00012917	0.00012917
0.575	0.15	0.05	0.025	0.0225	0.0275	0.15	0.1	1	-2	-6.7936e-20	0.00076637	1.3174e-19	1.0707e-34	0.00036395	0.00016356	3.458e-06	0.00010805	0.00021394	-0.00010805	0.00010805	7.4585e-05
0.025	0.175	0.05	0.025	0.1725	0.3775	0.175	0.1	1	-2	6.35e-19	0.00073021	1.2895e-16	0.00051293	5.421e-20	0.00016165	-1.2095e-06	6.1408e-05	-4.5654e-06	6.1408e-05	4.4251e-05	6.1408e-05
0.025	0.175	0.05	0.05	0.1725	0.3525	0.175	0.1	1	-2	2.361e-19	0.00045671	-1.3947e-17	-7.0552e-17	-5.0869e-17	0.00040001	5.949e-07	6.6455e-05	0.00021443	6.6455e-05	-6.6455e-05	6.6455e-05
0.025	0.175	0.05	0.075	0.1725	0.3275	0.175	0.1	1	-2	2.3442e-19	0.0007223	2.0228e-05	-1.9425e-17	-6.9807e-17	0.00065015	4.1709e-06	7.1232e-05	0.00034824	-7.1232e-05	-7.1232e-05	7.1232e-05
0.025	0.175	0.05	0.1	0.1725	0.3025	0.175	0.1	1	-2	6.2859e-19	0.00090306	0.00084377	-2.7552e-20	-5.0612e-20	-1.3498e-34	-5.5649e-06	8.7688e-05	0.00025866	-8.7688e-05	-8.7688e-05	8.7688e-05
0.025	0.175	0.05	0.125	0.1725	0.2775	0.175	0.1	-2	-2	9.1916e-05	0.00033151	-5.263e-06	-3.674e-05	-3.674e-05	0.0002523	2.3996e-05	8.3074e-05	0.00018805	-8.3074e-05	-8.3074e-05	-7.1799e-05
0.025	0.175	0.05	0.15	0.1725	0.2525	0.175	0.1	-2	-2	8.9213e-05	0.00031442	-3.3344e-06	-3.5659e-05	-3.5659e-05	0.00043737	6.8302e-05	8.248e-05	0.00052222	-8.248e-05	-8.248e-05	-8.248e-05
0.025	0.175	0.05	0.175	0.1725	0.2275	0.175	0.1	1	-2	9.1151e-17	0.22098	0.23136	0.10412	-9.8142e-17	7.2687e-30	-7.6617e-05	0.00010526	-0.00010526	-6.8997e-05	-0.00010526	-0.00010526
0.025	0.175	0.05	0.2	0.1725	0.2025	0.175	0.1	-2	-2	6.5608e-05	0.00059705	0.00025151	-2.3986e-05	-2.6224e-05	-2.6224e-05	-9.0886e-05	0.00010924	-0.00010924	-9.0498e-05	-0.00010924	-0.00010924
0.025	0.175	0.05	0.225	0.1725	0.1775	0.175	0.1	-2	-2	3.0826e-05	0.00063806	0.00059373	-1.2321e-05	-1.2321e-05	-1.2321e-05	-3.5472e-05	5.0617e-05	8.4629e-05	-1.2337e-05	-5.0617e-05	-5.0617e-05
0.025	0.175	0.05	0.25	0.1725	0.1525	0.175	0.1	-2	-2	6.7889e-05	0.00051447	8.8536e-05	-2.7136e-05	-2.7136e-05	-2.7136e-05	-4.5876e-05	0.00010484	-0.00010484	-0.00010484	-0.00010484	-0.00010484
0.025	0.175	0.05	0.275	0.1725	0.1275	0.175	0.1	1	-2	0.00023566	0.00031735	2.2218e-19	0.00028486	-5.1586e-18	-9.2835e-18	-4.862e-05	4.862e-05	-2.2754e-05	-2.778e-05	-4.862e-05	-4.862e-05
0.025	0.175	0.05	0.3	0.1725	0.1025	0.175	0.1	1	-2	0.00035491	0.00049616	2.5419e-21	7.7269e-05	9.3231e-05	-1.3553e-20	-1.2979e-05	9.462e-05	-9.462e-05	-9.462e-05	-9.462e-05	-9.462e-05
0.025	0.175	0.05	0.325	0.1725	0.0775	0.175	0.1	1	-2	0.00038283	0.00053628	4.7483e-19	-5.5565e-20	0.00031213	-4.0658e-20	-3.4912e-06	9.546e-05	-1.9761e-05	-9.546e-05	-9.546e-05	-9.546e-05
0.025	0.175	0.05	0.35	0.1725	0.0525	0.175	0.1	1	-2	0.00039766	0.00053308	0.00022505	0.00015288	-1.0048e-16	-4.0817e-39	-8.1608e-05	9.8319e-05	-9.8319e-05	1.1793e-06	-9.8319e-05	-9.8319e-05
0.025	0.175	0.05	0.375	0.1725	0.0275	0.175	0.1	-2	-2	8.3654e-05	0.000376	0.00010909	3.2574e-05	-3.3437e-05	1.7679e-05	4.2707e-05	9.4992e-05	0.00010436	5.1131e-05	-9.4992e-05	-9.4992e-05
0.05	0.175	0.05	0.025	0.165	0.36	0.175	0.1	1	-2	-2.5644e-16	0.00030861	2.8364e-05	-7.5849e-17	-6.7059e-17	0.00014252	-9.4363e-05	9.4363e-05	8.5793e-05	-9.4363e-05	-9.4363e-05	9.4363e-05
0.05	0.175	0.05	0.05	0.165	0.335	0.175	0.1	1	-2	-6.0986e-20	0.00026993	2.4181e-19	-3.9573e-19	-2.692e-19	0.0001677	-7.5341e-05	7.5341e-05	4.8154e-05	-7.5341e-05	-7.5341e-05	7.5341e-05
0.05	0.175	0.05	0.075	0.165	0.31	0.175	0.1	1	-2	-8.7465e-20	0.00016702	2.5731e-16	1.0998e-31	-1.183e-16	0.00011669	-5.1786e-05	5.1786e-05	-1.1428e-05	-5.1786e-05	-5.1786e-05	5.1786e-05
0.05	0.175	0.05	0.1	0.165	0.285	0.175	0.1	1	-2	-1.3579e-20	0.00012947	1.3925e-05	-2.1562e-21	-8.9526e-17	0	-4.0281e-05	4.0281e-05	-3.1201e-05	-4.0281e-05	-4.0281e-05	-4.0281e-05
0.05	0.175	0.05	0.125	0.165	0.26	0.175	0.1	1	-2	-2.4237e-19	0.00032315	7.1437e-10	0	-2.2269e-16	-1.624e-15	-8.7859e-05	8.7859e-05	-8.7859e-05	-8.7859e-05	-8.7859e-05	-8.7859e-05
0.05	0.175	0.05	0.15	0.165	0.235	0.175	0.1	1	-2	1.2489e-19	0.0016505	0.00085849	9.4441e-21	-4.3516e-17	-8.4984e-17	-0.00015003	0.00015003	-0.00014473	-9.7398e-05	-0.00015003	-0.00015003
0.05	0.175	0.05	0.175	0.165	0.21	0.175	0.1	1	-2	-2.1577e-19	0.0011986	0.0003704	3.7092e-21	-6.4044e-19	-1.7728e-19	-0.0001509	0.0001509	-0.0001509	-0.00010114	-0.0001509	-0.0001509
0.05	0.175	0.05	0.2	0.165	0.185	0.175	0.1	1	-2	2.406e-18	0.0034076	1.8142e-18	0.0026108	-8.4357e-17	-1.0321e-16	-8.2848e-05	8.2848e-05	-3.2502e-05	8.2848e-05	-8.2848e-05	-8.2848e-05
0.05	0.175	0.05	0.225	0.165	0.16	0.175	0.1	1	-2	1.2577e-18	0.0033661	2.0074e-18	0.0025398	-2.3435e-17	-3.1774e-17	-8.8687e-05	8.8687e-05	-8.8687e-05	7.04e-05	-8.8687e-05	-8.8687e-05
0.05	0.175	0.05	0.25	0.165	0.135	0.175	0.1	-2	-2	3.2092e-05	0.0020208	4.1852e-05	0.0012293	-1.2828e-05	-1.2828e-05	-0.00010898	0.00010898	-0.00010898	-0.00010898	-0.00010898	-0.00010898
0.05	0.175	0.05	0.275	0.165	0.11	0.175	0.1	1	-2	-5.7722e-19	0.00056836	1.1599e-10	1.9012e-10	-8.7487e-19	-1.4761e-18	-0.00014011	0.00014011	-0.00014011	-0.00012972	-0.00014011	-0.00014011
0.05	0.175	0.05	0.3	0.165	0.085	0.175	0.1	1	-2	-1.6087e-16	0.00038402	1.9427e-16	5.8636e-16	-1.4413e-16	2.2114e-10	-0.00010104	0.00010104	-0.00010104	-0.00010104	-0.00010104	-0.00010104
0.05	0.175	0.05	0.325	0.165	0.06	0.175	0.1	1	-2	-1.3548e-16	0.00025569	5.036e-16	2.8895e-16	-6.2276e-32	3.9958e-10	-7.253e-05	7.253e-05	-7.253e-05	-7.253e-05	-7.253e-05	-7.253e-05
0.05	0.175	0.05	0.35	0.165	0.035	0.175	0.1	1	-2	-1.2948e-19	0.00019211	4.4943e-19	3.2117e-16	-7.7194e-17	1.5967e-08	-5.7133e-05	5.7133e-05	-5.7133e-05	-5.7133e-05	-5.7133e-05	-5.7133e-05
0.075	0.175	0.05	0.025	0.1575	0.3425	0.175	0.1	1	-2	3.977e-19	0.0003228	1.0184e-17	-9.5413e-17	-3.254e-16	0.00017368	-9.3422e-05	9.3422e-05	1.6168e-05	3.2943e-05	-9.3422e-05	9.3422e-05
0.075	0.175	0.05	0.05	0.1575	0.3175	0.175	0.1	1	-2	-2.2278e-16	0.00031644	2.3774e-17	3.4212e-32	-9.7879e-17	0.00017905	-8.246e-05	8.246e-05	-4.5192e-05	6.4327e-05	-8.246e-05	8.246e-05
0.075	0.175	0.05	0.075	0.1575	0.2925	0.175	0.1	1	-2	-1.432e-19	0.00038475	5.6697e-19	-1.6366e-34	-9.9643e-19	0.0002072	-8.6416e-05	8.6416e-05	-3.7286e-05	-1.9132e-05	-8.6416e-05	8.6416e-05
0.075	0.175	0.05	0.1	0.1575	0.2675	0.175	0.1	1	-2	-1.7417e-20	0.00049536	0.00014584	0	-8.3266e-20	0	-0.00010094	0.00010094	-8.5375e-06	-0.00010094	-0.00010094	-0.00010094
0.075	0.175	0.05	0.125	0.1575	0.2425	0.175	0.1	1	-2	-1.5611e-18	0.0014702	0.00039581	-6.5745e-34	-4.0658e-19	0.00011871	-0.00017453	0.00017453	-0.00013088	-0.00012008	-0.00017453	-0.00017453
0.075	0.175	0.05	0.15	0.1575	0.2175	0.175	0.1	1	-2	2.1847e-19	0.00086472	9.5159e-05	-3.8219e-38	-1.097e-16	-2.8627e-16	-0.00014854	0.00014854	-0.00014854	-0.00014854	-0.00014854	-0.00014854
0.075	0.175	0.05	0.175	0.1575	0.1925	0.175	0.1	1	-2	8.8734e-20	0.00086652	0.00058918	-5.0259e-23	-7.5615e-17	-6.3486e-17	-3.5111e-05	4.2125e-05	0.00022245	2.4849e-05	-4.2125e-05	-4.2125e-05
0.075	0.175	0.05	0.2	0.1575	0.1675	0.175	0.1	1	-2	5.4497e-19	0.0020667	5.857e-19	0.0011797	-5.0789e-18	-5.8073e-18	-9.225e-05	9.225e-05	2.2258e-07	9.225e-05	-9.225e-05	-9.225e-05
0.075	0.175	0.05	0.225	0.1575	0.1425	0.175	0.1	1	-2	-1.2823e-19	0.0012361	2.7461e-05	0.00020723	-1.6084e-20	3.2869e-21	-0.00016577	0.00016577	-0.00016577	-6.8793e-05	-0.00016577	-0.00016577
0.075	0.175	0.05	0.25	0.1575	0.1175	0.175	0.1	1	-2	-2.0026e-16	0.0012673	0.0001269	0.00016257	-4.9684e-17	-6.5107e-17	-0.00017276	0.00017276	-0.00017276	-3.9371e-05	-0.00017276	-0.00017276
0.075	0.175	0.05	0.275	0.1575	0.0925	0.175	0.1	1	-2	-7.3764e-16	0.00097043	9.4144e-05	0.00011768	-1.9289e-16	-8.6831e-16	-0.00016385	0.00016385	-0.00015042	-8.6864e-05	-0.00016385	-0.00016385
0.075	0.175	0.05	0.3	0.1575	0.0675	0.175	0.1	1	-2	3.1145e-19	0.00075276	1.455e-16	4.5872e-16	-2.1685e-16	0.0001017	-0.00014709	0.00014709	-0.00014709	-9.7432e-05	-0.00014709	-0.00014709
0.075	0.175	0.05	0.325	0.1575	0.0425	0.175	0.1	1	-2	-1.5146e-19	0.00067523	6.918e-19	5.9956e-19	-1.3201e-19	5.9339e-05	-0.00013971	0.00013971	-0.00013971	-0.00011456	-0.00013971	-0.00013971
0.075	0.175	0.05	0.35	0.1575	0.0175	0.175	0.1	1	-2	-6.8604e-20	0.00060369	9.7972e-18	4.0577e-18	-2.8123e-18	0.00012372	-0.00012812	0.00012812	-9.8924e-05	-2.7453e-05	-0.00012812	-0.00012812
0.1	0.175	0.05	0.025	0.15	0.325	0.175	0.1	1	-2	9.2838e-19	0.00032571	5.8276e-19	-2.7781e-18	-1.0254e-18	0.00016153	-8.8306e-05	8.8306e-05	8.3622e-06	5.9716e-05	-8.8306e-05	8.8306e-05
0.1	0.175	0.05	0.05	0.15	0.3	0.175	0.1	1	-2	-4.5231e-19	0.0003926	6.2916e-19	-1.4453e-19	-7.2506e-20	0.00021288	-8.9374e-05	8.9374e-05	-6.4604e-05	8.9374e-05	-8.9374e-05	8.9374e-05
0.1	0.175	0.05	0.075	0.15	0.275	0.175	0.1	1	-2	-4.0261e-16	0.00058395	4.1898e-16	0	-5.6733e-16	0.00029938	-0.00010305	0.00010305	-8.8588e-05	2.642e-05	-0.00010305	0.00010305
0.1	0.175	0.05	0.1	0.15	0.25	0.175	0.1	1	-2	-1.5682e-16	0.0011872	5.9157e-17	-2.5974e-32	-1.2116e-16	0.00035325	-7.0969e-05	0.00015278	-6.8312e-05	-0.00015278	-0.00015278	-0.00015278
0.1	0.175	0.05	0.125	0.15	0.225	0.175	0.1	1	-2	-9.0552e-19	0.00126	0.00020216	0.00028116	-1.2034e-19	0	-0.00015971	0.00015971	-0.00015971	5.327e-05	-0.00015971	-0.00015971
0.1	0.175	0.05	0.15	0.15	0.2	0.175	0.1	1	-2	-5.2968e-20	0.0011209	0.00031055	0	-2.2865e-18	-3.1764e-20	-0.00014533	0.00014533	-0.00014533	2.8696e-05	-0.00014533	-0.00014533
0.1	0.175	0.05	0.175	0.15	0.175	0.175	0.1	1	-2	8.3955e-20	0.0010589	0.00021288	5.6838e-05	-8.6843e-20	-3.422e-19	-0.00013603	0.00013603	-0.00013603	3.2389e-05	-0.00013603	-0.00013603
0.1	0.175	0.05	0.2	0.15	0.15	0.175	0.1	1	-2	-2.3125e-16	0.001043	1.6782e-05	0.00017597	-8.5253e-17	-1.1599e-16	-0.00014565	0.00014565	-0.00014565	-5.0826e-05	-0.00014565	-0.00014565
0.1	0.175	0.05	0.225	0.15	0.125	0.175	0.1	1	-2	-3.0028e-16	0.0013882	2.8431e-17	0.0001177	0.00020656	-1.8782e-16	-9.3076e-05	0.00015833	-0.00015833	-0.00015833	-0.00015833	-0.00015833
0.1	0.175	0.05	0.25	0.15	0.1	0.175	0.1	1	-2	-4.6311e-19	0.0017928	-5.3223e-19	2.0467e-05	0.00058605	-2.9806e-19	-0.00017447	0.00017447	-0.00013522	-0.00017447	-0.00017447	-0.00017447
0.1	0.175	0.05	0.275	0.15	0.075	0.175	0.1	1	-2	4.3899e-19	0.0014598	0.00023093	0.00022694	-1.4101e-33	-2.1051e-19	-0.00017232	0.00017232	-0.00017232	-8.0313e-05	-0.00017232	-0.00017232
0.1	0.175	0.05	0.3	0.15	0.05	0.175	0.1	1	-2	-1.148e-19	0.0012577	6.5573e-19	5.6918e-19	-1.4993e-33	0.00049044	-0.00015348	0.00015348	-6.9823e-05	-6.3233e-06	-0.00015348	-0.00015348
0.1	0.175	0.05	0.325	0.15	0.025	0.175	0.1	1	-2	-6.8607e-16	0.00113	8.2624e-16	3.0733e-16	-1.8468e-16	0.000301	-0.0001565	0.0001565	-0.0001565	-7.9262e-05	-0.0001565	-0.0001565
0.125	0.175	0.05	0.025	0.1425	0.3075	0.175	0.1	1	-2	6.4077e-18	0.00032119	9.5884e-19	-6.8475e-18	2.4289e-35	0.00016075	0.00020238	8.0892e-05	7.9128e-05	8.0892e-05	-8.0892e-05	8.0892e-05
0.125	0.175	0.05	0.05	0.1425	0.2825	0.175	0.1	1	-2	2.7933e-19	0.00050157	9.4868e-20	-2.1741e-20	-1.1912e-21	0.00028368	-0.0001038	0.0001038	-1.9706e-05	0.0001038	-0.0001038	0.0001038
0.125	0.175	0.05	0.075	0.1425	0.2575	0.175	0.1	1	-2	-1.1858e-20	0.00078881	4.6398e-19	0	-8.7953e-19	0.00041013	-0.00012094	0.00012094	9.2787e-05	-0.00012094	-0.00012094	0.00012094
0.125	0.175	0.05	0.1	0.1425	0.2325	0.175	0.1	1	-2	-3.4347e-16	0.0012286	6.4532e-18	0	-2.2905e-16	0.00053774	-0.00013525	0.00013525	-7.9386e-05	-0.00013525	-0.00013525	7.9758e-05
0.125	0.175	0.05	0.125	0.1425	0.2075	0.175	0.1	1	-2	-1.845e-16	0.0010425	0.00040563	0	-1.2593e-16	-1.1976e-20	-0.00012408	0.00012408	-0.00011501	0.00012408	-0.00012408	-0.00012408
0.125	0.175	0.05	0.15	0.1425	0.1825	0.175	0.1	1	-2	-1.2808e-15	0.0010307	8.771e-20	0.00034975	-1.7242e-16	-1.3067e-16	-0.00011504	0.00011504	-0.00011504	-0.00011504	-0.00011504	-0.00011504
0.125	0.175	0.05	0.175	0.1425	0.1575	0.175	0.1	1	-2	-9.8134e-16	0.0011918	1.7366e-19	0.00026443	-7.0884e-17	-1.0448e-16	-0.00012764	0.00014269	-0.00014269	-0.00014269	-0.00014269	-0.00014269
0.125	0.175	0.05	0.2	0.1425	0.1325	0.175	0.1	1	-2	-7.0582e-17	0.0013302	1.1001e-19	0.00026619	-6.6517e-18	-1.7046e-17	-0.0001057	0.00014985	-0.00014985	-0.00014985	-0.00014985	-0.00014985
0.125	0.175	0.05	0.225	0.1425	0.1075	0.175	0.1	1	-2	-1.1358e-16	0.0015846	8.9432e-20	0.00018246	0.00019331	-1.0036e-17	-0.00011157	0.00015616	-0.00015616	-0.00015616	-0.00015616	-0.00015616
0.125	0.175	0.05	0.25	0.1425	0.0825	0.175	0.1	1	-2	-1.1568e-16	0.0020871	2.7802e-19	5.7221e-05	0.00066334	-7.4893e-17	-0.00015054	0.00016344	-0.00016344	-0.00016344	-0.00016344	-0.00016344
0.125	0.175	0.05	0.275	0.1425	0.0575	0.175	0.1	1	-2	-1.2491e-18	0.0019698	0.00035209	0.0002769	-4.523e-19	8.2286e-05	-0.00017522	0.00017522	-0.00017522	-0.00010256	-0.00017522	-0.00017522
0.125	0.175	0.05	0.3	0.1425	0.0325	0.175	0.1	1	-2	-4.0449e-15	0.0019924	0.00048167	0.00023962	-2.6821e-15	-1.7866e-16	-0.00017568	0.00017568	-0.00017568	-8.9978e-05	-0.00017568	-0.00017568
0.15	0.175	0.05	0.025	0.135	0.29	0.175	0.1	1	-2	1.6635e-16	0.00033647	5.2956e-18	-4.224e-17	3.5006e-21	0.00021104	0.00021136	8.4481e-05	0.00017627	8.4481e-05	-8.4481e-05	8.4481e-05
0.15	0.175	0.05	0.05	0.135	0.265	0.175	0.1	1	-2	1.9659e-17	0.00062379	1.375e-19	2.9359e-21	-9.7195e-22	0.00038481	0.00029322	0.0001172	0.00019709	0.0001172	-0.0001172	0.0001172
0.15	0.175	0.05	0.075	0.135	0.24	0.175	0.1	1	-2	-3.3209e-17	0.0010708	7.9986e-18	0	-1.1805e-17	0.00052591	-0.00011638	0.00011638	-2.9955e-05	-0.00011638	-0.00011638	0.00011638
0.15	0.175	0.05	0.1	0.135	0.215	0.175	0.1	1	-2	-2.0669e-16	0.0010318	0.00013717	0	-1.0619e-16	0.0003904	-0.00012949	0.00012949	-0.00012949	2.9613e-06	-0.00012949	0.00012949
0.15	0.175	0.05	0.125	0.135	0.19	0.175	0.1	1	-2	-1.3873e-16	0.00078169	0.00024427	0	-1.0983e-16	-9.0739e-21	-6.4795e-05	0.00010955	-0.00010955	8.4477e-05	-0.00010955	-0.00010955
0.15	0.175	0.05	0.15	0.135	0.165	0.175	0.1	1	-2	-2.6634e-15	0.001173	-3.6884e-20	0.00049019	-8.3779e-17	8.2167e-38	-0.00010193	0.00010193	-7.1888e-05	-0.00010193	-0.00010193	-0.00010193
0.15	0.175	0.05	0.175	0.135	0.14	0.175	0.1	1	-2	-4.1716e-17	0.0012735	4.5204e-19	0.00037471	-1.3199e-17	-1.1642e-17	-0.00012466	0.00012466	-0.00012466	-0.00012466	-0.00012466	-0.00012466
0.15	0.175	0.05	0.2	0.135	0.115	0.175	0.1	1	-2	-4.0087e-18	0.001476	4.1415e-19	0.00032056	-3.4577e-33	-5.0822e-19	-7.5569e-05	0.00014776	-0.00014776	-0.00014776	-0.00014776	-0.00014776
0.15	0.175	0.05	0.225	0.135	0.09	0.175	0.1	1	-2	-1.4109e-17	0.001726	1.176e-19	0.00023308	0.00018204	-6.2342e-19	-2.399e-05	0.00015025	-0.00015025	-0.00015025	-0.00015025	-0.00015025
0.15	0.175	0.05	0.25	0.135	0.065	0.175	0.1	1	-2	8.2227e-20	0.0023037	-2.1558e-19	8.9451e-05	0.00071684	-2.2522e-19	-4.1581e-05	0.00015549	-0.00015549	-0.00015549	-0.00015549	-0.00015549
0.15	0.175	0.05	0.275	0.135	0.04	0.175	0.1	1	-2	-2.3743e-19	0.0031672	8.2245e-18	2.4542e-18	0	0.0013448	-0.00016664	0.00016664	-0.00016306	-0.00016664	-0.00016664	-0.00016664
0.15	0.175	0.05	0.3	0.135	0.015	0.175	0.1	1	-2	-3.0455e-19	0.0025144	0.00048128	0.00018261	-6.961e-20	0.00032383	-0.00017923	0.00017923	-0.00017923	-8.7614e-05	-0.00017923	-0.00017923
0.175	0.175	0.05	0.025	0.1275	0.2725	0.175	0.1	1	1	0.00014308	0	0.00017478	-2.9317e-17	3.8342e-37	9.9126e-05	0.00022428	1.0262e-31	0.00043701	7.4027e-33	-5.1793e-32	1.4299e-16
0.175	0.175	0.05	0.05	0.1275	0.2475	0.175	0.1	1	1	0.00022721	0	3.1865e-05	-1.3429e-19	-2.4502e-19	0.00026473	0.00036639	-1.974e-19	0.00065201	1.0573e-33	-2.905e-33	5.7808e-19
0.175	0.175	0.05	0.075	0.1275	0.2225	0.175	0.1	1	1	0.00023819	-2.1024e-33	1.8799e-17	-4.6451e-20	-9.7299e-17	0.00030332	0.00025208	-2.4628e-32	0.0004664	-2.6969e-32	-2.0466e-15	3.3301e-17
0.175	0.175	0.05	0.1	0.1275	0.1975	0.175	0.1	1	-2	0.00026813	-5.5619e-19	1.5412e-19	7.8682e-35	-4.0678e-36	0.0002962	0.00016341	-2.7233e-05	8.8852e-05	2.7233e-05	2.7233e-05	2.7233e-05
0.175	0.175	0.05	0.125	0.1275	0.1725	0.175	0.1	1	-2	-5.1305e-16	0.0012145	2.5332e-19	0.00022215	-8.774e-17	0.00049692	-6.4315e-05	6.4315e-05	4.8201e-05	5.0909e-05	-6.4315e-05	-6.4315e-05
0.175	0.175	0.05	0.15	0.1275	0.1475	0.175	0.1	1	-2	-1.9392e-16	0.0012457	-2.2867e-19	0.00061035	-3.6563e-17	-1.0842e-19	-8.2656e-05	8.2656e-05	2.2075e-05	-8.2656e-05	-8.2656e-05	-8.2656e-05
0.175	0.175	0.05	0.175	0.1275	0.1225	0.175	0.1	1	-2	-2.4376e-19	0.0013164	4.4736e-19	0.00048191	-1.6033e-17	-1.1827e-20	-0.00010363	0.00010363	-9.6742e-05	-0.00010363	-0.00010363	-0.00010363
0.175	0.175	0.05	0.2	0.1275	0.0975	0.175	0.1	1	-2	-1.1036e-17	0.0015068	-5.0731e-19	0.00037857	-1.5007e-18	-3.085e-18	-0.00012268	0.00013199	-0.00013199	-0.00013199	-0.00013199	-0.00013199
0.175	0.175	0.05	0.225	0.1275	0.0725	0.175	0.1	1	-2	-5.6085e-16	0.0018632	1.1149e-19	0.00024939	0.00022922	-7.3583e-17	-2.4942e-08	0.00014608	-0.00014608	-0.00014608	-0.00014608	-0.00014608
0.175	0.175	0.05	0.25	0.1275	0.0475	0.175	0.1	1	-2	-2.2827e-16	0.0025243	7.6699e-20	9.6347e-05	0.00082687	-2.8047e-17	1.5075e-05	0.00014857	-0.00014857	-0.00014857	-0.00014857	-0.00014857
0.175	0.175	0.05	0.275	0.1275	0.0225	0.175	0.1	1	-2	-6.4215e-19	0.003193	0.00012722	5.9326e-05	-2.8567e-17	0.0013416	-0.00015686	0.00015686	-8.7227e-05	4.8917e-06	-0.00015686	-0.00015686
0.2	0.175	0.05	0.025	0.12	0.255	0.175	0.1	1	1	0.00012355	-1.7189e-16	0.00036534	-2.6125e-16	0	8.4189e-05	0.00017784	-1.354e-31	0.00056526	7.6758e-31	1.0379e-31	1.459e-15
0.2	0.175	0.05	0.05	0.12	0.23	0.175	0.1	1	1	0.00017008	-4.3691e-17	0.0001686	-5.0812e-18	0	0.00027347	0.00032127	-4.3592e-17	0.00078631	1.5474e-21	0	2.9517e-16
0.2	0.175	0.05	0.075	0.12	0.205	0.175	0.1	1	-2	-6.9189e-19	0.0017561	0.00030886	-3.0191e-17	-6.9179e-17	0.00044199	0.00033539	0.00013406	8.3953e-05	-0.00013406	-0.00013406	6.6622e-05
0.2	0.175	0.05	0.1	0.12	0.18	0.175	0.1	1	1	0.00011116	2.1628e-20	0.00013874	1.2875e-05	-2.6478e-16	6.78e-21	0.00011158	8.2348e-31	0.00015351	1.6416e-15	-1.3795e-16	2.0722e-33
0.2	0.175	0.05	0.125	0.12	0.155	0.175	0.1	1	-2	0.00032043	-3.3792e-20	4.455e-20	5.8582e-19	6.9342e-21	0.00040712	0.0001479	-3.5083e-05	0.00011447	3.5083e-05	3.5083e-05	3.5083e-05
0.2	0.175	0.05	0.15	0.12	0.13	0.175	0.1	1	-2	0.00022273	3.5364e-20	-2.0237e-20	0.0003098	-5.1887e-21	-1.6613e-20	0.00021845	-2.2354e-05	7.2934e-05	2.2354e-05	2.2354e-05	2.2354e-05
0.2	0.175	0.05	0.175	0.12	0.105	0.175	0.1	1	-2	-1.6522e-16	0.0011624	-2.2328e-19	0.00053352	-2.2021e-17	1.1799e-20	-7.5582e-05	7.5582e-05	-4.309e-05	7.5582e-05	-7.5582e-05	-7.5582e-05
0.2	0.175	0.05	0.2	0.12	0.08	0.175	0.1	1	-2	-3.6469e-16	0.0013036	3.8136e-20	0.00041593	-1.5533e-17	-8.9671e-17	-9.8655e-05	9.8655e-05	-9.3783e-05	-9.8655e-05	-9.8655e-05	-9.8655e-05
0.2	0.175	0.05	0.225	0.12	0.055	0.175	0.1	1	-2	-4.139e-16	0.0019928	7.6146e-20	0.00023801	0.00042516	-8.2687e-17	-6.7361e-05	0.00012479	-0.00012479	-0.00012479	-0.00012479	-0.00012479
0.2	0.175	0.05	0.25	0.12	0.03	0.175	0.1	1	-2	-9.1352e-17	0.0025503	0.00024673	0.00013917	-3.9474e-17	0.00066556	-9.775e-05	0.00015584	-0.00015584	-6.0182e-05	-0.00015584	-0.00015584
0.225	0.175	0.05	0.025	0.1125	0.2375	0.175	0.1	1	-2	2.9291e-07	-6.2469e-20	4.3401e-12	-2.5043e-20	1.5724e-34	0.00030806	2.257e-05	-4.2548e-05	0.00037072	4.2548e-05	4.2548e-05	4.2548e-05
0.225	0.175	0.05	0.05	0.1125	0.2125	0.175	0.1	1	1	0.00016113	-9.5369e-17	0.00018435	9.1221e-31	-1.4143e-15	0.00039271	0.00044874	-9.5188e-17	0.0011616	0	1.3832e-20	6.6343e-16
0.225	0.175	0.05	0.075	0.1125	0.1875	0.175	0.1	1	-2	0.00010841	-4.7481e-17	-6.807e-16	-8.4445e-32	-7.4979e-18	0.00051167	-6.7103e-05	-6.7103e-05	0.00021894	6.7103e-05	6.7103e-05	6.7103e-05
0.225	0.175	0.05	0.1	0.1125	0.1625	0.175	0.1	1	-2	0.00018509	-7.3692e-20	3.54e-20	-1.8603e-19	-2.7363e-19	0.00063423	-2.6706e-05	-0.00010342	0.00033741	0.00010342	0.00010342	0.00010342
0.225	0.175	0.05	0.125	0.1125	0.1375	0.175	0.1	1	-2	0.00029263	-1.4936e-16	1.8739e-19	-2.1817e-32	-1.0335e-16	0.00057722	3.7896e-05	-7.6226e-05	0.0002487	7.6226e-05	7.6226e-05	7.6226e-05
0.225	0.175	0.05	0.15	0.1125	0.1125	0.175	0.1	1	-2	0.00031506	2.7105e-20	1.9376e-19	0.00050932	-5.6123e-19	-1.0197e-19	0.00011338	-4.4916e-05	0.00014655	4.4916e-05	4.4916e-05	4.4916e-05
0.225	0.175	0.05	0.175	0.1125	0.0875	0.175	0.1	1	-2	0.00033102	-1.5264e-20	8.5927e-20	0.00029864	-1.3645e-20	0	0.00021658	-2.9277e-05	9.5521e-05	2.9277e-05	2.9277e-05	2.9277e-05
0.225	0.175	0.05	0.2	0.1125	0.0625	0.175	0.1	1	-2	0.00034579	2.0032e-35	1.3456e-19	0.00013851	0.00015833	-2.064e-17	0.00024925	-1.5971e-05	5.2107e-05	1.5971e-05	1.5971e-05	1.5971e-05
0.225	0.175	0.05	0.225	0.1125	0.0375	0.175	0.1	1	-2	-2.0119e-19	0.0021065	1.4703e-19	0.00019765	0.00085402	-8.6045e-17	-8.263e-05	8.263e-05	-5.463e-05	-8.263e-05	-8.263e-05	-8.263e-05
0.225	0.175	0.05	0.25	0.1125	0.0125	0.175	0.1	1	-2	0.00050207	1.4258e-35	7.6259e-05	2.8992e-05	-2.098e-16	-7.5346e-17	0.00045843	-1.1213e-05	3.824e-05	1.1213e-05	1.1213e-05	1.1213e-05
0.25	0.175	0.05	0.025	0.105	0.22	0.175	0.1	1	-2	1.3001e-05	-4.0276e-19	3.1498e-12	1.1151e-28	1.7296e-35	0.00030028	-1.0859e-05	-5.3809e-05	0.00030031	5.3809e-05	5.3809e-05	5.3809e-05
0.25	0.175	0.05	0.05	0.105	0.195	0.175	0.1	1	1	0.00020566	-2.6684e-19	0.0003383	-1.2524e-20	0	0.00034239	0.00053352	-8.1383e-19	0.0013563	6.7035e-19	1.5046e-36	6.376e-19
0.25	0.175	0.05	0.075	0.105	0.17	0.175	0.1	1	-2	0.00026091	-1.4095e-18	8.6483e-20	-1.4965e-18	0.00041528	0.00034994	-5.5459e-05	-8.9407e-05	0.00029171	8.9407e-05	8.9407e-05	8.9407e-05
0.25	0.175	0.05	0.1	0.105	0.145	0.175	0.1	1	-2	0.00026174	-2.3717e-19	1.8658e-18	-2.7679e-19	0.00016316	0.00060131	-8.0307e-05	-0.00010684	0.00034857	0.00010684	1.901e-05	0.00010684
0.25	0.175	0.05	0.125	0.105	0.12	0.175	0.1	1	-2	0.00021747	-5.15e-19	6.2988e-19	-6.4321e-19	-7.3779e-22	0.00074245	-6.4493e-05	-6.4493e-05	0.00021042	6.4493e-05	6.4493e-05	6.4493e-05
0.25	0.175	0.05	0.15	0.105	0.095	0.175	0.1	1	-2	0.00025674	-2.1142e-18	2.7869e-19	5.0062e-21	-3.079e-18	0.00076891	-2.7632e-05	-0.00012322	0.00040201	0.00012322	0.00012322	0.00012322
0.25	0.175	0.05	0.175	0.105	0.07	0.175	0.1	1	-2	0.00016408	-1.8685e-17	-1.0586e-16	0.00063381	-1.4131e-17	-1.7247e-32	-6.7509e-05	-7.7075e-05	0.00025147	7.7075e-05	7.7075e-05	7.7075e-05
0.25	0.175	0.05	0.2	0.105	0.045	0.175	0.1	1	-2	0.00016519	-6.0844e-17	1.3375e-16	0.00028832	0.00022465	0	3.4858e-05	-4.0679e-05	0.00013272	4.0679e-05	4.0679e-05	4.0679e-05
0.25	0.175	0.05	0.225	0.105	0.02	0.175	0.1	1	-2	0.000285	-3.1368e-17	3.6839e-17	3.3943e-17	1.5621e-20	0.00062866	7.9903e-06	-6.6932e-05	0.00012043	6.6932e-05	6.6932e-05	6.6932e-05
0.275	0.175	0.05	0.025	0.0975	0.2025	0.175	0.1	1	-2	9.2438e-20	0.00056522	0.00013253	-7.1545e-22	1.0172e-38	0.00019413	0.00020335	8.1281e-05	3.7393e-05	8.1281e-05	8.1281e-05	8.1281e-05
0.275	0.175	0.05	0.05	0.0975	0.1775	0.175	0.1	1	-2	2.2851e-05	0	-9.3682e-17	-1.6091e-17	-1.6639e-17	0.00034973	-5.5129e-05	-5.5129e-05	0.00017987	5.5129e-05	5.5129e-05	5.5129e-05
0.275	0.175	0.05	0.075	0.0975	0.1525	0.175	0.1	1	-2	9.6448e-05	-4.0658e-19	-7.8696e-19	-1.2549e-32	-7.3219e-19	0.00049346	-5.9298e-05	-5.9298e-05	0.00019347	5.9298e-05	5.9298e-05	5.9298e-05
0.275	0.175	0.05	0.1	0.0975	0.1275	0.175	0.1	1	-2	0.00016343	-6.2708e-17	-2.4572e-19	-6.3191e-17	-1.4794e-16	0.00063397	-5.9588e-05	-5.9588e-05	0.00019442	5.9588e-05	5.9588e-05	5.9588e-05
0.275	0.175	0.05	0.125	0.0975	0.1025	0.175	0.1	1	-2	0.00022357	-8.1356e-17	-4.0091e-20	-2.4813e-16	-5.3182e-17	0.00076203	-5.9957e-05	-5.9957e-05	0.00019562	5.9957e-05	5.9957e-05	5.9957e-05
0.275	0.175	0.05	0.15	0.0975	0.0775	0.175	0.1	1	-2	0.00018583	8.9406e-20	2.6342e-19	0.00068753	-7.6602e-19	0	-6.0094e-05	-6.0094e-05	0.00019607	6.0094e-05	6.0094e-05	6.0094e-05
0.275	0.175	0.05	0.175	0.0975	0.0525	0.175	0.1	1	-2	0.00028987	-1.0292e-18	3.76e-18	-2.1128e-35	-4.7731e-18	0.00084644	-0.00013275	-0.00013275	0.0004331	0.00013275	-9.3695e-05	0.00013275
0.275	0.175	0.05	0.2	0.0975	0.0275	0.175	0.1	1	-2	0.00028987	-3.9992e-19	1.8864e-19	2.251e-19	1.0699e-34	0.00084644	-5.797e-05	-9.6253e-05	0.00031404	9.6253e-05	9.6253e-05	9.6253e-05
0.3	0.175	0.05	0.025	0.09	0.185	0.175	0.1	1	-2	4.901e-17	0.00068835	-5.5866e-18	5.4494e-50	0.00036568	0.00017773	0.00021218	8.4811e-05	0.00019556	8.4811e-05	8.4811e-05	8.4811e-05
0.3	0.175	0.05	0.05	0.09	0.16	0.175	0.1	1	-2	4.5651e-18	1.1808e-07	-2.3266e-19	-8.1937e-18	3.2048e-32	0.00030828	-4.3757e-05	-4.3757e-05	0.00014277	4.3757e-05	4.3757e-05	4.3757e-05
0.3	0.175	0.05	0.075	0.09	0.135	0.175	0.1	1	-2	1.2302e-19	0.00043638	-2.0884e-19	-8.5515e-35	-2.0329e-20	0.0005222	-4.7252e-05	-4.7252e-05	0.00015417	4.7252e-05	4.7252e-05	4.7252e-05
0.3	0.175	0.05	0.1	0.09	0.11	0.175	0.1	1	-2	-1.9929e-19	0.0010167	2.5269e-19	-1.2103e-32	-1.4352e-16	0.00071843	0.00012712	5.081e-05	0.00016578	5.081e-05	5.1519e-06	5.081e-05
0.3	0.175	0.05	0.125	0.09	0.085	0.175	0.1	1	-2	0.00021103	-5.6673e-19	1.1713e-18	0.00074731	-4.5811e-19	5.701e-33	-6.298e-05	-6.298e-05	0.00020548	6.298e-05	6.298e-05	6.298e-05
0.3	0.175	0.05	0.15	0.09	0.06	0.175	0.1	1	-2	0.00015634	-1.4386e-17	2.6512e-19	0.00063515	-1.1731e-17	-1.0989e-32	-7.601e-06	-5.2895e-05	0.00017258	5.2895e-05	5.2895e-05	5.2895e-05
0.3	0.175	0.05	0.175	0.09	0.035	0.175	0.1	1	-2	0.00035283	-4.206e-18	-6.5603e-18	-2.7236e-18	-9.3901e-18	0.0010314	-0.00013316	-0.00013316	0.00043446	0.00013316	-8.7851e-05	0.00013316
0.325	0.175	0.05	0.025	0.0825	0.1675	0.175	0.1	1	-2	-8.9457e-20	0.00074064	5.9242e-16	9.3008e-31	0.00058355	0.00011908	0.00018128	7.246e-05	0.00032651	7.246e-05	7.246e-05	7.246e-05
0.325	0.175	0.05	0.05	0.0825	0.1425	0.175	0.1	1	-2	3.2179e-16	0.00021909	4.197e-20	7.2356e-21	6.7763e-21	0.00028101	-2.844e-05	3.3102e-05	0.000108	3.3102e-05	3.3102e-05	3.3102e-05
0.325	0.175	0.05	0.075	0.0825	0.1175	0.175	0.1	1	-2	5.5072e-16	0.00041879	2.8008e-19	-2.2995e-17	-2.2676e-16	0.00050262	-4.3212e-05	-4.3212e-05	0.00014099	4.3212e-05	4.3212e-05	4.3212e-05
0.325	0.175	0.05	0.1	0.0825	0.0925	0.175	0.1	1	-2	-9.5154e-20	0.00074161	3.2071e-19	0.00072043	-5.5207e-16	0	-4.6274e-05	-4.6274e-05	0.00015098	4.6274e-05	4.6274e-05	4.6274e-05
0.325	0.175	0.05	0.125	0.0825	0.0675	0.175	0.1	1	-2	1.5488e-19	0.00072129	-2.1346e-20	0.00064861	6.753e-05	0	-4.6872e-05	-4.6872e-05	0.00015293	4.6872e-05	4.6872e-05	4.6872e-05
0.325	0.175	0.05	0.15	0.0825	0.0425	0.175	0.1	1	-2	0.00030107	0.00038549	-5.6724e-19	0	-6.3052e-17	0.0011709	-0.0001315	-0.0001315	0.00042904	0.0001315	-7.9881e-05	0.0001315
0.325	0.175	0.05	0.175	0.0825	0.0175	0.175	0.1	1	-2	0.00078479	-8.7211e-17	-4.8618e-19	-7.6967e-16	-1.1565e-16	0.001279	-0.00013007	-0.00013007	0.00036386	0.00013007	-1.4293e-05	0.00013007
0.35	0.175	0.05	0.025	0.075	0.15	0.175	0.1	1	-2	2.6052e-15	0.00061153	-1.1381e-19	-1.4306e-16	0.00032787	0.00019371	0.00021302	8.5145e-05	0.00023437	8.5145e-05	8.5145e-05	8.5145e-05
0.35	0.175	0.05	0.05	0.075	0.125	0.175	0.1	1	-2	1.4163e-15	0.00029262	-3.4322e-19	-2.7462e-16	-3.0441e-33	0.00027074	4.6641e-05	3.054e-05	9.9641e-05	3.054e-05	3.054e-05	3.054e-05
0.35	0.175	0.05	0.075	0.075	0.1	0.175	0.1	1	-2	1.282e-15	0.00055464	1.5579e-19	-3.7434e-16	-1.9408e-16	0.00047384	7.9287e-05	-3.604e-05	0.00011759	3.604e-05	3.604e-05	3.604e-05
0.35	0.175	0.05	0.1	0.075	0.075	0.175	0.1	1	-2	-1.8696e-19	0.00067102	1.2364e-19	0.00057399	5.5702e-05	-1.0842e-19	8.3579e-05	-3.754e-05	0.00012248	3.754e-05	3.754e-05	3.754e-05
0.35	0.175	0.05	0.125	0.075	0.05	0.175	0.1	1	-2	-3.618e-19	0.0010932	-2.2346e-19	1.3594e-16	-1.7109e-16	0.00092496	-4.0256e-05	-4.0256e-05	0.00013134	4.0256e-05	4.0256e-05	4.0256e-05
0.35	0.175	0.05	0.15	0.075	0.025	0.175	0.1	1	-2	3.7934e-19	0.0023374	-1.6365e-19	1.8462e-21	-2.0329e-20	0.0015532	-0.0001523	0.0001523	0.00027106	0.0001523	-0.0001523	0.0001523
0.375	0.175	0.05	0.025	0.0675	0.1325	0.175	0.1	1	-2	4.5351e-16	0.0006415	-1.8107e-19	-3.4204e-17	0.00029844	0.00019669	0.00021784	8.7074e-05	0.00020177	8.7074e-05	8.7074e-05	8.7074e-05
0.375	0.175	0.05	0.05	0.0675	0.1075	0.175	0.1	1	-2	2.8042e-15	0.00032327	-9.6357e-20	-2.5261e-16	1.6461e-32	0.00026712	7.2127e-05	2.4533e-05	9.4062e-05	2.883e-05	2.883e-05	2.883e-05
0.375	0.175	0.05	0.075	0.0675	0.0825	0.175	0.1	1	-2	1.061e-17	0.00058992	-2.9489e-20	-1.0587e-17	-8.7501e-18	0.0004579	7.8589e-05	5.825e-06	0.00010249	3.1413e-05	3.1413e-05	3.1413e-05
0.375	0.175	0.05	0.1	0.0675	0.0575	0.175	0.1	1	-2	-1.4013e-19	0.00086153	9.8225e-20	-5.1907e-18	6.9879e-18	0.0006586	3.8365e-05	-2.8607e-05	9.3336e-05	2.8607e-05	2.8607e-05	2.8607e-05
0.375	0.175	0.05	0.125	0.0675	0.0325	0.175	0.1	1	-2	-1.9608e-19	0.0016585	-1.0578e-16	-3.1491e-16	-9.3746e-17	0.0012571	3.5729e-05	-4.3197e-05	0.00040295	0.00015155	-0.00015155	0.00015155
0.4	0.175	0.05	0.025	0.06	0.115	0.175	0.1	1	-2	9.3321e-20	0.00064864	3.007e-19	-2.7429e-16	0.0002819	0.00019814	0.00021905	8.7557e-05	0.00019305	8.7557e-05	8.7557e-05	8.7557e-05
0.4	0.175	0.05	0.05	0.06	0.09	0.175	0.1	1	-2	8.5191e-16	0.0003381	8.489e-20	-9.6151e-17	-1.7026e-33	0.00026488	6.7285e-05	2.6894e-05	8.7748e-05	2.6894e-05	2.1923e-05	2.6894e-05
0.4	0.175	0.05	0.075	0.06	0.065	0.175	0.1	1	-2	9.6708e-20	0.00059661	-5.2219e-19	-1.1461e-16	1.0327e-16	0.00044434	6.6084e-05	2.0889e-05	8.6182e-05	2.6414e-05	2.6414e-05	2.6414e-05
0.4	0.175	0.05	0.1	0.06	0.04	0.175	0.1	1	-2	-3.7907e-20	0.0014508	-4.0214e-17	-7.393e-17	-2.6554e-17	0.00080258	2.1511e-05	0.00012675	0.00013195	-3.6853e-05	-0.00012675	0.00012675
0.4	0.175	0.05	0.125	0.06	0.015	0.175	0.1	1	-2	-3.2014e-19	0.0017956	-4.5685e-19	8.3591e-19	-1.0608e-18	0.0013375	0.00017534	-0.00015722	0.00042597	0.00015722	-0.00015722	0.00015722
0.425	0.175	0.05	0.025	0.0525	0.0975	0.175	0.1	1	-2	-2.5823e-19	0.00065172	-7.823e-17	-3.8299e-17	0.00027323	0.00019854	0.00021937	8.7684e-05	0.00019307	8.7684e-05	8.7684e-05	8.7684e-05
0.425	0.175	0.05	0.05	0.0525	0.0725	0.175	0.1	1	-2	4.3349e-16	0.00034217	1.3303e-19	-1.3658e-16	0	0.00026057	5.8262e-05	2.3288e-05	7.5981e-05	2.3288e-05	1.729e-05	2.3288e-05
0.425	0.175	0.05	0.075	0.0525	0.0475	0.175	0.1	1	-2	-2.2487e-19	0.00058437	7.8634e-20	-9.6688e-16	1.3272e-15	0.00042661	9.3337e-05	-2.774e-05	0.00013315	-4.081e-05	4.081e-05	4.081e-05
0.425	0.175	0.05	0.1	0.0525	0.0225	0.175	0.1	1	-2	2.7159e-19	0.0013731	2.7917e-20	-8.1315e-20	-2.3129e-18	0.00095322	5.5019e-05	0.00014194	0.00034126	0.00014194	-0.00014194	0.00014194
0.45	0.175	0.05	0.025	0.045	0.08	0.175	0.1	1	-2	-1.4987e-19	0.00065801	-7.5825e-18	-4.208e-18	0.00027279	0.00019712	0.00021951	8.7738e-05	0.00025368	3.0814e-05	8.7738e-05	8.7738e-05
0.45	0.175	0.05	0.05	0.045	0.055	0.175	0.1	1	-2	3.3535e-18	0.0003344	-8.3819e-20	-2.5865e-19	5.4026e-20	0.00025078	4.3458e-05	3.3922e-05	0.00011068	-2.7919e-05	3.3922e-05	3.3922e-05
0.45	0.175	0.05	0.075	0.045	0.03	0.175	0.1	1	-2	-1.0193e-19	0.00054812	1.7511e-19	-9.2736e-16	-1.7736e-16	0.00039694	6.0908e-05	4.8152e-05	0.0001571	-4.8152e-05	4.8152e-05	4.8152e-05
0.475	0.175	0.05	0.025	0.0375	0.0625	0.175	0.1	1	-2	-9.5831e-20	0.00067312	-6.4792e-17	-1.8049e-15	0.00028343	0.00019256	0.00021978	8.7846e-05	0.00028661	3.0002e-06	8.7846e-05	8.7846e-05
0.475	0.175	0.05	0.05	0.0375	0.0375	0.175	0.1	1	-2	2.9131e-17	0.00030923	3.2273e-19	-4.2761e-18	6.1132e-34	0.00023034	9.7602e-05	-3.961e-05	0.00012923	-3.961e-05	3.961e-05	3.961e-05
0.475	0.175	0.05	0.075	0.0375	0.0125	0.175	0.1	1	-2	-3.1701e-20	0.00055284	-1.5637e-16	-5.7011e-16	-1.4642e-15	0.0003968	0.00010111	7.3333e-05	0.00023926	7.283e-05	-7.3333e-05	7.3333e-05
0.5	0.175	0.05	0.025	0.03	0.045	0.175	0.1	1	-2	-2.6644e-19	0.00070591	-4.1038e-17	-1.4894e-15	0.00031238	0.00018228	0.00020041	8.9181e-05	0.00029097	-1.6456e-05	8.9181e-05	8.9181e-05
0.5	0.175	0.05	0.05	0.03	0.02	0.175	0.1	1	-2	-1.1146e-19	0.00072734	-1.0696e-15	-9.4989e-16	-3.3881e-21	0.00050845	-0.00013204	0.00013204	0.00019696	2.306e-05	-0.00013204	0.00013204
0.525	0.175	0.05	0.025	0.0225	0.0275	0.175	0.1	1	-2	-4.3599e-19	0.00078451	-1.2906e-17	4.8591e-39	0.00038521	0.00015785	-7.346e-05	0.00011183	-1.5822e-05	5.2282e-05	0.00011183	7.3772e-05
0.025	0.2	0.05	0.025	0.1575	0.3425	0.2	0.1	1	-2	1.512e-19	0.00023861	1.3158e-32	-6.1821e-18	-9.3323e-17	0.0001942	3.3509e-05	4.3685e-05	0.00028237	-4.3685e-05	-4.3685e-05	4.3685e-05
0.025	0.2	0.05	0.05	0.1575	0.3175	0.2	0.1	1	-2	3.3827e-19	0.00047287	-1.8562e-17	-1.2706e-18	-2.2091e-18	0.00042201	2.5783e-05	6.2419e-05	0.00037344	-6.2419e-05	-6.2419e-05	6.2419e-05
0.025	0.2	0.05	0.075	0.1575	0.2925	0.2	0.1	-2	-2	3.1723e-05	0.00078996	-1.1095e-05	2.1351e-05	-1.1095e-05	0.00076941	-1.5755e-05	7.9389e-05	0.00013141	-7.9389e-05	-7.9389e-05	7.9389e-05
0.025	0.2	0.05	0.1	0.1575	0.2675	0.2	0.1	1	-2	2.7172e-19	0.00087396	9.8971e-05	-4.4574e-21	-6.411e-17	0.00069629	-8.4274e-05	9.8806e-05	1.0872e-05	-6.4746e-05	-9.8806e-05	9.8806e-05
0.025	0.2	0.05	0.125	0.1575	0.2425	0.2	0.1	1	-2	3.5613e-19	0.00080588	0.00071331	-3.5554e-20	-2.1884e-17	5.3333e-21	-6.9745e-05	6.9745e-05	5.4443e-05	6.9745e-05	-6.9745e-05	-6.9745e-05
0.025	0.2	0.05	0.15	0.1575	0.2175	0.2	0.1	-2	-2	5.635e-05	0.00040479	7.3487e-05	0.0003523	-1.9708e-05	-1.9708e-05	-5.5005e-05	5.5005e-05	4.8652e-05	5.5005e-05	-5.5005e-05	-5.5005e-05
0.025	0.2	0.05	0.175	0.1575	0.1925	0.2	0.1	1	-2	4.0272e-19	0.0016464	1.6985e-18	0.0017685	-2.6772e-17	-2.9999e-17	-8.357e-05	8.357e-05	-7.772e-05	-8.357e-05	-8.357e-05	-8.357e-05
0.025	0.2	0.05	0.2	0.1575	0.1675	0.2	0.1	-2	-2	5.3395e-05	0.00026059	6.9633e-05	0.00016275	-1.8675e-05	-1.8675e-05	-4.8294e-05	4.8294e-05	6.2217e-05	-1.1525e-05	-4.8294e-05	-4.8294e-05
0.025	0.2	0.05	0.225	0.1575	0.1425	0.2	0.1	-2	-2	6.4254e-05	0.00034703	8.3795e-05	-2.2473e-05	-2.2473e-05	-2.2473e-05	-7.0729e-05	7.2729e-05	-7.2729e-05	-7.2729e-05	-7.2729e-05	-7.2729e-05
0.025	0.2	0.05	0.25	0.1575	0.1175	0.2	0.1	-2	-2	7.6577e-05	0.00050984	9.9865e-05	-2.6782e-05	-2.6782e-05	-2.6782e-05	-3.8845e-05	0.00010026	-0.00010026	-0.00010026	-0.00010026	-0.00010026
0.025	0.2	0.05	0.275	0.1575	0.0925	0.2	0.1	-2	-2	7.4453e-05	0.00049911	8.724e-05	-2.604e-05	8.3534e-05	-2.604e-05	-4.4216e-05	8.4068e-05	-8.4068e-05	-8.4068e-05	-8.4068e-05	-8.4068e-05
0.025	0.2	0.05	0.3	0.1575	0.0675	0.2	0.1	-2	-2	0.00011426	0.000325	-3.9961e-05	-3.9961e-05	-3.2867e-05	-3.9961e-05	-2.2429e-05	9.6721e-05	-9.6721e-05	-9.6721e-05	-9.6721e-05	-9.6721e-05
0.025	0.2	0.05	0.325	0.1575	0.0425	0.2	0.1	-2	-2	0.00011388	0.00037359	-3.1506e-05	-3.9829e-05	-3.9829e-05	-1.0045e-05	-1.7617e-05	0.00010023	-0.00010023	-0.00010023	-0.00010023	-0.00010023
0.025	0.2	0.05	0.35	0.1575	0.0175	0.2	0.1	-2	-2	0.00010927	0.00038165	-3.8218e-05	-2.5003e-05	-3.8218e-05	8.3424e-06	-1.3242e-05	0.00010027	-0.00010027	-6.5505e-05	-0.00010027	-0.00010027
0.05	0.2	0.05	0.025	0.15	0.325	0.2	0.1	1	-2	-3.2949e-16	0.00030289	4.5346e-05	-1.0159e-16	-6.9841e-17	0.00012757	-9.04e-05	9.04e-05	-7.0662e-05	-9.04e-05	5.1933e-05	9.04e-05
0.05	0.2	0.05	0.05	0.15	0.3	0.2	0.1	1	-2	1.4311e-19	0.00020261	4.8936e-17	-1.4569e-17	-9.4773e-17	0.00013664	-5.7557e-05	5.7557e-05	1.7884e-05	-5.7557e-05	-5.7557e-05	5.7557e-05
0.05	0.2	0.05	0.075	0.15	0.275	0.2	0.1	1	-2	-2.4529e-16	0.00063509	8.8955e-17	-6.3787e-17	-6.4881e-17	0.0002604	-0.00012953	0.00012953	-6.8928e-05	-0.00012953	-0.00012953	3.2887e-05
[truncated: 51,133 more rows]

## Sheet: proto results dn
Kinematics								Solver		Fully actuated tendon force						Single tendon tendon force
D1P1	D1P2	Palm	D3P1	D3P2	D3P3	D3P4	Diameter	Fully actuated solution	Single tendon solution	d1t2	d1t1	d3t4	d3t3	d3t2	d3t1	d1t2	d1t1	d3t4	d3t3	d3t2	d3t1
0.025	0.025	0.05	0.025	0.2625	0.5875	0.025	0.1	1	-2	0.0012978	0.001876	5.7125e-16	0.001859	-1.0856e-16	0.00069806	7.1043e-05	-7.6326e-05	3.5575e-05	7.6326e-05	7.6326e-05	7.6326e-05
0.025	0.025	0.05	0.05	0.2625	0.5625	0.025	0.1	1	-2	0.00052853	0.0010533	1.5159e-16	0.00065758	-6.026e-17	-6.6882e-20	4.6921e-05	3.3153e-05	7.2535e-06	-3.3153e-05	-3.3153e-05	-3.3153e-05
0.025	0.025	0.05	0.075	0.2625	0.5375	0.025	0.1	1	-2	0.00048751	0.00083305	1.8474e-16	0.00063097	-1.0541e-16	-3.9267e-32	7.9728e-05	2.407e-05	1.1219e-05	-2.407e-05	-2.407e-05	-2.407e-05
0.025	0.025	0.05	0.1	0.2625	0.5125	0.025	0.1	1	-2	0.00049596	0.00070783	7.7234e-18	0.00067788	-1.1211e-17	8.3934e-33	0.00013355	1.9779e-05	9.2189e-06	2.7338e-07	-1.9779e-05	-1.9779e-05
0.025	0.025	0.05	0.125	0.2625	0.4875	0.025	0.1	1	-2	0.00054161	0.00065842	3.4114e-19	0.00076512	-3.5237e-19	-3.0403e-18	0.00018325	1.9586e-05	9.1289e-06	1.9586e-05	1.9586e-05	4.481e-06
0.025	0.025	0.05	0.15	0.2625	0.4625	0.025	0.1	1	-2	0.00048786	0.00055282	3.127e-19	0.00082065	-3.7804e-18	-6.9229e-19	0.00018197	-2.4037e-05	1.1203e-05	2.4037e-05	2.4037e-05	2.4037e-05
0.025	0.025	0.05	0.175	0.2625	0.4375	0.025	0.1	1	-2	0.00041054	0.00044163	2.5389e-16	0.0008685	-1.0774e-37	-6.2478e-16	0.00021355	-3.5851e-05	1.671e-05	3.5851e-05	3.5851e-05	3.5851e-05
0.025	0.025	0.05	0.2	0.2625	0.4125	0.025	0.1	1	-2	0.00033516	0.00033371	3.075e-16	0.0009162	-9.9946e-38	-8.6037e-17	0.00025687	-5.3019e-05	2.4712e-05	5.3019e-05	5.3019e-05	5.3019e-05
0.025	0.025	0.05	0.225	0.2625	0.3875	0.025	0.1	1	-2	0.00024833	0.00021438	2.5177e-16	0.00095822	0	-1.0259e-16	0.00031976	-8.2577e-05	3.8489e-05	8.2577e-05	8.2577e-05	8.2577e-05
0.025	0.025	0.05	0.25	0.2625	0.3625	0.025	0.1	1	-2	0.00014196	8.3545e-05	2.4994e-19	0.00098971	0	-4.4215e-19	0.00038606	-0.00014173	6.606e-05	0.00014173	0.00014173	0.00014173
0.025	0.025	0.05	0.275	0.2625	0.3375	0.025	0.1	1	-2	0.00027003	0.00044562	5.4459e-19	0.0014324	2.3195e-34	-6.1497e-19	-4.6794e-06	-0.00015624	7.2822e-05	0.00015624	0.00015624	0.00015624
0.025	0.025	0.05	0.3	0.2625	0.3125	0.025	0.1	-2	-2	-2.3088e-05	5.2755e-05	3.5883e-05	-7.6986e-05	0.00098957	-7.6986e-05	-4.7791e-05	-0.00015936	5.4416e-05	0.00015936	0.00015936	0.00015936
0.025	0.025	0.05	0.325	0.2625	0.2875	0.025	0.1	-2	-2	6.681e-05	2.1781e-05	7.2536e-06	-1.5562e-05	0.00054298	-1.5562e-05	5.3583e-05	-6.2997e-05	3.8817e-05	8.328e-05	8.328e-05	8.328e-05
0.025	0.025	0.05	0.35	0.2625	0.2625	0.025	0.1	-2	-2	-4.1001e-05	-3.9913e-05	3.0428e-05	-0.00013672	0.00042543	-0.00013672	-4.4447e-05	-2.6312e-05	3.7906e-05	-0.00014821	0.00014821	0.00012888
0.025	0.025	0.05	0.375	0.2625	0.2375	0.025	0.1	1	-2	0.0023201	0.0039207	4.9731e-18	5.5064e-16	-4.0391e-17	0.006608	0.00013787	-0.00012681	5.9108e-05	0.00012681	0.00012681	0.00012681
0.025	0.025	0.05	0.4	0.2625	0.2125	0.025	0.1	1	-2	0.0021207	0.0034812	2.3562e-17	2.3266e-15	-8.5073e-17	0.0057093	0.00016206	-0.00010716	4.9947e-05	0.00010716	0.00010716	0.00010716
0.025	0.025	0.05	0.425	0.2625	0.1875	0.025	0.1	1	-2	0.0020584	0.00332	1.0355e-17	7.5629e-16	-7.8855e-30	0.0052974	0.00018081	-9.2643e-05	4.3181e-05	9.2643e-05	9.2643e-05	9.2643e-05
0.025	0.025	0.05	0.45	0.2625	0.1625	0.025	0.1	1	-2	0.0020408	0.0032531	3.3642e-18	2.1677e-16	2.4725e-30	0.0050666	0.00019648	-8.1354e-05	3.7919e-05	8.1354e-05	8.1354e-05	8.1354e-05
0.025	0.025	0.05	0.475	0.2625	0.1375	0.025	0.1	1	-2	0.0020409	0.0032263	2.2998e-17	7.3968e-16	1.0406e-29	0.0049228	0.00021016	-7.2232e-05	3.3667e-05	7.2232e-05	7.2232e-05	7.2232e-05
0.025	0.025	0.05	0.5	0.2625	0.1125	0.025	0.1	1	-2	0.0020486	0.0032188	1.4203e-17	3.1563e-16	8.7135e-31	0.004827	0.00022252	-6.4622e-05	3.012e-05	6.4622e-05	6.4622e-05	6.4622e-05
0.025	0.025	0.05	0.525	0.2625	0.0875	0.025	0.1	1	-2	0.0020595	0.0032208	1.3296e-17	3.9544e-17	-1.4573e-30	0.0047602	0.00023285	-5.8357e-05	2.72e-05	5.8357e-05	5.8357e-05	5.8357e-05
0.025	0.025	0.05	0.55	0.2625	0.0625	0.025	0.1	1	-2	0.0020714	0.0032275	2.2394e-17	2.2015e-17	4.8243e-30	0.0047118	0.00022497	-5.6972e-05	2.6555e-05	5.6972e-05	5.6972e-05	5.6972e-05
0.025	0.025	0.05	0.575	0.2625	0.0375	0.025	0.1	1	-2	0.0020833	0.0032366	5.1825e-17	4.0966e-17	-2.823e-30	0.004676	0.00026989	-5.3923e-05	2.5133e-05	4.791e-06	5.3923e-05	5.3923e-05
0.025	0.025	0.05	0.6	0.2625	0.0125	0.025	0.1	1	-2	0.0020947	0.0032465	5.5419e-17	2.136e-17	2.2011e-30	0.0046487	0.00027116	-5.0733e-05	2.3647e-05	4.7287e-06	5.0733e-05	5.0733e-05
0.05	0.025	0.05	0.025	0.255	0.57	0.025	0.1	1	-2	0.00051335	0.00083246	1.1725e-16	0.00077256	-2.3439e-17	0.00019242	0.00014718	-6.8483e-05	3.192e-05	6.8483e-05	6.8483e-05	6.8483e-05
0.05	0.025	0.05	0.05	0.255	0.545	0.025	0.1	1	-2	0.00048388	0.0010263	5.6708e-17	0.00035237	-4.4564e-17	2.3638e-20	5.4874e-05	3.3372e-05	1.3259e-05	-3.3372e-05	-3.3372e-05	-3.3372e-05
0.05	0.025	0.05	0.075	0.255	0.52	0.025	0.1	1	-2	0.00052415	0.00085987	1.088e-17	0.00035702	-5.6311e-18	-1.5169e-33	0.00019808	2.6189e-05	1.2207e-05	-2.6189e-05	-2.6189e-05	-2.6189e-05
0.05	0.025	0.05	0.1	0.255	0.495	0.025	0.1	1	-2	0.00051536	0.00071613	7.3004e-17	0.00038904	-3.8516e-17	-1.9308e-31	0.00026512	2.2602e-05	1.0535e-05	-2.2602e-05	-2.2602e-05	-2.2602e-05
0.05	0.025	0.05	0.125	0.255	0.47	0.025	0.1	1	-2	0.00043406	0.00055404	5.1686e-19	0.00043321	-2.8884e-33	-6.701e-19	0.00028073	1.552e-05	7.2337e-06	1.552e-05	-1.363e-05	-1.552e-05
0.05	0.025	0.05	0.15	0.255	0.445	0.025	0.1	1	-2	0.00037672	0.00042864	7.5242e-19	0.00048543	-4.3599e-19	-1.9079e-18	0.00026792	-1.7486e-05	8.1502e-06	1.7486e-05	1.7486e-05	1.7486e-05
0.05	0.025	0.05	0.175	0.255	0.42	0.025	0.1	1	-2	0.00032497	0.00031048	1.5527e-16	0.00054014	-2.7591e-17	-2.6848e-17	0.00031707	-2.7818e-05	1.2966e-05	2.7818e-05	2.7818e-05	2.7818e-05
0.05	0.025	0.05	0.2	0.255	0.395	0.025	0.1	1	-2	0.00026914	0.00018259	1.9757e-16	0.00059489	0	-1.0629e-16	0.00038562	-4.2446e-05	1.9784e-05	4.2446e-05	4.2446e-05	4.2446e-05
0.05	0.025	0.05	0.225	0.255	0.37	0.025	0.1	1	-2	0.00020179	3.316e-05	1.4082e-16	0.00064763	0	-6.8366e-17	0.00049074	-6.6136e-05	3.0826e-05	6.6136e-05	6.6136e-05	6.6136e-05
0.05	0.025	0.05	0.25	0.255	0.345	0.025	0.1	1	-2	0.00012334	-8.8108e-21	4.7157e-19	0.00083562	0	1.2674e-20	0.00063096	-0.00010464	4.8771e-05	0.00010464	0.00010464	0.00010464
0.05	0.025	0.05	0.275	0.255	0.32	0.025	0.1	1	-2	0.0001784	0.00011529	1.9892e-16	0.00083329	-8.6456e-32	-9.6336e-17	0.00037021	-7.5546e-05	3.5212e-05	7.5546e-05	7.5546e-05	7.5546e-05
0.05	0.025	0.05	0.3	0.255	0.295	0.025	0.1	1	-2	0.00018986	0.00064376	7.5802e-16	-8.6324e-17	0.0013384	-9.1944e-17	9.7627e-05	8.8707e-05	4.1346e-05	8.8707e-05	8.8707e-05	8.8707e-05
0.05	0.025	0.05	0.325	0.255	0.27	0.025	0.1	1	-2	0.00052376	0.0019171	8.5075e-16	-1.0502e-30	0.0024958	-9.6914e-17	4.461e-05	-2.7564e-05	4.1933e-05	8.9966e-05	8.9966e-05	8.9966e-05
0.05	0.025	0.05	0.35	0.255	0.245	0.025	0.1	1	-2	0.00039643	0.00079976	0	2.8696e-16	-2.224e-17	0.0016883	0.0002677	-0.00014719	6.8604e-05	0.00014719	0.00014719	0.00014719
0.05	0.025	0.05	0.375	0.255	0.22	0.025	0.1	1	-2	0.00042795	0.00082391	2.0568e-17	2.1029e-15	-5.2519e-17	0.0016089	0.00030582	-0.00012464	5.8096e-05	0.00012464	0.00012464	0.00012464
0.05	0.025	0.05	0.4	0.255	0.195	0.025	0.1	1	-2	0.00046237	0.00087133	9.7925e-18	8.515e-16	-9.8887e-18	0.0015337	0.00032537	-0.00010074	4.6952e-05	0.00010074	0.00010074	0.00010074
0.05	0.025	0.05	0.425	0.255	0.17	0.025	0.1	1	-2	0.00048692	0.00090691	5.7997e-18	2.3705e-16	-9.7608e-32	0.0014797	0.00034022	-8.3996e-05	3.915e-05	8.3996e-05	8.3996e-05	8.3996e-05
0.05	0.025	0.05	0.45	0.255	0.145	0.025	0.1	1	-2	0.00050526	0.00093426	4.3211e-18	1.0702e-16	2.6009e-31	0.0014396	0.00035261	-7.1551e-05	3.335e-05	7.1551e-05	7.1551e-05	7.1551e-05
0.05	0.025	0.05	0.475	0.255	0.12	0.025	0.1	1	-2	0.00051941	0.00095573	1.317e-17	2.2502e-16	1.0271e-30	0.0014089	0.00036355	-6.1868e-05	2.8836e-05	6.1868e-05	6.1868e-05	6.1868e-05
0.05	0.025	0.05	0.5	0.255	0.095	0.025	0.1	1	-2	0.00053059	0.00097292	9.616e-17	8.0833e-16	2.1715e-30	0.0013849	0.0003737	-5.4017e-05	2.5177e-05	5.4017e-05	5.4017e-05	5.4017e-05
0.05	0.025	0.05	0.525	0.255	0.07	0.025	0.1	1	-2	0.0005396	0.00098689	1.1009e-17	6.0977e-17	4.9623e-31	0.0013658	0.00036968	-5.0325e-05	2.3456e-05	5.0325e-05	5.0325e-05	5.0325e-05
0.05	0.025	0.05	0.55	0.255	0.045	0.025	0.1	1	-2	0.00054697	0.00099839	1.2346e-16	1.144e-16	-4.6436e-31	0.0013503	0.00040468	-4.6861e-05	2.1842e-05	6.6361e-06	4.6861e-05	4.6861e-05
0.05	0.025	0.05	0.575	0.255	0.02	0.025	0.1	1	-2	0.00055307	0.001008	7.0124e-17	5.6555e-17	-5.4939e-30	0.0013375	0.00040488	-4.372e-05	2.0378e-05	3.9329e-06	4.372e-05	4.372e-05
0.075	0.025	0.05	0.025	0.2475	0.5525	0.025	0.1	1	-2	0.00041719	0.00071891	3.7768e-20	0.00062658	-5.2802e-34	7.2354e-05	0.00021209	-5.391e-05	2.5127e-05	5.391e-05	5.391e-05	5.391e-05
0.075	0.025	0.05	0.05	0.2475	0.5275	0.025	0.1	1	-2	0.00066026	0.0013347	8.3096e-17	0.00018812	-4.8955e-17	-2.0631e-20	0.00031293	3.7995e-05	1.7709e-05	-3.7995e-05	-3.7995e-05	-3.7995e-05
0.075	0.025	0.05	0.075	0.2475	0.5025	0.025	0.1	1	-2	0.00053645	0.00099833	1.1108e-16	0.00021677	-7.9821e-17	-1.1512e-32	0.00028072	3.4629e-05	1.6141e-05	-3.4629e-05	-3.4629e-05	-3.4629e-05
0.075	0.025	0.05	0.1	0.2475	0.4775	0.025	0.1	1	-2	0.00045543	0.0007851	5.6025e-17	0.00025644	0	-1.3849e-16	0.00033385	2.9784e-05	1.3882e-05	-2.9784e-05	-2.9784e-05	-2.9784e-05
0.075	0.025	0.05	0.125	0.2475	0.4525	0.025	0.1	1	-2	0.00041067	0.00063015	-1.1528e-20	0.00030553	-1.9128e-19	-4.8881e-19	0.00039912	2.0048e-05	9.3441e-06	-2.0048e-05	-2.0048e-05	-2.0048e-05
0.075	0.025	0.05	0.15	0.2475	0.4275	0.025	0.1	1	-2	0.00037311	0.00048565	1.2612e-19	0.00036167	-2.0814e-33	2.184e-33	0.00031592	1.2956e-05	6.0389e-06	1.2956e-05	1.0303e-05	-1.2956e-05
0.075	0.025	0.05	0.175	0.2475	0.4025	0.025	0.1	1	-2	0.00033417	0.00033492	3.003e-16	0.00042255	-6.3858e-17	-1.0279e-16	0.00034546	-1.9669e-05	9.1679e-06	1.9669e-05	1.9669e-05	1.9669e-05
0.075	0.025	0.05	0.2	0.2475	0.3775	0.025	0.1	1	-2	0.00028826	0.00016508	4.2799e-16	0.0004867	-3.4825e-17	-6.9031e-17	0.0004354	-3.357e-05	1.5647e-05	3.357e-05	3.357e-05	3.357e-05
0.075	0.025	0.05	0.225	0.2475	0.3525	0.025	0.1	1	-2	0.00022541	-2.1284e-17	6.5305e-18	0.00058276	-2.1832e-18	-9.5523e-18	0.0005711	-5.4981e-05	2.5627e-05	5.4981e-05	5.4981e-05	5.4981e-05
0.075	0.025	0.05	0.25	0.2475	0.3275	0.025	0.1	1	-2	0.00016721	2.0636e-20	4.9237e-16	0.00075285	0	-4.7949e-17	0.00067521	-7.4717e-05	3.4826e-05	7.4717e-05	7.4717e-05	7.4717e-05
0.075	0.025	0.05	0.275	0.2475	0.3025	0.025	0.1	1	-2	0.00021271	3.5416e-05	1.63e-16	0.00068415	1.0842e-19	-1.4596e-17	0.00048412	-5.9167e-05	2.7578e-05	5.9167e-05	5.9167e-05	5.9167e-05
0.075	0.025	0.05	0.3	0.2475	0.2775	0.025	0.1	1	-2	0.0001552	0.0004452	7.1936e-17	-4.1073e-17	0.0010577	-4.0518e-17	0.00010107	-4.3739e-05	2.0386e-05	4.3739e-05	4.3739e-05	4.3739e-05
0.075	0.025	0.05	0.325	0.2475	0.2525	0.025	0.1	1	-2	0.00022467	0.0012042	4.1035e-16	-3.7061e-17	0.001604	-4.3165e-17	4.8386e-05	9.5715e-05	4.4612e-05	9.5715e-05	9.5715e-05	9.5715e-05
0.075	0.025	0.05	0.35	0.2475	0.2275	0.025	0.1	1	-2	0.00031799	0.00064781	6.3836e-18	1.1337e-15	-1.8628e-17	0.0013119	0.0003494	-0.00012463	5.8089e-05	0.00012463	0.00012463	0.00012463
0.075	0.025	0.05	0.375	0.2475	0.2025	0.025	0.1	1	-2	0.0003196	0.00060615	1.358e-17	1.2355e-15	-2.782e-17	0.0012897	0.0004109	-0.00012181	5.6775e-05	0.00012181	0.00012181	0.00012181
0.075	0.025	0.05	0.4	0.2475	0.1775	0.025	0.1	1	-2	0.00033705	0.00062854	6.0051e-17	2.9661e-15	-4.9279e-30	0.0012444	0.000445	-0.00010574	4.9287e-05	0.00010574	0.00010574	0.00010574
0.075	0.025	0.05	0.425	0.2475	0.1525	0.025	0.1	1	-2	0.00036215	0.00068481	9.023e-18	2.3731e-16	-4.6866e-32	0.0011837	0.00045127	-8.4365e-05	3.9322e-05	8.4365e-05	8.4365e-05	8.4365e-05
0.075	0.025	0.05	0.45	0.2475	0.1275	0.025	0.1	1	-2	0.00037981	0.00072523	7.3656e-18	1.1554e-16	1.844e-32	0.0011382	0.00045661	-6.9302e-05	3.2301e-05	6.9302e-05	6.9302e-05	6.9302e-05
0.075	0.025	0.05	0.475	0.2475	0.1025	0.025	0.1	1	-2	0.0003928	0.00075543	8.9231e-18	9.5235e-17	-1.1677e-31	0.0011034	0.00046178	-5.8076e-05	2.7069e-05	5.8076e-05	5.8076e-05	5.8076e-05
0.075	0.025	0.05	0.5	0.2475	0.0775	0.025	0.1	1	-2	0.00040268	0.0007786	6.6846e-17	3.737e-16	8.8756e-31	0.0010763	0.00046409	-4.9933e-05	2.3273e-05	4.9933e-05	4.9933e-05	4.9933e-05
0.075	0.025	0.05	0.525	0.2475	0.0525	0.025	0.1	1	-2	0.00041039	0.00079684	3.6651e-17	4.1777e-17	-1.5078e-31	0.0010548	0.00045565	-4.5719e-05	2.1309e-05	4.5719e-05	4.5719e-05	4.5719e-05
0.075	0.025	0.05	0.55	0.2475	0.0275	0.025	0.1	1	-2	0.00041653	0.00081143	3.9617e-17	2.5919e-17	-1.1661e-31	0.0010375	0.00048623	-4.2214e-05	1.9676e-05	4.7604e-06	4.2214e-05	4.2214e-05
0.1	0.025	0.05	0.025	0.24	0.535	0.025	0.1	1	-2	0.00038508	0.000786	-2.9987e-20	0.00058104	1.7525e-37	4.3216e-06	0.0002641	-3.339e-05	1.5563e-05	3.339e-05	3.339e-05	3.339e-05
0.1	0.025	0.05	0.05	0.24	0.51	0.025	0.1	1	-2	0.00062809	0.0017564	2.8501e-19	8.8599e-05	-6.338e-20	-2.1854e-21	0.00062958	6.0951e-05	2.8409e-05	-6.0951e-05	-6.0951e-05	-6.0951e-05
0.1	0.025	0.05	0.075	0.24	0.485	0.025	0.1	1	-2	0.00042288	0.001226	9.3956e-17	0.00013397	-4.9482e-17	5.821e-33	0.00043525	5.1997e-05	2.4236e-05	-5.1997e-05	-5.1997e-05	-5.1997e-05
0.1	0.025	0.05	0.1	0.24	0.46	0.025	0.1	1	-2	1.3541e-20	0.042467	3.5003e-16	0.021609	-1.096e-16	-1.0178e-16	4.0896e-05	0.00011443	3.9638e-05	2.3265e-05	0.00011443	-0.00011443
0.1	0.025	0.05	0.125	0.24	0.435	0.025	0.1	1	-2	0.0003878	0.00087715	2.6062e-19	0.00022036	0	-1.5143e-19	0.00066816	3.5067e-05	1.6344e-05	-3.5067e-05	-3.5067e-05	-3.5067e-05
0.1	0.025	0.05	0.15	0.24	0.41	0.025	0.1	1	-2	0.00037162	0.00069823	8.2867e-19	0.00027917	0	-2.8003e-19	0.00045676	2.2793e-05	1.0624e-05	-2.2793e-05	-2.2793e-05	-2.2793e-05
0.1	0.025	0.05	0.175	0.24	0.385	0.025	0.1	1	-2	0.00034835	0.00049789	1.948e-19	0.00034643	2.7105e-20	-1.5214e-19	0.00033144	1.2276e-05	5.7219e-06	1.2276e-05	9.7102e-06	-1.2276e-05
0.1	0.025	0.05	0.2	0.24	0.36	0.025	0.1	1	-2	0.00031478	0.0002661	2.9113e-17	0.0004207	-8.3932e-18	-1.9336e-17	0.00040502	-2.3429e-05	1.092e-05	2.3429e-05	2.3429e-05	2.3429e-05
0.1	0.025	0.05	0.225	0.24	0.335	0.025	0.1	1	-2	0.00026602	-2.4282e-17	1.1232e-17	0.00050304	-1.0606e-17	-1.2326e-32	0.00056126	-4.409e-05	2.055e-05	4.409e-05	4.409e-05	4.409e-05
0.1	0.025	0.05	0.25	0.24	0.31	0.025	0.1	1	-2	0.00019925	-2.8548e-17	1.1614e-17	0.00070333	-3.7084e-18	-1.1421e-17	0.00069241	-6.2543e-05	2.9151e-05	6.2543e-05	6.2543e-05	6.2543e-05
0.1	0.025	0.05	0.275	0.24	0.285	0.025	0.1	1	-2	0.00024479	5.3207e-23	1.6343e-19	0.00062359	-1.2232e-21	-2.3946e-17	0.00055768	-5.2369e-05	2.4409e-05	5.2369e-05	5.2369e-05	5.2369e-05
0.1	0.025	0.05	0.3	0.24	0.26	0.025	0.1	1	-2	0.00026042	0.00036143	5.4717e-16	0.00075063	1.0842e-19	-3.726e-17	0.00034509	-4.2186e-05	1.9663e-05	4.2186e-05	4.2186e-05	4.2186e-05
0.1	0.025	0.05	0.325	0.24	0.235	0.025	0.1	1	-2	0.00015376	0.00084417	2.7378e-18	-1.5699e-18	0.0012389	-1.1316e-18	9.1962e-05	1.1819e-05	1.6852e-05	3.6157e-05	3.6157e-05	3.6157e-05
0.1	0.025	0.05	0.35	0.24	0.21	0.025	0.1	1	-2	0.00031176	0.00072114	2.6438e-17	4.0653e-15	-6.7668e-17	0.0012351	0.00037834	-0.00011023	5.1377e-05	0.00011023	0.00011023	0.00011023
0.1	0.025	0.05	0.375	0.24	0.185	0.025	0.1	1	-2	0.00031415	0.00066927	1.6647e-17	1.2216e-15	-3.5823e-17	0.0012078	0.00043964	-0.00010566	4.9247e-05	0.00010566	0.00010566	0.00010566
0.1	0.025	0.05	0.4	0.24	0.16	0.025	0.1	1	-2	0.00031572	0.00063829	4.3427e-17	1.3735e-15	3.4384e-32	0.001192	0.00046216	-0.00010244	4.7748e-05	0.00010244	0.00010244	0.00010244
0.1	0.025	0.05	0.425	0.24	0.135	0.025	0.1	1	-2	0.00031755	0.00062096	5.6297e-18	1.036e-16	1.9354e-32	0.00118	0.00046328	-9.9208e-05	4.624e-05	9.9208e-05	9.9208e-05	9.9208e-05
0.1	0.025	0.05	0.45	0.24	0.11	0.025	0.1	1	-2	0.00033736	0.00068802	6.5456e-17	7.5448e-16	5.3449e-31	0.0011193	0.00057463	-7.713e-05	3.595e-05	7.713e-05	7.713e-05	7.713e-05
0.1	0.025	0.05	0.475	0.24	0.085	0.025	0.1	1	-2	0.00035127	0.00073694	2.5559e-18	1.7872e-17	2.301e-32	0.0010732	0.00055218	-5.9806e-05	2.7875e-05	5.9806e-05	5.9806e-05	5.9806e-05
0.1	0.025	0.05	0.5	0.24	0.06	0.025	0.1	1	-2	0.00036142	0.00077366	4.0613e-17	9.6183e-17	2.6343e-36	0.0010376	0.00054053	-5.1396e-05	2.3955e-05	5.1396e-05	5.1396e-05	5.1396e-05
0.1	0.025	0.05	0.525	0.24	0.035	0.025	0.1	1	-2	0.00036907	0.00080196	2.7614e-16	1.7489e-16	0	0.0010096	0.0005083	-4.7108e-05	2.1957e-05	3.4731e-05	4.7108e-05	4.7108e-05
0.125	0.025	0.05	0.025	0.2325	0.5175	0.025	0.1	-2	-2	0.00034649	0.00066803	2.142e-06	0.00033692	-4.5956e-06	-4.5956e-06	0.00027041	1.6609e-05	7.7415e-06	1.0025e-05	-1.6609e-05	1.6609e-05
0.125	0.025	0.05	0.05	0.2325	0.4925	0.025	0.1	-2	-2	2.59e-05	0.005235	3.3777e-05	0.0022371	-7.2467e-05	-7.2467e-05	5.01e-05	0.00014018	3.8249e-05	-0.0001008	7.855e-05	-0.00014018
0.125	0.025	0.05	0.075	0.2325	0.4675	0.025	0.1	-2	-2	1.2854e-05	0.0027091	1.6763e-05	0.001254	-3.5964e-05	-3.5964e-05	4.5646e-05	0.00012772	4.1183e-05	-0.00010432	0.00010897	-0.00012772
0.125	0.025	0.05	0.1	0.2325	0.4425	0.025	0.1	1	-2	5.627e-18	0.0061038	1.0547e-17	0.0027552	-2.9816e-18	-3.846e-18	4.1824e-05	0.00011702	4.3109e-05	-7.7673e-05	0.00011702	-0.00011702
0.125	0.025	0.05	0.125	0.2325	0.4175	0.025	0.1	1	-2	1.1594e-19	0.0037199	9.3046e-20	0.0018708	-3.8754e-32	5.7627e-33	3.8077e-05	0.00010654	4.7548e-05	-2.0833e-05	0.00010654	-0.00010654
0.125	0.025	0.05	0.15	0.2325	0.3925	0.025	0.1	1	-2	0.00035251	0.0010809	1.133e-19	0.00019596	-7.2166e-20	-3.9837e-19	0.0008	4.6597e-05	2.1719e-05	-4.6597e-05	-4.6597e-05	-4.6597e-05
0.125	0.025	0.05	0.175	0.2325	0.3675	0.025	0.1	1	-2	0.00034956	0.00082868	7.3369e-20	0.00026902	0	-5.8389e-17	0.00053012	2.9247e-05	1.3632e-05	-2.9247e-05	-2.9247e-05	-2.9247e-05
0.125	0.025	0.05	0.2	0.2325	0.3425	0.025	0.1	1	-2	0.00033297	0.00052541	1.0764e-20	0.00035318	-1.6127e-38	-2.9362e-20	0.00033627	1.2103e-05	5.641e-06	1.2103e-05	1.1174e-05	-1.2103e-05
0.125	0.025	0.05	0.225	0.2325	0.3175	0.025	0.1	1	-2	0.00029983	0.00016497	3.4811e-17	0.0004455	-9.7252e-18	-2.1747e-17	0.0004714	-3.0052e-05	1.4007e-05	3.0052e-05	3.0052e-05	3.0052e-05
0.125	0.025	0.05	0.25	0.2325	0.2925	0.025	0.1	1	-2	0.00021279	-1.1587e-16	1.1681e-16	0.00068256	-5.3975e-17	-5.8407e-17	0.00069684	-5.7681e-05	2.6885e-05	5.7681e-05	5.7681e-05	5.7681e-05
0.125	0.025	0.05	0.275	0.2325	0.2675	0.025	0.1	1	-2	0.00025994	-8.0898e-17	2.2197e-17	0.00061311	-1.2876e-17	-2.9466e-17	0.00061198	-5.0101e-05	2.3352e-05	5.0101e-05	5.0101e-05	5.0101e-05
0.125	0.025	0.05	0.3	0.2325	0.2425	0.025	0.1	1	-2	0.00027861	0.00020896	1.3904e-15	0.00065847	-1.0474e-30	-6.2257e-17	0.00045787	-4.2257e-05	1.9696e-05	4.2257e-05	4.2257e-05	4.2257e-05
0.125	0.025	0.05	0.325	0.2325	0.2175	0.025	0.1	1	-2	0.00016282	0.00063667	1.381e-16	-1.4272e-17	0.001061	-1.7423e-17	7.8774e-05	-3.5319e-05	1.6462e-05	3.5319e-05	3.5319e-05	3.5319e-05
0.125	0.025	0.05	0.35	0.2325	0.1925	0.025	0.1	1	-2	0.00015434	0.001273	2.1095e-15	-5.5658e-17	0.0014678	-6.3345e-17	4.6909e-05	8.2277e-05	3.8349e-05	8.2277e-05	8.2277e-05	8.2277e-05
0.125	0.025	0.05	0.375	0.2325	0.1675	0.025	0.1	1	-2	0.000317	0.00081889	1.4594e-17	1.0737e-16	0	0.0012223	0.00044676	-9.7961e-05	4.5659e-05	9.7961e-05	9.7961e-05	9.7961e-05
0.125	0.025	0.05	0.4	0.2325	0.1425	0.025	0.1	1	-2	0.00031838	0.00078018	5.5006e-17	4.6921e-16	-5.0541e-34	0.0012018	0.00052527	-9.4901e-05	4.4233e-05	9.4901e-05	9.4901e-05	9.4901e-05
0.125	0.025	0.05	0.425	0.2325	0.1175	0.025	0.1	1	-2	0.00031915	0.00075606	1.6164e-16	6.642e-16	0	0.0011893	0.00051516	-9.1221e-05	4.2518e-05	9.1221e-05	9.1221e-05	9.1221e-05
0.125	0.025	0.05	0.45	0.2325	0.0925	0.025	0.1	1	-2	0.0003196	0.00073987	4.4284e-17	1.1602e-16	-6.7976e-33	0.001181	0.00050365	-8.6561e-05	4.0346e-05	8.6561e-05	8.6561e-05	8.6561e-05
0.125	0.025	0.05	0.475	0.2325	0.0675	0.025	0.1	1	-2	0.00032693	0.00076985	5.4559e-17	0	4.8944e-16	0.0011489	0.00042247	-7.5567e-05	3.5222e-05	7.5567e-05	7.5567e-05	7.5567e-05
0.125	0.025	0.05	0.5	0.2325	0.0425	0.025	0.1	1	-2	0.0003384	0.00083036	6.8276e-17	0	4.6448e-16	0.0010993	0.00051819	-6.253e-05	2.9145e-05	6.253e-05	6.253e-05	6.253e-05
0.125	0.025	0.05	0.525	0.2325	0.0175	0.025	0.1	1	-2	0.00034669	0.00087611	9.8088e-17	0	1.0109e-16	0.0010608	0.00052385	-5.6792e-05	2.6471e-05	3.2934e-05	5.6792e-05	5.6792e-05
0.15	0.025	0.05	0.025	0.225	0.5	0.025	0.1	-2	-2	3.2339e-05	-9.0482e-05	2.1022e-05	0.00010524	7.58e-05	-9.0482e-05	3.2339e-05	-9.0482e-05	2.1096e-05	9.0482e-05	9.0482e-05	-9.0482e-05
0.15	0.025	0.05	0.05	0.225	0.475	0.025	0.1	-2	-2	2.1674e-05	0.0044179	2.8266e-05	0.0017914	-6.0643e-05	-6.0643e-05	4.9367e-05	0.00013813	4.5242e-05	-0.0001275	9.3228e-05	-0.00013813
0.15	0.025	0.05	0.075	0.225	0.45	0.025	0.1	-2	-2	1.1584e-05	0.002441	1.5107e-05	0.0010624	-3.2411e-05	-3.2411e-05	4.4013e-05	0.00012315	4.6891e-05	-0.00012315	0.00011202	-0.00012315
0.15	0.025	0.05	0.1	0.225	0.425	0.025	0.1	1	-2	2.8348e-16	0.0055787	3.9589e-16	0.0024485	-7.6375e-17	-4.4235e-17	4.0205e-05	0.00011249	4.9092e-05	-9.2467e-05	0.00011249	-0.00011249
0.15	0.025	0.05	0.125	0.225	0.4	0.025	0.1	1	-2	2.2623e-18	0.0035749	4.1459e-19	0.0017229	-7.2813e-19	-7.5442e-19	3.6998e-05	0.00010352	4.825e-05	-4.1509e-05	0.00010352	-0.00010352
0.15	0.025	0.05	0.15	0.225	0.375	0.025	0.1	1	-2	-6.9993e-21	0.0029717	4.3574e-19	0.0015754	-1.4247e-18	-1.0717e-18	3.496e-05	9.7816e-05	4.5592e-05	9.7816e-05	2.1176e-05	-9.7816e-05
0.15	0.025	0.05	0.175	0.225	0.35	0.025	0.1	1	-2	1.2034e-19	0.002608	2.5442e-19	-2.4501e-34	0.0015482	-1.0859e-33	3.4967e-05	9.7835e-05	4.5601e-05	9.7835e-05	9.7835e-05	-9.3833e-05
0.15	0.025	0.05	0.2	0.225	0.325	0.025	0.1	1	-2	-5.4415e-20	0.0022797	-2.2557e-21	-5.8213e-36	0.0015814	-6.1143e-19	3.5867e-05	0.00010036	4.6775e-05	0.00010036	0.00010036	2.9506e-05
0.15	0.025	0.05	0.225	0.225	0.3	0.025	0.1	1	-2	0.00032261	0.00053091	2.7291e-19	0.00037039	0	-1.2099e-19	0.00034577	1.1917e-05	5.5545e-06	1.1917e-05	1.1917e-05	3.9602e-06
0.15	0.025	0.05	0.25	0.225	0.275	0.025	0.1	1	-2	0.00028669	3.8568e-06	2.1958e-18	0.00048191	-1.2449e-18	-2.0981e-18	0.00055963	-4.0152e-05	1.8715e-05	4.0152e-05	4.0152e-05	4.0152e-05
0.15	0.025	0.05	0.275	0.225	0.25	0.025	0.1	1	-2	0.00025992	-8.1345e-17	3.2325e-17	0.0006181	-4.2349e-17	-4.111e-17	0.00064622	-5.0129e-05	2.3365e-05	5.0129e-05	5.0129e-05	5.0129e-05
0.15	0.025	0.05	0.3	0.225	0.225	0.025	0.1	1	-2	0.0002928	8.3287e-05	1.5286e-17	0.00060025	-1.5498e-17	-2.843e-17	0.00054718	-4.3596e-05	2.032e-05	4.3596e-05	4.3596e-05	4.3596e-05
0.15	0.025	0.05	0.325	0.225	0.2	0.025	0.1	1	-2	0.00029512	0.00050775	7.165e-16	0.00074267	0	-5.4777e-17	0.00037049	-3.7226e-05	1.7351e-05	3.7226e-05	3.7226e-05	3.7226e-05
0.15	0.025	0.05	0.35	0.225	0.175	0.025	0.1	1	-2	0.00016503	0.00080075	2.1857e-16	-2.5595e-17	0.0011274	-2.718e-17	6.4823e-05	-4.419e-05	2.0597e-05	4.419e-05	4.419e-05	4.419e-05
0.15	0.025	0.05	0.375	0.225	0.15	0.025	0.1	1	-2	0.00031981	0.0010147	2.0113e-17	6.077e-17	0	0.0012856	0.00044772	-9.435e-05	4.3976e-05	9.435e-05	9.435e-05	9.435e-05
0.15	0.025	0.05	0.4	0.225	0.125	0.025	0.1	1	-2	0.00032086	0.00096377	5.3289e-18	7.1793e-17	3.5485e-32	0.0012576	0.00048394	-9.0407e-05	4.2139e-05	9.0407e-05	9.0407e-05	9.0407e-05
0.15	0.025	0.05	0.425	0.225	0.1	0.025	0.1	1	-2	0.00032113	0.0009345	1.8756e-17	3.4564e-17	-7.02e-32	0.0012417	0.00046972	-8.5961e-05	4.0066e-05	8.5961e-05	8.5961e-05	8.5961e-05
0.15	0.025	0.05	0.45	0.225	0.075	0.025	0.1	1	-2	0.00032108	0.00091592	5.7204e-17	9.1402e-17	5.5719e-32	0.0012317	0.0004529	-8.0163e-05	3.7364e-05	8.0163e-05	8.0163e-05	8.0163e-05
0.15	0.025	0.05	0.475	0.225	0.05	0.025	0.1	1	-2	0.00032093	0.00090347	9.3408e-17	0	1.2319e-15	0.0012249	0.00046651	-7.9136e-05	3.6885e-05	7.9136e-05	7.9136e-05	7.9136e-05
0.15	0.025	0.05	0.5	0.225	0.025	0.025	0.1	1	-2	0.00032189	0.00090365	6.1689e-17	3.7496e-17	-7.384e-32	0.0012145	0.00049876	-7.9941e-05	3.726e-05	6.818e-05	7.9941e-05	7.9941e-05
0.175	0.025	0.05	0.025	0.2175	0.4825	0.025	0.1	-2	-2	3.0388e-05	-8.5023e-05	2.7921e-05	8.6551e-05	4.625e-05	-8.5023e-05	3.0388e-05	-8.5023e-05	2.8105e-05	8.5023e-05	4.7594e-05	-8.5023e-05
0.175	0.025	0.05	0.05	0.2175	0.4575	0.025	0.1	-2	-2	1.9149e-05	0.0039362	2.4973e-05	0.0015278	-5.3579e-05	-5.3579e-05	4.8237e-05	0.00013497	5.0603e-05	-0.00013497	8.3788e-05	-0.00013497
0.175	0.025	0.05	0.075	0.2175	0.4325	0.025	0.1	-2	-2	1.0913e-05	0.0022695	1.4232e-05	0.00094331	-3.0535e-05	-3.0535e-05	4.2392e-05	0.00011861	5.1238e-05	-0.00011861	9.2735e-05	-0.00011861
0.175	0.025	0.05	0.1	0.2175	0.4075	0.025	0.1	1	-2	1.0626e-17	0.0052122	8.3586e-17	0.0022467	-2.1132e-16	-1.644e-17	3.8598e-05	0.000108	5.0337e-05	-9.9609e-05	0.000108	-0.000108
0.175	0.025	0.05	0.125	0.2175	0.3825	0.025	0.1	1	-2	4.1661e-18	0.0034685	5.3529e-17	0.0016347	-1.0574e-31	-4.6011e-18	3.5601e-05	9.961e-05	4.6428e-05	-4.7595e-05	9.961e-05	-9.961e-05
0.175	0.025	0.05	0.15	0.2175	0.3575	0.025	0.1	1	-2	1.1534e-18	0.0029029	4.0499e-18	-4.2186e-18	0.0014968	-8.0638e-19	3.5971e-05	0.00010065	4.691e-05	-1.6646e-06	0.00010065	-0.00010065
0.175	0.025	0.05	0.175	0.2175	0.3325	0.025	0.1	1	-2	-4.7269e-23	0.0025815	5.1356e-19	-2.5777e-19	0.0014701	1.983e-32	3.6209e-05	0.00010131	4.7221e-05	6.9463e-05	0.00010131	-0.00010131
0.175	0.025	0.05	0.2	0.2175	0.3075	0.025	0.1	1	-2	-8.5792e-20	0.0023234	2.0575e-19	-6.5796e-19	0.0014946	-1.6941e-21	3.6589e-05	0.00010237	4.7716e-05	0.00010237	0.00010237	-3.6593e-05
0.175	0.025	0.05	0.225	0.2175	0.2825	0.025	0.1	1	-2	1.3585e-17	0.0020146	7.826e-17	0	0.001546	-2.0794e-17	3.6904e-05	7.2058e-05	4.8127e-05	0.00010326	0.00010326	0.00010326
0.175	0.025	0.05	0.25	0.2175	0.2575	0.025	0.1	1	-2	3.0127e-17	0.0016843	3.1563e-16	0	0.0016281	-4.6783e-17	4.4685e-05	-0.00012503	5.8274e-05	0.00012503	0.00012503	0.00012503
0.175	0.025	0.05	0.275	0.2175	0.2325	0.025	0.1	1	-2	0.00024305	-1.0486e-16	7.811e-17	0.0006359	0	0	0.00065619	-5.1613e-05	2.4057e-05	5.1613e-05	5.1613e-05	5.1613e-05
0.175	0.025	0.05	0.3	0.2175	0.2075	0.025	0.1	1	-2	0.00029459	-3.202e-17	3.3001e-18	0.00057351	0	-1.5358e-17	0.00060778	-4.5792e-05	2.1343e-05	4.5792e-05	4.5792e-05	4.5792e-05
0.175	0.025	0.05	0.325	0.2175	0.1825	0.025	0.1	1	-2	0.00036558	0.0001794	4.2235e-16	0.00060559	-2.8605e-31	-2.4416e-17	0.00061276	-3.9635e-05	1.8474e-05	3.9635e-05	3.9635e-05	3.9635e-05
0.175	0.025	0.05	0.35	0.2175	0.1575	0.025	0.1	1	-2	0.00025001	0.00039163	1.0262e-16	-2.3377e-17	0.00088922	-2.6007e-17	0.00050135	-6.8352e-05	3.1859e-05	6.8352e-05	6.8352e-05	6.8352e-05
0.175	0.025	0.05	0.375	0.2175	0.1325	0.025	0.1	1	-2	0.00025992	0.00047231	4.4409e-16	0	0.00093209	-6.5029e-17	0.00036029	-0.00010966	2.7932e-05	0.00010966	0.00010966	0.00010966
0.175	0.025	0.05	0.4	0.2175	0.1075	0.025	0.1	1	-2	0.00032272	0.0011698	6.591e-17	9.4809e-17	-1.0113e-31	0.0013395	0.00045543	-8.7951e-05	4.0994e-05	8.7951e-05	8.7951e-05	8.7951e-05
0.175	0.025	0.05	0.425	0.2175	0.0825	0.025	0.1	1	-2	0.00032249	0.0011323	4.3934e-17	7.5938e-17	-7.1003e-32	0.0013184	0.00043833	-8.2796e-05	3.8591e-05	8.2796e-05	8.2796e-05	8.2796e-05
0.175	0.025	0.05	0.45	0.2175	0.0575	0.025	0.1	1	-2	-2.8394e-20	0.0086699	-2.683e-19	1.5125e-18	1.9103e-17	0.0056371	5.7922e-05	0.00013316	7.5538e-05	0.00016206	0.00016206	0.00016206
0.175	0.025	0.05	0.475	0.2175	0.0325	0.025	0.1	1	-2	-7.0405e-21	0.0086686	7.4583e-20	9.8844e-20	9.9917e-18	0.0056053	5.8727e-05	8.9158e-05	7.6586e-05	0.00011353	0.00016431	0.00016431
0.2	0.025	0.05	0.025	0.21	0.465	0.025	0.1	-2	-2	2.8877e-05	-8.0796e-05	3.3312e-05	7.5774e-05	2.3593e-05	-8.0796e-05	2.8877e-05	-8.0796e-05	3.3312e-05	7.5774e-05	2.3593e-05	-8.0796e-05
0.2	0.025	0.05	0.05	0.21	0.44	0.025	0.1	-2	-2	1.7574e-05	0.0036223	2.2919e-05	0.0013576	-4.9171e-05	-4.9171e-05	4.6874e-05	0.00013115	3.937e-05	-0.00013115	7.7899e-05	-0.00013115
0.2	0.025	0.05	0.075	0.21	0.415	0.025	0.1	1	-2	3.4557e-17	0.17511	7.4367e-17	0.067883	-5.0562e-16	9.0686e-30	4.0787e-05	0.00011412	5.3191e-05	-0.00011412	7.4481e-05	-0.00011412
0.2	0.025	0.05	0.1	0.21	0.39	0.025	0.1	1	-2	7.7954e-18	0.0049068	6.9343e-17	0.002083	-6.053e-17	-1.3336e-17	3.709e-05	0.00010378	4.837e-05	-0.00010378	0.00010223	-0.00010378
0.2	0.025	0.05	0.125	0.21	0.365	0.025	0.1	1	-2	1.6732e-19	0.00337	7.0272e-19	-1.6941e-19	0.0015588	-3.2946e-18	3.5091e-05	9.8184e-05	4.5763e-05	-6.0167e-05	9.8184e-05	-9.8184e-05
0.2	0.025	0.05	0.15	0.21	0.34	0.025	0.1	1	-2	1.7921e-19	0.0028312	1.0787e-18	1.1321e-33	0.0014293	-4.1904e-19	3.6487e-05	0.00010209	4.7584e-05	-2.6486e-05	0.00010209	-0.00010209
0.2	0.025	0.05	0.175	0.21	0.315	0.025	0.1	1	-2	1.8809e-19	0.0025409	2.064e-18	1.5425e-34	0.0014113	-2.2362e-19	3.7078e-05	0.00010374	4.8354e-05	2.9502e-05	0.00010374	-0.00010374
0.2	0.025	0.05	0.2	0.21	0.29	0.025	0.1	1	-2	5.1997e-19	0.0023135	-8.0311e-20	-3.4713e-19	0.0014379	-3.2526e-19	3.7176e-05	0.00010402	4.8482e-05	0.00010402	0.00010402	-6.6139e-05
0.2	0.025	0.05	0.225	0.21	0.265	0.025	0.1	1	-2	-3.6327e-20	0.0020685	4.5008e-19	-1.7274e-36	0.0014851	-2.898e-19	3.7547e-05	0.00010506	4.8966e-05	0.00010506	0.00010506	6.0298e-05
0.2	0.025	0.05	0.25	0.21	0.24	0.025	0.1	1	-2	1.7231e-17	0.0017293	7.3635e-18	4.0271e-34	0.0015406	-1.4802e-17	3.9954e-05	-0.00011179	5.2105e-05	0.00011179	0.00011179	0.00011179
0.2	0.025	0.05	0.275	0.21	0.215	0.025	0.1	1	-2	1.0117e-19	0.0011854	3.4872e-19	1.6281e-21	0.0015866	1.3557e-20	6.0397e-05	-0.00016899	7.8765e-05	0.00016899	0.00016899	0.00016899
0.2	0.025	0.05	0.3	0.21	0.19	0.025	0.1	1	-2	5.6541e-19	0.0015414	3.2819e-19	-3.2285e-19	0.0018072	-3.4559e-19	6.1391e-05	-0.00017177	8.0061e-05	0.00017177	0.00017177	0.00017177
0.2	0.025	0.05	0.325	0.21	0.165	0.025	0.1	1	-2	2.1015e-17	0.0019105	5.2919e-16	-3.327e-17	0.0020186	-4.8465e-17	6.1391e-05	-0.00017177	8.0061e-05	0.00017177	0.00017177	0.00017177
0.2	0.025	0.05	0.35	0.21	0.14	0.025	0.1	1	-2	1.2384e-18	0.0022691	-9.6459e-20	-8.4949e-19	0.0022239	-1.2244e-18	6.4403e-05	-0.0001802	3.8618e-05	0.0001802	0.0001802	0.0001802
0.2	0.025	0.05	0.375	0.21	0.115	0.025	0.1	1	-2	8.9098e-19	0.0086083	-6.2811e-19	4.5981e-17	5.2627e-17	0.0058535	6.1391e-05	-0.00017177	8.0061e-05	0.00017177	0.00017177	0.00017177
0.2	0.025	0.05	0.4	0.21	0.09	0.025	0.1	1	-2	2.1432e-17	0.0086083	2.6143e-19	1.6964e-17	4.1998e-17	0.0058535	6.1391e-05	-0.00017177	8.0061e-05	0.00017177	0.00017177	0.00017177
0.2	0.025	0.05	0.425	0.21	0.065	0.025	0.1	1	-2	-1.9989e-19	0.0086083	-1.6748e-20	8.9181e-18	3.1408e-17	0.0058534	6.1391e-05	-0.00017177	8.0061e-05	0.00017177	0.00017177	0.00017177
0.2	0.025	0.05	0.45	0.21	0.04	0.025	0.1	1	-2	-4.4227e-20	0.0086083	8.4839e-19	1.6606e-18	2.9695e-18	0.0058534	6.139e-05	-0.00017177	8.006e-05	0.00017177	0.00017177	0.00017177
0.2	0.025	0.05	0.475	0.21	0.015	0.025	0.1	1	-2	2.9213e-18	0.0086083	4.4367e-19	1.5542e-18	2.7472e-17	0.0058534	6.7029e-05	-0.00018755	8.7414e-05	0.00010261	0.00018755	0.00018755
0.225	0.025	0.05	0.025	0.2025	0.4475	0.025	0.1	-2	-2	2.744e-05	-7.6777e-05	3.5786e-05	0.00010012	-3.1567e-05	-7.6777e-05	2.7461e-05	-6.4973e-05	3.5813e-05	7.6835e-05	-2.7002e-06	-7.6835e-05
0.225	0.025	0.05	0.05	0.2025	0.4225	0.025	0.1	-2	-2	1.648e-05	0.003392	2.1492e-05	0.0012357	-4.6111e-05	-4.6111e-05	4.5366e-05	0.00012693	4.3011e-05	-0.00012693	5.6724e-05	-0.00012693
0.225	0.025	0.05	0.075	0.2025	0.3975	0.025	0.1	1	-2	3.7404e-17	0.042674	3.4264e-16	0.016408	-1.5601e-16	-1.3994e-30	3.9193e-05	0.00010966	5.1113e-05	-0.00010966	6.0293e-05	-0.00010966
0.225	0.025	0.05	0.1	0.2025	0.3725	0.025	0.1	1	-2	1.2103e-17	0.004644	7.9643e-17	0.0019471	-4.0666e-31	-1.5452e-17	3.5635e-05	9.9704e-05	4.6472e-05	-9.9704e-05	8.8058e-05	-9.9704e-05
0.225	0.025	0.05	0.125	0.2025	0.3475	0.025	0.1	1	-2	1.384e-19	0.0032456	6.8668e-18	-8.1993e-19	0.0014786	-7.9145e-19	3.5287e-05	9.8732e-05	4.6019e-05	-7.9956e-05	9.8732e-05	-9.8732e-05
0.225	0.025	0.05	0.15	0.2025	0.3225	0.025	0.1	1	-2	1.998e-19	0.0027615	5.318e-19	-4.4333e-19	0.0013685	-2.7105e-20	3.6747e-05	0.00010282	4.7922e-05	-5.3036e-05	0.00010282	-0.00010282
0.225	0.025	0.05	0.175	0.2025	0.2975	0.025	0.1	1	-2	4.7826e-19	0.0025	1.4578e-18	-1.4569e-19	0.0013579	-7.8909e-19	3.7369e-05	0.00010456	4.8733e-05	-4.638e-06	0.00010456	-0.00010456
0.225	0.025	0.05	0.2	0.2025	0.2725	0.025	0.1	1	-2	5.5263e-19	0.0022944	2.5049e-18	-1.6387e-18	0.0013881	-9.0124e-19	3.7102e-05	0.00010381	4.8386e-05	0.00010381	0.00010381	-0.00010381
0.225	0.025	0.05	0.225	0.2025	0.2475	0.025	0.1	1	-2	1.5588e-19	0.0020746	5.5701e-19	-2.1852e-19	0.0014365	-1.8296e-19	3.7929e-05	0.00010612	4.9463e-05	0.00010612	0.00010612	-1.4622e-05
0.225	0.025	0.05	0.25	0.2025	0.2225	0.025	0.1	1	-2	3.3782e-17	0.0017966	8.5611e-17	-9.9912e-18	0.0014906	-9.4241e-18	3.8251e-05	-5.1173e-05	4.9884e-05	0.00010703	0.00010703	0.00010703
0.225	0.025	0.05	0.275	0.2025	0.1975	0.025	0.1	1	-2	2.3936e-19	0.0011336	8.2056e-20	6.6969e-33	0.0015737	-1.0673e-19	6.1258e-05	-0.0001714	7.9887e-05	0.0001714	0.0001714	0.0001714
0.225	0.025	0.05	0.3	0.2025	0.1725	0.025	0.1	1	-2	3.3079e-17	0.0015414	5.2331e-17	-3.7463e-17	0.0018072	-1.6684e-17	6.1258e-05	-0.0001714	7.9888e-05	0.0001714	0.0001714	0.0001714
0.225	0.025	0.05	0.325	0.2025	0.1475	0.025	0.1	1	-2	3.0657e-18	0.0019105	1.6791e-17	-5.2976e-18	0.0020186	-5.6851e-18	6.1258e-05	-0.0001714	7.9888e-05	0.0001714	0.0001714	0.0001714
0.225	0.025	0.05	0.35	0.2025	0.1225	0.025	0.1	1	-2	6.6114e-19	0.0022691	-1.9068e-19	-1.5556e-18	0.0022239	-4.0425e-19	6.3789e-05	-0.00017848	4.4987e-05	0.00017848	0.00017848	0.00017848
0.225	0.025	0.05	0.375	0.2025	0.0975	0.025	0.1	1	-2	4.8377e-18	0.0086083	7.8815e-20	6.6209e-18	1.2363e-17	0.0058535	6.1258e-05	-0.0001714	7.9888e-05	0.0001714	0.0001714	0.0001714
0.225	0.025	0.05	0.4	0.2025	0.0725	0.025	0.1	1	-2	1.6813e-18	0.0086083	-7.6516e-19	3.8922e-17	8.2791e-17	0.0058535	6.1258e-05	-0.0001714	7.9888e-05	0.0001714	0.0001714	0.0001714
0.225	0.025	0.05	0.425	0.2025	0.0475	0.025	0.1	1	-2	8.3073e-18	0.0086083	-1.7511e-19	3.6563e-19	3.1565e-18	0.0058535	6.1258e-05	-0.0001714	7.9888e-05	0.0001714	0.0001714	0.0001714
0.225	0.025	0.05	0.45	0.2025	0.0225	0.025	0.1	1	-2	1.8567e-18	0.0086083	-8.5425e-19	1.9832e-18	1.652e-17	0.0058534	6.5939e-05	-0.0001845	8.5993e-05	0.00011383	0.0001845	0.0001845
0.25	0.025	0.05	0.025	0.195	0.43	0.025	0.1	-2	-2	2.614e-05	-4.2791e-05	3.409e-05	0.00013016	-7.3139e-05	-7.3139e-05	2.6181e-05	-1.2106e-05	3.4143e-05	7.3253e-05	-1.9343e-06	-7.3253e-05
0.25	0.025	0.05	0.05	0.195	0.405	0.025	0.1	-2	-2	1.5652e-05	0.003208	2.0412e-05	0.0011417	-4.3793e-05	-4.3793e-05	4.3775e-05	0.00012248	4.7389e-05	-0.00012248	3.5336e-05	-0.00012248
[truncated: 52,941 more rows]

## Sheet: bird results up
Kinematics								Solver		Fully actuated tendon force						Single tendon tendon force
[truncated: 463 more rows]

## Sheet: bird results dn
Kinematics								Solver		Fully actuated tendon force						Single tendon tendon force
[truncated: 463 more rows]
